# Supplementary material for: Flying fast improves aerodynamic economy of heavier birds
Source: Sci Rep. 2024 Mar 27;14:7298. doi: 10.1038/s41598-024-56325-6 (PMC10973376; doi:10.1038/s41598-024-56325-6)
Supplement: Supplementary file 1 — Supplementary Information 1. [file 41598_2024_56325_MOESM1_ESM.xlsx]

## Sheet: Bird 93 ECG
113
114
116	114.333
113	114.333
114	114.333
116	114.333
109	113
109	111.333
111	109.667
111	110.333
114	112
117	114
119	116.667
121	119
122	120.667
121	121.333
119	120.667
121	120.333
119	119.667
116	118.667
119	118
119	118
119	119
116	118
119	118
119	118
119	119
121	119.667
121	120.333
121	121
121	121
120	120.667
121	120.667
115	118.667
116	117.333
118	116.333
122	118.667
122	120.667
122	122
121	121.667
120	121
120	120.333
120	120
123	121
126	123
125	124.667
125	125.333
125	125
126	125.333
126	125.667
130	127.333
129	128.333
133	130.667
136	132.667
137	135.333
140	137.667
138	138.333
129	135.667
123	130
116	122.667
113	117.333
109	112.667
108	110
108	108.333
105	107
108	107
109	107.333
108	108.333
109	108.667
109	108.667
110	109.333
113	110.667
120	114.333
122	118.333
122	121.333
122	122
127	123.667
127	125.333
68	107.333
6	67
10	28
51	22.3333
98	53
130	93
148	125.333
156	144.667
159	154.333
158	157.667
157	158
157	157.333
161	158.333
160	159.333
157	159.333
157	158
155	156.333
155	155.667
163	157.667
158	158.667
149	156.667
148	151.667
153	150
157	152.667
157	155.667
152	155.333
145	151.333
139	145.333
128	137.333
119	128.667
115	120.667
114	116
113	114
110	112.333
109	110.667
0	73
116	75
116	77.3333
113	115
108	112.333
108	109.667
111	109
109	109.333
112	110.667
115	112
117	114.667
117	116.333
120	118
121	119.333
116	119
114	117
115	115
115	114.667
113	114.333
114	114
0	75.6667
111	75
115	75.3333
116	114
114	115
115	115
116	115
115	115.333
119	116.667
114	116
111	114.667
114	113
115	113.333
116	115
118	116.333
119	117.667
120	119
122	120.333
120	120.667
119	120.333
117	118.667
117	117.667
118	117.333
118	117.667
119	118.333
122	119.667
126	122.333
128	125.333
124	126
117	123
119	120
115	117
116	116.667
118	116.333
128	120.667
132	126
136	132
140	136
141	139
144	141.667
135	140
129	136
126	130
118	124.333
116	120
113	115.667
113	114
113	113
114	113.333
110	112.333
114	112.667
119	114.333
114	115.667
113	115.333
0	75.6667
0	37.6667
117	39
121	79.3333
122	120
129	124
0	83.6667
21	50
6	9
24	17
77	35.6667
120	73.6667
142	113
152	138
154	149.333
151	152.333
150	151.667
151	150.667
152	151
150	151
151	151
153	151.333
157	153.667
159	156.333
161	159
166	162
165	164
161	164
159	161.667
158	159.333
159	158.667
158	158.333
155	157.333
151	154.667
142	149.333
133	142
125	133.333
118	125.333
111	118
113	114
113	112.333
113	113
113	113
109	111.667
111	111
111	110.333
113	111.667
115	113
111	113
111	112.333
111	111
111	111
113	111.667
115	113
117	115
117	116.333
113	115.667
113	114.333
116	114
117	115.333
118	117
117	117.333
117	117.333
116	116.667
113	115.333
115	114.667
117	115
117	116.333
119	117.667
123	119.667
125	122.333
123	123.667
122	123.333
123	122.667
124	123
122	123
122	122.667
120	121.333
117	119.667
118	118.333
117	117.333
116	117
117	116.667
117	116.667
119	117.667
121	119
123	121
125	123
124	124
122	123.667
118	121.333
120	120
127	121.667
132	126.333
134	131
135	133.667
138	135.667
141	138
148	142.333
139	142.667
128	138.333
125	130.667
124	125.667
122	123.667
117	121
114	117.667
113	114.667
111	112.667
109	111
111	110.333
114	111.333
115	113.333
111	113.333
121	115.667
123	118.333
119	121
124	122
127	123.333
134	128.333
106	122.333
16	85.3333
6	42.6667
28	16.6667
82	38.6667
117	75.6667
140	113
148	135
151	146.333
152	150.333
154	152.333
156	154
161	157
160	159
157	159.333
160	159
155	157.333
155	156.667
157	155.667
159	157
158	158
156	157.667
155	156.333
154	155
154	154.333
156	154.667
157	155.667
154	155.667
143	151.333
135	144
125	134.333
123	127.667
118	122
113	118
111	114
0	74.6667
115	75.3333
115	76.6667
114	114.667
113	114
107	111.333
106	108.667
104	105.667
106	105.333
102	104
104	104
107	104.333
0	70.3333
118	75
118	78.6667
116	117.333
115	116.333
0	77
115	76.6667
118	77.6667
116	116.333
120	118
121	119
119	120
122	120.667
127	122.667
126	125
127	126.667
126	126.333
126	126.333
125	125.667
120	123.667
117	120.667
119	118.667
119	118.333
116	118
118	117.667
116	116.667
120	118
123	119.667
119	120.667
118	120
120	119
118	118.667
117	118.333
116	117
117	116.667
126	119.667
134	125.667
138	132.667
140	137.333
141	139.667
139	140
131	137
127	132.333
122	126.667
121	123.333
121	121.333
113	118.333
113	115.667
113	113
113	113
113	113
115	113.667
116	114.667
114	115
111	113.667
110	111.667
111	110.667
110	110.333
110	110.333
116	112
126	117.333
83	108.333
6	71.6667
9	32.6667
53	22.6667
97	53
127	92.3333
149	124.333
158	144.667
159	155.333
158	158.333
159	158.667
152	156.333
146	152.333
145	147.667
145	145.333
150	146.667
152	149
153	151.667
156	153.667
153	154
159	156
159	157
162	160
159	160
156	159
157	157.333
153	155.333
149	153
142	148
134	141.667
125	133.667
119	126
113	119
113	115
113	113
0	75.3333
0	37.6667
114	38
119	77.6667
119	117.333
115	117.667
116	116.667
115	115.333
113	114.667
111	113
111	111.667
113	111.667
115	113
118	115.333
121	118
123	120.667
120	121.333
123	122
120	121
120	121
119	119.667
119	119.333
119	119
120	119.333
121	120
118	119.667
117	118.667
116	117
115	116
114	115
120	116.333
123	119
125	122.667
122	123.333
129	125.333
126	125.667
123	126
120	123
119	120.667
118	119
116	117.667
115	116.333
115	115.333
114	114.667
123	117.333
125	120.667
128	125.333
133	128.667
136	132.333
140	136.333
136	137.333
131	135.667
128	131.667
119	126
120	122.333
118	119
114	117.333
0	77.3333
110	74.6667
111	73.6667
111	110.667
109	110.333
106	108.667
110	108.333
114	110
118	114
118	116.667
120	118.667
124	120.667
125	123
74	107.667
6	68.3333
8	29.3333
43	19
89	46.6667
117	83
134	113.333
146	132.333
150	143.333
150	148.667
144	148
145	146.333
152	147
156	151
154	154
151	153.667
148	151
148	149
152	149.333
153	151
157	154
160	156.667
156	157.667
156	157.333
157	156.333
154	155.667
149	153.333
145	149.333
135	143
129	136.333
125	129.667
121	125
118	121.333
114	117.667
114	115.333
117	115
116	115.667
116	116.333
119	117
114	116.333
115	116
118	115.667
117	116.667
117	117.333
115	116.333
115	115.667
114	114.667
113	114
0	75.6667
115	76
117	77.3333
116	116
120	117.667
123	119.667
120	121
119	120.667
125	121.333
126	123.333
128	126.333
126	126.667
123	125.667
117	122
117	119
114	116
109	113.333
0	74.3333
116	75
110	75.3333
110	112
114	111.333
116	113.333
115	115
113	114.667
119	115.667
123	118.333
121	121
122	122
119	120.667
123	121.333
126	122.667
129	126
131	128.667
135	131.667
141	135.667
139	138.333
142	140.667
137	139.333
123	134
121	127
122	122
116	119.667
120	119.333
117	117.667
113	116.667
113	114.333
114	113.333
115	114
116	115
108	113
107	110.333
109	108
113	109.667
118	113.333
120	117
122	120
125	122.333
83	110
6	71.3333
8	32.3333
45	19.6667
94	49
126	88.3333
141	120.333
150	139
156	149
165	157
165	162
160	163.333
161	162
157	159.333
151	156.333
147	151.667
150	149.333
148	148.333
150	149.333
151	149.667
154	151.667
156	153.667
158	156
167	160.333
164	163
160	163.667
153	159
154	155.667
149	152
130	144.333
124	134.333
116	123.333
116	118.667
113	115
110	113
108	110.333
110	109.333
114	110.667
121	115
121	118.667
113	118.333
108	114
106	109
111	108.333
114	110.333
114	113
113	113.667
113	113.333
115	113.667
117	115
116	116
116	116.333
117	116.333
118	117
120	118.333
121	119.667
118	119.667
115	118
114	115.667
0	76.3333
116	76.6667
115	77
118	116.333
117	116.667
113	116
112	114
114	113
121	115.667
124	119.667
124	123
123	123.667
123	123.333
123	123
121	122.333
125	123
123	123
119	122.333
125	122.333
124	122.667
119	122.667
122	121.667
126	122.333
127	125
127	126.667
131	128.333
133	130.333
142	135.333
140	138.333
132	138
127	133
120	126.333
119	122
114	117.667
114	115.667
108	112
109	110.333
110	109
107	108.667
105	107.333
104	105.333
106	105
110	106.667
109	108.333
115	111.333
119	114.333
119	117.667
121	119.667
89	109.667
6	72
6	33.6667
24	12
77	35.6667
115	72
138	110
151	134.667
158	149
155	154.667
153	155.333
148	152
148	149.667
147	147.667
150	148.333
156	151
161	155.667
158	158.333
164	161
170	164
174	169.333
163	169
162	166.333
162	162.333
164	162.667
160	162
160	161.333
150	156.667
137	149
128	138.333
120	128.333
115	121
113	116
110	112.667
109	110.667
110	109.667
106	108.333
109	108.333
114	109.667
117	113.333
119	116.667
117	117.667
113	116.333
107	112.333
108	109.333
111	108.667
109	109.333
108	109.333
106	107.667
110	108
114	110
110	111.333
106	110
109	108.333
0	71.6667
116	75
117	77.6667
117	116.667
121	118.333
122	120
123	122
124	123
123	123.333
119	122
120	120.667
119	119.333
120	119.667
117	118.667
116	117.667
116	116.333
115	115.667
121	117.333
121	119
121	121
125	122.333
128	124.667
128	127
124	126.667
122	124.667
123	123
126	123.667
126	125
126	126
128	126.667
132	128.667
133	131
134	133
138	135
132	134.667
121	130.333
125	126
124	123.333
117	122
117	119.333
117	117
116	116.667
113	115.333
0	76.3333
116	76.3333
120	78.6667
123	119.667
116	119.667
115	118
0	77
109	74.6667
109	72.6667
110	109.333
117	112
124	117
109	116.667
30	87.6667
5	48
16	17
66	29
106	62.6667
132	101.333
144	127.333
148	141.333
150	147.333
150	149.333
155	151.667
163	156
161	159.667
161	161.667
160	160.667
160	160.333
159	159.667
160	159.667
167	162
165	164
162	164.667
161	162.667
162	161.667
161	161.333
158	160.333
150	156.333
141	149.667
132	141
125	132.667
117	124.667
114	118.667
111	114
107	110.667
104	107.333
111	107.333
0	71.6667
113	74.6667
114	75.6667
114	113.667
111	113
0	75
0	37
114	38
116	76.6667
115	115
120	117
121	118.667
118	119.667
121	120
121	120
118	120
116	118.333
114	116
115	115
114	114.333
114	114.333
0	76
115	76.3333
116	77
116	115.667
116	116
119	117
118	117.667
116	117.667
116	116.667
122	118
122	120
123	122.333
123	122.667
123	123
123	123
119	121.667
116	119.333
0	78.3333
115	77
114	76.3333
118	115.667
118	116.667
114	116.667
116	116
114	114.667
116	115.333
118	116
124	119.333
131	124.333
134	129.667
139	134.667
143	138.667
147	143
143	144.333
129	139.667
121	131
121	123.667
117	119.667
110	116
109	112
110	109.667
109	109.333
109	109.333
111	109.667
0	73.3333
0	37
115	38.3333
114	76.3333
116	115
115	115
118	116.333
117	116.667
116	117
115	116
124	118.333
72	103.667
5	67
7	28
36	16
87	43.3333
122	81.6667
142	117
148	137.333
154	148
152	151.333
154	153.333
154	153.333
155	154.333
161	156.667
167	161
166	164.667
162	165
166	164.667
165	164.333
160	163.667
161	162
163	161.333
164	162.667
166	164.333
165	165
161	164
155	160.333
148	154.667
137	146.667
129	138
118	128
0	82.3333
110	76
109	73
106	108.333
108	107.667
111	108.333
115	111.333
116	114
119	116.667
119	118
117	118.333
116	117.333
0	77.6667
110	75.3333
108	72.6667
104	107.333
103	105
101	102.667
108	104
109	106
108	108.333
110	109
116	111.333
117	114.333
118	117
0	78.3333
116	78
119	78.3333
117	117.333
118	118
115	116.667
114	115.667
113	114
113	113.333
117	114.333
123	117.667
119	119.667
119	120.333
121	119.667
115	118.333
118	118
118	117
121	119
121	120
122	121.333
123	122
124	123
128	125
126	126
121	125
122	123
118	120.333
119	119.667
117	118
125	120.333
129	123.667
127	127
133	129.667
131	130.333
142	135.333
141	138
129	137.333
122	130.667
124	125
123	123
120	122.333
113	118.667
110	114.333
106	109.667
107	107.667
110	107.667
108	108.333
108	108.667
107	107.667
107	107.333
107	107
113	109
116	112
122	117
122	120
123	122.333
123	122.667
70	105.333
5	66
8	27.6667
43	18.6667
90	47
124	85.6667
148	120.667
155	142.333
160	154.333
158	157.667
159	159
156	157.667
153	156
155	154.667
158	155.333
164	159
164	162
164	164
166	164.667
170	166.667
169	168.333
168	169
165	167.333
163	165.333
160	162.667
158	160.333
153	157
146	152.333
136	145
128	136.667
120	128
116	121.333
113	116.333
109	112.667
109	110.333
113	110.333
116	112.667
116	115
117	116.333
115	116
110	114
108	111
108	108.667
110	108.667
115	111
124	116.333
122	120.333
120	122
119	120.333
121	120
120	120
119	120
119	119.333
121	119.667
121	120.333
120	120.667
123	121.333
123	122
124	123.333
122	123
122	122.667
123	122.333
123	122.667
124	123.333
124	123.667
122	123.333
122	122.667
120	121.333
121	121
123	121.333
121	121.667
117	120.333
117	118.333
119	117.667
118	118
116	117.667
119	117.667
117	117.333
118	118
121	118.667
123	120.667
121	121.667
120	121.333
119	120
123	120.667
130	124
134	129
133	132.333
130	132.333
133	132
136	133
138	135.667
131	135
126	131.667
119	125.333
117	120.667
116	117.333
111	114.667
111	112.667
111	111
111	111
113	111.667
113	112.333
0	75.3333
114	75.6667
114	76
113	113.667
118	115
121	117.333
122	120.333
121	121.333
118	120.333
125	121.333
110	117.667
29	88
6	48.3333
23	19.3333
74	34.3333
0	32.3333
136	70
150	95.3333
154	146.667
160	154.667
157	157
151	156
152	153.333
154	152.333
152	152.667
157	154.333
154	154.333
158	156.333
162	158
164	161.333
168	164.667
167	166.333
167	167.333
167	167
161	165
154	160.667
150	155
142	148.667
134	142
131	135.667
126	130.333
119	125.333
114	119.667
113	115.333
0	75.6667
113	75.3333
111	74.6667
110	111.333
113	111.333
0	74.3333
0	37.6667
0	0
113	37.6667
115	76
116	114.667
117	116
116	116.333
118	117
115	116.333
115	116
0	76.6667
113	76
114	75.6667
118	115
119	117
121	119.333
121	120.333
119	120.333
119	119.667
122	120
121	120.667
121	121.333
119	120.333
118	119.333
117	118
117	117.333
116	116.667
0	77.6667
113	76.3333
116	76.3333
120	116.333
117	117.667
116	117.667
119	117.333
121	118.667
117	119
117	118.333
116	116.667
118	117
118	117.333
116	117.333
115	116.333
114	115
119	116
120	117.667
120	119.667
121	120.333
125	122
131	125.667
131	129
135	132.333
136	134
141	137.333
146	141
137	141.333
128	137
121	128.667
120	123
115	118.667
0	78.3333
110	75
106	72
107	107.667
108	107
110	108.333
109	109
0	73
113	74
0	37.6667
115	76
116	77
118	116.333
118	117.333
120	118.667
121	119.667
115	118.667
51	95.6667
6	57.3333
15	24
65	28.6667
107	62.3333
133	101.667
145	128.333
150	142.667
151	148.667
149	150
151	150.333
151	150.333
153	151.667
155	153
156	154.667
160	157
161	159
159	160
161	160.333
164	161.333
159	161.333
156	159.667
156	157
158	156.667
155	156.333
153	155.333
144	150.667
137	144.667
130	137
121	129.333
119	123.333
124	121.333
121	121.333
110	118.333
114	115
116	113.333
115	115
114	115
107	112
107	109.333
106	106.667
106	106.333
108	106.667
106	106.667
109	107.667
111	108.667
0	73.3333
116	75.6667
120	78.6667
119	118.333
118	119
119	118.667
116	117.667
118	117.667
119	117.667
120	119
121	120
123	121.333
119	121
119	120.333
116	118
113	116
108	112.333
111	110.667
115	111.333
115	113.667
111	113.667
116	114
117	114.667
0	77.6667
117	78
119	78.6667
117	117.667
119	118.333
120	118.667
121	120
118	119.667
115	118
116	116.333
117	116
117	116.667
119	117.667
126	120.667
129	124.667
128	127.667
127	128
124	126.333
123	124.667
123	123.333
121	122.333
126	123.333
133	126.667
131	130
133	132.333
138	134
141	137.333
142	140.333
133	138.667
123	132.667
118	124.667
114	118.333
0	77.3333
109	74.3333
109	72.6667
107	108.333
108	108
114	109.667
109	110.333
109	110.667
109	109
108	108.667
117	111.333
122	115.667
120	119.667
123	121.667
122	121.667
129	124.667
132	127.667
95	118.667
8	78.3333
7	36.6667
36	17
85	42.6667
117	79.3333
138	113.333
149	134.667
153	146.667
156	152.667
158	155.667
158	157.333
148	154.667
148	151.333
152	149.333
151	150.333
153	152
157	153.667
161	157
162	160
161	161.333
163	162
164	162.667
166	164.333
164	164.667
159	163
153	158.667
145	152.333
136	144.667
126	135.667
118	126.667
115	119.667
113	115.333
111	113
110	111.333
108	109.667
0	72.6667
110	72.6667
108	72.6667
109	109
114	110.333
119	114
116	116.333
117	117.333
117	116.667
111	115
0	76
113	74.6667
114	75.6667
113	113.333
118	115
120	117
118	118.667
118	118.667
121	119
120	119.667
116	119
122	119.333
121	119.667
116	119.667
113	116.667
0	76.3333
114	75.6667
116	76.6667
116	115.333
116	116
119	117
121	118.667
127	122.333
132	126.667
129	129.333
128	129.667
129	128.667
124	127
123	125.333
121	122.667
115	119.667
114	116.667
117	115.333
118	116.333
116	117
113	115.667
0	76.3333
114	75.6667
0	38
115	76.3333
116	77
117	116
117	116.667
118	117.333
119	118
125	120.667
130	124.667
133	129.333
137	133.333
138	136
144	139.667
135	139
127	135.333
123	128.333
120	123.333
117	120
111	116
110	112.667
113	111.333
110	111
110	111
114	111.333
117	113.667
116	115.667
115	116
117	116
115	115.667
112	114.667
113	113.333
114	113
116	114.333
117	115.667
120	117.667
89	108.667
6	71.6667
6	33.6667
31	14.3333
81	39.3333
118	76.6667
140	113
154	137.333
161	151.667
158	157.667
154	157.667
157	156.333
156	155.667
153	155.333
155	154.667
154	154
154	154.333
159	155.667
159	157.333
162	160
162	161
159	161
162	161
158	159.667
155	158.333
153	155.333
144	150.667
137	144.667
128	136.333
118	127.667
118	121.333
114	116.667
112	114.667
108	111.333
110	110
107	108.333
106	107.667
110	107.667
111	109
0	73.6667
116	75.6667
118	78
121	118.333
116	118.333
115	117.333
0	77
114	76.3333
113	75.6667
116	114.333
113	114
117	115.333
116	115.333
0	77.6667
115	77
118	77.6667
117	116.667
116	117
120	117.667
119	118.333
122	120.333
119	120
121	120.667
118	119.333
120	119.667
125	121
122	122.333
126	124.333
129	125.667
129	128
128	128.667
123	126.667
125	125.333
123	123.667
124	124
125	124
124	124.333
125	124.667
123	124
124	124
119	122
0	81
114	77.6667
0	38
0	38
113	37.6667
116	76.3333
115	114.667
116	115.667
116	115.667
114	115.333
114	114.667
0	76
119	77.6667
131	83.3333
136	128.667
135	134
137	136
139	137
141	139
145	141.667
135	140.333
130	136.667
124	129.667
115	123
0	79.6667
108	74.3333
105	71
106	106.333
103	104.667
100	103
101	101.333
105	102
106	104
110	107
113	109.667
115	112.667
119	115.667
119	117.667
122	120
124	121.667
128	124.667
124	125.333
62	104.667
6	64
11	26.3333
56	24.3333
102	56.3333
131	96.3333
146	126.333
154	143.667
160	153.333
159	157.667
156	158.333
156	157
157	156.333
161	158
159	159
159	159.667
160	159.333
164	161
166	163.333
165	165
166	165.667
167	166
165	166
165	165.667
162	164
159	162
154	158.333
142	151.667
133	143
128	134.333
123	128
119	123.333
114	118.667
109	114
113	112
0	74
0	37.6667
115	38.3333
0	38.3333
113	76
0	37.6667
116	76.3333
117	77.6667
119	117.333
115	117
117	117
115	115.667
118	116.667
118	117
118	118
117	117.667
116	117
117	116.667
116	116.333
113	115.333
114	114.333
116	114.333
116	115.333
119	117
120	118.333
120	119.667
119	119.667
122	120.333
118	119.667
117	119
121	118.667
120	119.333
120	120.333
124	121.333
125	123
124	124.333
117	122
118	119.667
122	119
122	120.667
122	122
120	121.333
122	121.333
123	121.667
125	123.333
121	123
119	121.667
117	119
118	118
118	117.667
119	118.333
119	118.667
118	118.667
118	118.333
119	118.333
118	118.333
117	118
120	118.333
122	119.667
124	122
122	122.667
123	123
130	125
136	129.667
140	135.333
139	138.333
137	138.667
143	139.667
138	139.333
126	135.667
119	127.667
120	121.667
118	119
115	117.667
111	114.667
114	113.333
111	112
106	110.333
111	109.333
109	108.667
111	110.333
0	73.3333
116	75.6667
115	77
117	116
119	117
114	116.667
111	114.667
115	113.333
123	116.333
100	112.667
11	78
6	39
23	13.3333
75	34.6667
115	71
138	109.333
148	133.667
153	146.333
159	153.333
153	155
150	154
151	151.333
150	150.333
151	150.667
155	152
158	154.667
162	158.333
164	161.333
162	162.667
162	162.667
164	162.667
168	164.667
167	166.333
165	166.667
162	164.667
156	161
145	154.333
136	145.667
137	139.333
132	135
122	130.333
119	124.333
124	121.667
126	123
121	123.667
116	121
109	115.333
103	109.333
102	104.667
104	103
105	103.667
104	104.333
102	103.667
102	102.667
103	102.333
107	104
107	105.667
106	106.667
109	107.333
110	108.333
107	108.667
109	108.667
113	109.667
117	113
118	116
121	118.667
123	120.667
127	123.667
123	124.333
122	124
126	123.667
127	125
124	125.667
122	124.333
121	122.333
120	121
117	119.333
115	117.333
115	115.667
118	116
115	116
116	116.333
117	116
123	118.667
122	120.667
121	122
120	121
121	120.667
122	121
123	122
125	123.333
126	124.667
123	124.667
124	124.333
123	123.333
123	123.333
125	123.667
127	125
125	125.667
123	125
118	122
116	119
120	118
119	118.333
117	118.667
120	118.667
122	119.667
124	122
131	125.667
135	130
135	133.667
139	136.333
141	138.333
144	141.333
139	141.333
128	137
123	130
118	123
118	119.667
116	117.333
114	116
109	113
111	111.333
110	110
0	73.6667
114	74.6667
0	38
116	76.6667
118	78
117	117
121	118.667
123	120.333
122	122
125	123.333
125	124
126	125.333
105	118.667
15	82
6	42
22	14.3333
74	34
113	69.6667
137	108
150	133.333
156	147.667
159	155
159	158
158	158.667
161	159.333
158	159
155	158
156	156.333
160	157
160	158.667
165	161.667
166	163.667
168	166.333
170	168
169	169
167	168.667
170	168.667
169	168.667
164	167.667
153	162
143	153.333
131	142.333
125	133
120	125.333
111	118.667
110	113.667
111	110.667
108	109.667
108	109
109	108.333
109	108.667
111	109.667
111	110.333
109	110.333
108	109.333
108	108.333
109	108.333
108	108.333
113	110
114	111.667
116	114.333
118	116
118	117.333
123	119.667
124	121.667
125	124
126	125
125	125.333
126	125.667
125	125.333
124	125
118	122.333
115	119
115	116
117	115.667
121	117.667
117	118.333
121	119.667
123	120.333
120	121.333
120	121
120	120
120	120
122	120.667
124	122
125	123.667
129	126
126	126.667
122	125.667
122	123.333
124	122.667
121	122.333
121	122
121	121
120	120.667
122	121
122	121.333
122	122
119	121
119	120
116	118
113	116
114	114.333
118	115
123	118.333
124	121.667
[truncated: 731,715+ more rows]
