# Supplementary material for: Flying fast improves aerodynamic economy of heavier birds
Source: Sci Rep. 2024 Mar 27;14:7298. doi: 10.1038/s41598-024-56325-6 (PMC10973376; doi:10.1038/s41598-024-56325-6)
Supplement: Supplementary file 2 — Supplementary Information 2. [file 41598_2024_56325_MOESM2_ESM.xlsx]

## Sheet: 17023J98
1	208.6
2	171
3	196.6
4	258.6
5	237.8
6	197.9
7	181.6
8	168.4
9	173.1
10	181.5
11	180.3
12	159.6
13	164.7
14	159
15	163.4
16	164.5
17	157.7
18	157.3
19	165.7
20	174.8
21	217.9
22	189
23	170
24	179.6
25	167.3
26	169.3
27	163.3
28	154
29	157.6
30	155.1
31	153
32	149.3
33	145.7
34	125.2
35	124.1
36	131.8
37	136.8
38	136.6
39	135.4
40	137.7
41	141.1
42	146.9
43	153.9
44	151.4
45	160
46	151.9
47	142.1
48	139.4
49	138.2
50	145.6
51	137.9
52	162
53	178.5
54	162.2
55	157.7
56	148.4
57	147.6
58	160.6
59	131.1
60	143.6
61	138.4
62	137.2
63	137.7
64	142.1
65	140.5
66	163.2
67	189.8
68	182.9
69	152.9
70	148.5
71	144.2
72	141.4
73	146.3
74	162.3
75	186.5
76	211.7
77	244.2
78	266.7
79	283.6
80	254
81	238.7
82	226.3
83	261.8
84	224.6
85	207.3
86	191.8
87	198.3
88	216
89	197.9
90	190.2
91	194.1
92	192.9
93	265.4
94	222.5
95	213.2
96	210
97	224.5
98	194.3
99	196
100	213.6
101	240.7
102	192.8
103	202.7
104	203.7
105	183.3
106	175.5
107	174.9
108	158.8
109	164.1
110	162.4
111	168.2
112	177.9
113	243.7
114	193.7
115	171.7
116	163.1
117	169
118	189
119	232.5
120	212.2
121	194
122	191.2
123	189.9
124	186.1
125	179.5
126	173.4
127	190.3
128	189.4
129	199.6
130	205.7
131	201.8
132	195.5
133	211.5
134	218.5
135	174.9
136	159.8
137	178.4
138	180.3
139	169.5
140	169.1
141	160.7
142	160.5
143	162.7
144	194.7
145	192.7
146	178.8
147	172.6
148	177.1
149	157
150	160.7
151	166.7
152	159.6
153	161.9
154	165
155	173.7
156	176.2
157	167.9
158	175.7
159	173.5
160	168.4
161	175.5
162	223.7
163	266.7
164	219
165	186.9
166	177.1
167	172.9
168	171
169	170.7
170	183
171	174.9
172	194.4
173	223.8
174	178.9
175	174.4
176	169
177	168.3
178	163.6
179	158
180	156.5
181	154.5
182	151.9
183	155.3
184	157.7
185	162.9
186	165.1
187	166
188	172.2
189	171.7
190	169.8
191	166.4
192	161.1
193	161.9
194	162.4
195	157.9
196	151.4
197	153.8
198	148
199	150.7
200	148.8
201	150.6
202	146.1
203	151.7
204	141.9
205	142.4
206	142.2
207	142.4
208	137.5
209	140.7
210	145.2
211	144
212	141.8
213	133.5
214	139.6
215	138.1
216	138.2
217	135.3
218	141.9
219	149.4
220	141.8
221	135.2
222	134.7
223	133.7
224	131.8
225	135.5
226	137.7
227	136
228	138.6
229	148.2
230	159.3
231	171.9
232	178.9
233	147.3
234	132.8
235	144.3
236	139.8
237	141.7
238	152.4
239	224.2
240	259.1
241	207.5
242	199.1
243	177.6
244	148
245	149.9
246	138.2
247	140.3
248	135.1
249	139.7
250	135.6
251	135
252	135.7
253	143.3
254	197.8
255	225.5
256	196.9
257	200.9
258	184.1
259	162.6
260	168.9
261	181.3
262	191.6
263	182.2
264	189.9
265	184.7
266	173.1
267	162.6
268	148.1
269	165
270	216.7
271	215.2
272	175.7
273	170.9
274	164.1
275	183.2
276	170.2
277	172.4
278	234.9
279	243.7
280	215.2
281	238.5
282	217.6
283	195
284	211.6
285	248.1
286	205.9
287	171.6
288	169.1
289	162
290	161.5
291	149.9
292	156
293	156.5
294	153.8
295	157.4
296	175.6
297	135.6
298	146.9
299	147.5
300	147.7
301	145.9
302	148.4
303	144.3
304	142.3
305	146.2
306	148.1
307	147.7
308	144.6
309	141.9
310	139.7
311	138
312	141.4
313	139.4
314	137.7
315	138
316	137
317	138
318	135.6
319	135
320	135.6
321	142.9
322	137.9
323	143.8
324	142.3
325	141.6
326	138.3
327	136
328	129.8
329	135.2
330	135.3
331	131.2
332	137
333	145.1
334	157.6
335	148.6
336	143
337	136.5
338	155.6
339	143.2
340	137.8
341	134.9
342	133.1
343	141.1
344	142.8
345	142.6
346	158.5
347	172.6
348	170
349	188.7
350	182.1
351	199.4
352	196.4
353	188.5
354	181
355	171.6
356	154.9
357	141.8
358	155.1
359	156.3
360	152.3
361	145
362	142.9
363	140.8
364	137.4
365	139.4
366	141.1
367	140.3
368	141
369	137.2
370	147.5
371	147.6
372	193.5
373	203.8
374	236.4
375	214.4
376	203
377	220.6
378	202.3
379	213.3
380	209.5
381	201
382	189.1
383	182.6
384	181.5
385	174.2
386	185.6
387	181.3
388	209
389	218.8
390	197.2
391	219.3
392	217.9
393	198.6
394	215.1
395	218.9
396	183.8
397	202.7
398	185.5
399	193.1
400	172.1
401	212.3
402	188.9
403	199.1
404	178.5
405	173.7
406	171.3
407	194.3
408	279.1
409	280.2
410	269.1
411	254.5
412	206.2
413	193.9
414	201.8
415	198.4
416	214.1
417	254
418	325.2
419	304.9
420	276
421	259.3
422	252.9
423	285.3
424	312.9
425	356.5
426	384.4
427	346
428	358.5
429	349.1
430	323.4
431	302.5
432	334.2
433	407.5
434	424.6
435	379.4
436	357.2
437	349
438	312.5
439	267.1
440	255.1
441	235.9
442	274.1
443	333.7
444	365.6
445	375.9
446	363.4
447	342.7
448	330.8
449	333.9
450	368
451	374.3
452	364.4
453	343.2
454	367.4
455	349.5
456	347.2
457	379.9
458	360
459	344.4
460	348.1
461	350.2
462	340.6
463	345.1
464	353.9
465	364.8
466	353.2
467	328.6
468	322.9
469	297.4
470	282.5
471	295.9
472	294.3
473	271.2
474	278.1
475	295.9
476	281.1
477	281.3
478	285.4
479	265.3
480	292.6
481	274.1
482	255.9
483	258.2
484	287.4
485	314.8
486	258.4
487	223.6
488	205.9
489	205.8
490	253.5
491	348.9
492	434.7
493	497.7
494	522.6
495	515.1
496	507.4
497	497.5
498	487.8
499	490.3
500	487.8
501	508.4
502	511
503	510.9
504	500
505	481.5
506	473.3
507	447.9
508	414.9
509	425.2
510	438.3
511	417.2
512	381.1
513	366.6
514	345.8
515	362.5
516	406.6
517	433.4
518	422.1
519	382.9
520	379.5
521	360.9
522	413.2
523	453.5
524	435.8
525	467.6
526	471.5
527	424.8
528	412.9
529	402.7
530	453.4
531	469.9
532	464.1
533	486.1
534	474.6
535	474.5
536	475.6
537	470.8
538	437.2
539	421.2
540	412.6
541	424.5
542	396.9
543	402.4
544	450
545	466.1
546	403.8
547	376.4
548	396.5
549	447.6
550	446.9
551	445.4
552	449.1
553	480
554	507.6
555	463.3
556	433.8
557	449.7
558	490.2
559	505.1
560	484.8
561	465.3
562	469.6
563	482.5
564	438.4
565	394
566	384.5
567	378.9
568	448.1
569	417
570	400.8
571	374.7
572	349.5
573	351.2
574	341.5
575	313
576	316.6
577	334.8
578	330
579	319.1
580	315.1
581	333.1
582	379.3
583	363.8
584	363.6
585	364.9
586	358.8
587	396.3
588	467.2
589	476.3
590	451.8
591	450.2
592	483.8
593	477.8
594	464
595	454.4
596	450.4
597	445.9
598	469.1
599	478.2
600	473.1
601	478.5
602	468.7
603	452
604	405.3
605	439.1
606	483.6
607	508.8
608	517.4
609	503.2
610	430
611	429.3
612	465.9
613	496.9
614	501.2
615	472.5
616	472.6
617	478.7
618	479.9
619	473
620	470.1
621	466.7
622	447
623	438.6
624	468.9
625	451.8
626	440.3
627	431.6
628	465.5
629	441.7
630	413.7
631	434.2
632	449.1
633	441.3
634	448.2
635	461.8
636	498.6
637	494.9
638	474
639	467.7
640	472.1
641	456.7
642	460.9
643	482.8
644	470.8
645	481.7
646	496.1
647	489
648	444.6
649	472.7
650	571.3
651	589.7
652	603.7
653	596.9
654	591.2
655	586.2
656	587.4
657	587.4
658	588.5
659	586.4
660	585.8
661	586.3
662	585.2
663	592.6
664	587.7
665	586
666	584.1
667	584
668	589.3
669	586.1
670	583
671	581.9
672	583.2
673	580.7
674	580.7
675	587
676	596.8
677	604.1
678	596
679	586
680	590.2
681	600.8
682	608.1
683	604.8
684	604.7
685	608.9
686	601.8
687	602.3
688	602.3
689	602.4
690	607.9
691	608.3
692	607.2
693	609.5
694	603.6
695	602.4
696	603.5
697	610
698	608.4
699	609.5
700	603.8
701	597.9
702	597.7
703	604.4
704	612.8
705	616.6
706	613.5
707	609.8
708	614.1
709	608.5
710	606
711	600.1
712	608.8
713	615
714	615.6
715	615.6
716	609.6
717	604.5
718	606.9
719	608.2
720	611.7
721	610.8
722	603.8
723	610.5
724	616.6
725	615.7
726	606.4
727	604.8
728	602.4
729	607
730	608.3
731	610
732	607.4
733	606
734	605.9
735	615.1
736	622.1
737	615.1
738	605.4
739	608.1
740	609.5
741	614.2
742	613.3
743	617.7
744	620.4
745	615.6
746	606.8
747	611.5
748	610.8
749	605
750	610.5
751	613.1
752	615.5
753	617.9
754	615.7
755	606.1
756	596.6
757	599.9
758	605.8
759	611
760	616.4
761	619.2
762	611
763	606
764	603.4
765	601.4
766	608.8
767	603.9
768	602.5
769	604.6
770	610.4
771	611.9
772	610.8
773	614.4
774	609.9
775	611.8
776	609.6
777	613.1
778	614.4
779	608.8
780	610.6
781	607.3
782	607.1
783	607.1
784	614.3
785	618.9
786	618.2
787	612.1
788	607.8
789	609.4
790	611.8
791	611.9
792	607.3
793	609.5
794	606
795	604.5
796	609.1
797	609.5
798	616.4
799	615.7
800	615.5
801	607.8
802	609.4
803	611.8
804	619.1
805	611.1
806	605.2
807	605.9
808	604.8
809	610.4
810	616.6
811	616.6
812	611.2
813	608.5
814	611.8
815	617.9
816	620
817	613.6
818	608.6
819	602.6
820	601.2
821	603.5
822	605.9
823	605.9
824	611.1
825	611.9
826	605.1
827	600.3
828	604.5
829	612.8
830	614.4
831	614.4
832	607.6
833	606
834	604.8
835	607
836	607.1
837	609.5
838	611.1
839	614.1
840	610.9
841	607.3
842	607.1
843	610.7
844	614.4
845	613.3
846	612
847	606.1
848	607.1
849	613.2
850	612.1
851	613.1
852	609.7
853	610.7
854	608.4
855	608.9
856	609.5
857	607.3
858	606
859	604.8
860	609.3
861	610.7
862	608.9
863	607.3
864	608.2
865	608.3
866	608.3
867	609.5
868	610.7
869	607.8
870	603.9
871	607.9
872	609.4
873	610.7
874	608.4
875	609.5
876	608.3
877	606.7
878	610.4
879	608.5
880	610.6
881	611.9
882	610.8
883	612.2
884	613.1
885	614.3
886	613.2
887	613.3
888	613.2
889	609.8
890	608.4
891	610.6
892	611.9
893	614.4
894	612.1
895	610.8
896	611.9
897	610.8
898	614.4
899	613.3
900	613.2
901	613.2
902	611.1
903	618.6
904	613.5
905	610.8
906	613.2
907	613.2
908	612
909	608.5
910	609.5
911	609.5
912	612.1
913	610.9
914	613
915	610.8
916	610.7
917	614.3
918	615.5
919	616.8
920	615.7
921	616.6
922	614.6
923	612.1
924	614.3
925	613.3
926	616.6
927	618
928	618.1
929	616.7
930	614.6
931	613.2
932	615.6
933	612.2
934	613.1
935	615.5
936	615.6
937	620
938	620.6
939	617
940	613.3
941	611
942	614.2
943	613.2
944	614.4
945	615.5
946	617.9
947	616.9
948	617.8
949	618.1
950	616.9
951	618.1
952	621.2
953	620.6
954	621.2
955	619.5
956	620.5
957	621.2
958	617.2
959	616.9
960	615.7
961	615.5
962	614.5
963	614.4
964	614.4
965	614.4
966	616.7
967	616.9
968	614.5
969	614.4
970	616.7
971	613.4
972	613.2
973	608.4
974	615.5
975	617.9
976	612.2
977	614.3
978	614.4
979	615.5
980	609.8
981	613.1
982	614.4
983	615.5
984	616.8
985	616.9
986	618.9
987	619.3
988	619.4
989	621.2
990	618.3
991	618.1
992	620
993	618.3
994	620.5
995	621.2
996	618.3
997	615.8
998	622.2
999	621.9
1000	620.7
1001	618.9
1002	619.3
1003	615.8
1004	612.1
1005	618.9
1006	622.8
1007	619.5
1008	622.3
1009	621.9
1010	619.4
1011	618.9
1012	624
1013	621.2
1014	618.4
1015	619.3
1016	621.1
1017	622.9
1018	623.1
1019	624.6
1020	620.9
1021	620.6
1022	621.2
1023	626.5
1024	620.2
1025	618.3
1026	619.3
1027	620
1028	617.1
1029	618
1030	619.3
1031	621.2
1032	620.6
1033	621.8
1034	615.5
1035	617.9
1036	618.1
1037	621.1
1038	621.8
1039	624.3
1040	620.1
1041	621.7
1042	620.6
1043	624.6
1044	624.4
1045	623.5
1046	623.2
1047	624.3
1048	621.2
1049	623
1050	626.8
1051	623.4
1052	623.1
1053	621.2
1054	624.2
1055	623.5
1056	623.2
1057	623.1
1058	628
1059	623.4
1060	621.2
1061	621.8
1062	620.7
1063	621.2
1064	623
1065	625.5
1066	624.6
1067	623.2
1068	624.6
1069	629.1
1070	625.9
1071	623.4
1072	629.2
1073	624.6
1074	624.4
1075	625.8
1076	626.9
1077	628.1
1078	627
1079	624.5
1080	623.5
1081	626.7
1082	626.9
1083	628.1
1084	629.2
1085	627.1
1086	628.1
1087	625.9
1088	624.5
1089	623.5
1090	623.1
1091	625.7
1092	629.2
1093	617.3
1094	618.9
1095	624
1096	628
1097	630.6
1098	624.8
1099	625.6
1100	625.7
1101	625.8
1102	624.5
1103	626.9
1104	624.6
1105	624.6
1106	626.7
1107	629.4
1108	628.1
1109	627
1110	629.2
1111	630.7
1112	631.6
1113	628.4
1114	627
1115	624.6
1116	623.5
1117	633.8
1118	636.3
1119	624
1120	621.3
1121	626.4
1122	628.1
1123	625.8
1124	624.5
1125	625.8
1126	629.2
1127	630.4
1128	627.2
1129	630.4
1130	638
1131	636.4
1132	632.3
1133	630.5
1134	635
1135	628.8
1136	629.3
1137	627.1
1138	628.2
1139	630.4
1140	628.3
1141	634
1142	623.6
1143	619
1144	628.7
1145	637.3
1146	627.6
1147	636.2
1148	646.7
1149	643
1150	636.5
1151	631.1
1152	640
1153	648.3
1154	646.2
1155	644.2
1156	642.4
1157	641.3
1158	644.7
1159	645.3
1160	637.7
1161	635.3
1162	634.8
1163	634
1164	638.3
1165	641.2
1166	642.4
1167	625.6
1168	605.4
1169	581.3
1170	545.2
1171	510.8
1172	491.7
1173	476.7
1174	478
1175	476.4
1176	464.9
1177	428.2
1178	429.6
1179	421
1180	405.4
1181	396.1
1182	393.3
1183	388
1184	396.9
1185	399.5
1186	404.8
1187	406.4
1188	372.8
1189	386.2
1190	370.1
1191	469.2
1192	418.9
1193	430.3
1194	426.3
1195	423.6
1196	375.1
1197	439.4
1198	436.6
1199	415.9
1200	410.4
1201	402
1202	410.7
1203	404.7
1204	375.9
1205	384.1
1206	384.7
1207	379.8
1208	398.6
1209	404.4
1210	384
1211	392.2
1212	403.3
1213	399.9
1214	474.3
1215	553.9
1216	584.5
1217	574.5
1218	526.7
1219	506.4
1220	479.4
1221	490.2
1222	538.2
1223	565
1224	531.3
1225	466.2
1226	437.6
1227	452.5
1228	449.3
1229	405.6
1230	373.1
1231	379.5
1232	366.2
1233	341.7
1234	346.2
1235	356.1
1236	334.6
1237	333.3
1238	333.3
1239	329.1
1240	325.8
1241	319.6
1242	314.8
1243	315.3
1244	316.6
1245	320
1246	321.2
1247	327.6
1248	321.7
1249	317.7
1250	319.9
1251	316.1
1252	312.6
1253	316.4
1254	305.6
1255	310.8
1256	316.4
1257	314.9
1258	310.6
1259	307.3
1260	305.2
1261	304.8
1262	291.2
1263	307.7
1264	311
1265	301.8
1266	311.5
1267	312.7
1268	300.6
1269	311
1270	306.7
1271	305.1
1272	289
1273	304.5
1274	311.5
1275	302
1276	300.3
1277	298
1278	294.3
1279	292.3
1280	304.7
1281	303.2
1282	291
1283	295.4
1284	302.8
1285	300
1286	286.7
1287	298.2
1288	315.6
1289	307.3
1290	303.6
1291	301
1292	303.7
1293	296.5
1294	297.5
1295	294.3
1296	294
1297	288.8
1298	292.9
1299	288.5
1300	274.4
1301	265.8
1302	284.3
1303	285.5
1304	283.9
1305	284.4
1306	286.3
1307	285.3
1308	289.2
1309	288.2
1310	280.9
1311	278.5
1312	285.8
1313	279.7
1314	285.7
1315	289
1316	294.1
1317	293.2
1318	288.5
1319	290.7
1320	287.5
1321	283.9
1322	282.4
1323	280
1324	281.5
1325	269.2
1326	281.8
1327	280.3
1328	278.8
1329	283.8
1330	288.7
1331	281.9
1332	284.3
1333	287.8
1334	288.3
1335	280.8
1336	277.9
1337	280.2
1338	287.6
1339	279.6
1340	280.2
1341	268.5
1342	265.5
1343	278.9
1344	277.4
1345	275.3
1346	278.7
1347	276
1348	274.1
1349	272
1350	272.9
1351	275.6
1352	273.9
1353	267.7
1354	261.3
1355	266.8
1356	268
1357	264.6
1358	267.6
1359	263.6
1360	265.7
1361	271.5
1362	272.3
1363	265.3
1364	266.6
1365	267.1
1366	262.4
1367	266.7
1368	261.5
1369	273.5
1370	284.3
1371	278.5
1372	285.3
1373	280.7
1374	271.7
1375	269.1
1376	264
1377	258.9
1378	263.2
1379	262.6
1380	253.4
1381	258.6
1382	261
1383	263.3
1384	267.8
1385	259.7
1386	265.1
1387	265.8
1388	271.5
1389	265.4
1390	260.8
1391	260.3
1392	265.6
1393	256.9
1394	260.1
1395	264.1
1396	269.7
1397	269
1398	264.6
1399	264.3
1400	261.2
1401	263.9
1402	251.4
1403	250.8
1404	254.6
1405	256
1406	261.4
1407	254.7
1408	258.4
1409	255.2
1410	254.1
1411	256.3
1412	255.2
1413	251.2
1414	261.2
1415	260.8
1416	257.8
1417	250.5
1418	248.1
1419	251.9
1420	251.3
1421	251.4
1422	240.3
1423	246
1424	273
1425	275.2
1426	275.7
1427	272.1
1428	268.4
1429	264.2
1430	260.3
1431	252.8
1432	247.8
1433	241
1434	255.7
1435	312.9
1436	300.4
1437	370.2
1438	339.3
1439	288.4
1440	275.5
1441	280.6
1442	276.2
1443	274.6
1444	272
1445	264.6
1446	261
1447	263.6
1448	258
1449	254.7
1450	261.5
1451	259.6
1452	245.7
1453	252.8
1454	249.4
1455	233.9
1456	242.6
1457	275.7
1458	266.9
1459	272.3
1460	259.9
1461	245.6
1462	252.6
1463	246.4
1464	255.9
1465	254.6
1466	257.2
1467	263.4
1468	268.9
1469	262
1470	252.7
1471	260.6
1472	249.2
1473	267.2
1474	262.6
1475	275.9
1476	285.5
1477	292.1
1478	321.6
1479	296.1
1480	269
1481	269
1482	268.4
1483	238.2
1484	246.8
1485	257.1
1486	242.6
1487	239.2
1488	249.3
1489	297.2
1490	529.7
1491	536.3
1492	566.9
1493	574.9
1494	539
1495	520.4
1496	536.5
1497	490.8
1498	498.1
1499	484.1
1500	445.9
1501	397.6
1502	368.5
1503	440.1
1504	409.5
1505	371.3
1506	353.5
1507	373.7
1508	334.7
1509	322.4
1510	326.2
1511	320.1
1512	337.9
1513	329.3
1514	303.8
1515	282.3
1516	277.6
1517	270.3
1518	292.9
1519	272.9
1520	286.1
1521	280.9
1522	289.1
1523	290.2
1524	280.4
1525	299.1
1526	274.2
1527	284.9
1528	274.4
1529	282.5
1530	273.2
1531	280.2
1532	291.9
1533	286.5
1534	279.6
1535	261.6
1536	256.7
1537	267.8
1538	271.6
1539	261.4
1540	268.3
1541	267.3
1542	239.4
1543	243.7
1544	259
1545	272.5
1546	311.4
1547	287.6
1548	258.1
1549	259.5
1550	253.6
1551	251.5
1552	261.4
1553	240.8
1554	253.5
1555	263
1556	245.3
1557	250.1
1558	227.4
1559	239.7
1560	243.4
1561	273.9
1562	323.3
1563	252.7
1564	246.2
1565	233.7
1566	243.9
1567	227.3
1568	228.4
1569	225.6
1570	243.5
1571	228.5
1572	239.7
1573	221.8
1574	222
1575	217.3
1576	223.3
1577	220.7
1578	218.7
1579	225.4
1580	224
1581	226.7
1582	239.1
1583	281.7
1584	327
1585	269.7
1586	269.5
1587	294.6
1588	294.8
1589	266.4
1590	259.2
1591	250.9
1592	246.6
1593	240.4
1594	236.6
1595	217.7
1596	243.2
1597	231.4
1598	237.4
1599	249.7
1600	232.3
1601	234.1
1602	227.3
1603	224.3
1604	212.5
1605	220.8
1606	206.3
1607	207.3
1608	212.6
1609	220.7
1610	217.5
1611	205.9
1612	219.9
1613	218.4
1614	218
1615	206.3
1616	211.7
1617	206.9
1618	204
1619	216
1620	214.6
1621	216.3
1622	204.6
1623	211.8
1624	200.7
1625	212.5
1626	232.9
1627	275.2
1628	262.4
1629	277
1630	247.3
1631	229.7
1632	218
1633	225.6
1634	219.5
1635	217.2
1636	203.8
1637	206.1
1638	196.5
1639	189.1
1640	194.7
1641	181.1
1642	178.6
1643	181.2
1644	183.5
1645	182.7
1646	188
1647	196.4
1648	183.1
1649	190.8
1650	197.4
1651	206
1652	209.3
1653	201.9
1654	194.4
1655	215.6
1656	244.2
1657	285.6
1658	394.9
1659	400.1
1660	356.6
1661	290.9
1662	250.6
1663	243.7
1664	261.8
1665	255.5
1666	239
1667	247.9
1668	235.9
1669	237.6
1670	223.4
1671	224.5
1672	205.4
1673	205.8
1674	211.3
1675	194.2
1676	196.6
1677	198.9
1678	197.5
1679	193.1
1680	192.6
1681	169.1
1682	189.4
1683	198.1
1684	202.3
1685	213.5
1686	203.7
1687	214.1
1688	217.8
1689	215.9
1690	198.6
1691	191.4
1692	196.7
1693	188.7
1694	200.8
1695	205.8
1696	193.2
1697	191.4
1698	177.1
1699	180.1
1700	186.4
1701	182.3
1702	187.7
1703	193.3
1704	216
1705	225.5
1706	195.8
1707	184.1
1708	184
1709	177.2
1710	197.3
1711	182.4
1712	179
1713	175.2
1714	175.2
1715	177.3
1716	171.8
1717	171.6
1718	167.6
1719	180.5
1720	169.6
1721	175.9
1722	172.9
1723	178.2
1724	186.5
1725	199.6
1726	190
1727	186.8
1728	182.3
1729	189.8
1730	183.3
1731	186.7
1732	177.6
1733	179.5
1734	178.8
1735	174.4
1736	176.8
1737	176.6
1738	186.5
1739	177.4
1740	176.1
1741	181.8
1742	185.9
1743	190.9
1744	191.8
1745	190.6
1746	187.3
1747	176.9
1748	171.7
1749	170.2
1750	192.3
1751	197.6
1752	208.5
1753	214.2
1754	195.4
1755	201.4
1756	199.3
1757	186.4
1758	187.7
1759	185.6
1760	182.2
1761	178.7
1762	175.6
1763	173
1764	180.7
1765	179.9
1766	196.5
1767	217.6
1768	187.4
1769	183.9
1770	175.9
1771	180.7
1772	165.5
1773	170.8
1774	163.5
1775	166.7
1776	162.1
1777	168.3
1778	166.2
1779	175.9
1780	169.1
1781	181.1
1782	181.6
1783	186.8
1784	176.4
1785	184.7
1786	188.5
1787	171.3
1788	186.8
1789	196.2
1790	196
1791	183
1792	167.3
1793	180
1794	159.7
1795	179.6
1796	189
1797	181.1
1798	172.6
1799	172.3
1800	167.7
1801	162
1802	179.5
1803	179.6
1804	174.3
1805	188
1806	190.1
1807	181.2
1808	173.8
1809	180.4
1810	186.5
1811	186.9
1812	186.9
1813	189.5
1814	184.6
1815	154
1816	162.6
1817	181.5
1818	163.5
1819	161.8
1820	172.6
1821	166.3
1822	172.8
1823	161.7
1824	161.2
1825	163.5
1826	159.4
1827	172.4
1828	173.4
1829	169.5
1830	173.3
1831	180.1
1832	174.4
1833	170.9
1834	173.5
1835	167
1836	168.3
1837	172.1
1838	176.5
1839	177.1
1840	182.1
1841	183.6
1842	147.2
1843	166.7
1844	168
1845	174.6
1846	177.5
1847	167.7
1848	174.1
1849	171.1
1850	166
1851	169.1
1852	175.9
1853	172
1854	224.6
1855	234.6
1856	277.6
1857	213.7
1858	196.3
1859	192.9
1860	186.3
1861	174.9
1862	174.6
1863	168.8
1864	169.8
1865	164.3
1866	162.2
1867	162.5
1868	153.2
1869	147.3
1870	149.1
1871	147.4
1872	145.9
1873	157.9
1874	146.6
1875	142.1
1876	161.1
1877	158.9
1878	149.6
1879	150.1
1880	154.1
1881	151.9
1882	152.3
1883	153.6
1884	148.5
1885	145.2
1886	148.5
1887	148.2
1888	186.1
1889	237.1
1890	216.6
1891	208.3
1892	216.7
1893	184.6
1894	182.4
1895	163
1896	160.9
1897	157.7
1898	142.1
1899	160.3
1900	392.9
1901	455.1
1902	412.9
1903	292.2
1904	228.7
1905	203.7
1906	201.7
1907	184.7
1908	186.4
1909	181.2
1910	175
1911	181.4
1912	164.7
1913	155.7
1914	164.5
1915	159.3
1916	167.6
1917	161
1918	164.7
1919	154.9
1920	153
1921	151.6
1922	137.7
1923	164.2
1924	159.4
1925	150.7
1926	150.4
1927	146.7
1928	165.5
1929	168.7
1930	156.8
1931	152.6
1932	153.6
1933	151.9
1934	157.5
1935	154.8
1936	163.2
1937	159.4
1938	164.1
1939	151.5
1940	149.2
1941	155.7
1942	148.2
1943	151.4
1944	174
1945	156.4
1946	147.7
1947	142.3
1948	155.3
1949	144.9
1950	152.8
1951	139.9
1952	134.1
1953	139.7
1954	154.7
1955	157.3
1956	153.9
1957	187
1958	179
1959	172
1960	154.7
1961	168.8
1962	161.3
1963	155.2
1964	166.6
1965	161.4
1966	165.4
1967	160.1
1968	152.9
1969	154.6
1970	152.4
1971	148.4
1972	152.1
1973	150.3
1974	151.9
1975	151.2
1976	149.6
1977	139.9
1978	144.7
1979	140
1980	141.4
1981	146.9
1982	145.3
1983	134.9
1984	168.8
1985	173.5
1986	159.2
1987	146.2
1988	144.6
1989	159
1990	163.6
1991	144.4
1992	161
1993	172.9
1994	178.3
1995	159.4
1996	151.6
1997	156.5
1998	161.7
1999	194.5
2000	205.7
[truncated: 2,199 more rows]

## Sheet: 17023J93
1	236.8
2	244.1
3	242.7
4	238.6
5	235
6	251.2
7	275.4
8	262.3
9	252.8
10	259.2
11	252.9
12	244.6
13	240.1
14	268.6
15	262.3
16	244.3
17	231.9
18	229.4
19	238
20	236.1
21	230.1
22	228.3
23	223.5
24	214.9
25	215.7
26	220.2
27	213.2
28	222.7
29	212.1
30	224.8
31	246
32	239.7
33	229.3
34	228.8
35	221.5
36	220.7
37	218.4
38	219.8
39	219.8
40	223.9
41	222.1
42	227.2
43	216.2
44	212.1
45	210.2
46	212.2
47	214.3
48	217.1
49	255.1
50	269.6
51	250.5
52	238.8
53	225.8
54	225.1
55	224
56	218.3
57	209.4
58	214.3
59	218.3
60	219.2
61	217.9
62	213
63	213.3
64	218.3
65	222.4
66	219.3
67	237.7
68	236.8
69	217.2
70	206
71	200.5
72	194.3
73	193.4
74	192.5
75	195.8
76	200.7
77	209.7
78	214.9
79	226.5
80	229.5
81	230.5
82	243.3
83	249.2
84	247.2
85	236.2
86	227.8
87	237.9
88	261.8
89	257.4
90	250.6
91	267.9
92	299.8
93	281.6
94	259.7
95	260.7
96	250.9
97	242.9
98	252.2
99	247
100	244
101	247.9
102	246.9
103	247.6
104	273.9
105	298.5
106	284.9
107	261.6
108	265.2
109	324.7
110	337.6
111	301.3
112	279.7
113	266.5
114	270.7
115	273.2
116	257.9
117	252.9
118	243
119	235.6
120	239.3
121	250.3
122	261
123	253.7
124	242.9
125	236.8
126	248.3
127	269.9
128	328.1
129	307.5
130	286.3
131	269.7
132	254.5
133	245.3
134	262.9
135	261.7
136	269.8
137	270.5
138	255.3
139	244.7
140	246.5
141	264.3
142	262.8
143	260
144	286.4
145	298.7
146	278.1
147	252.8
148	240.7
149	240.9
150	249.8
151	257.2
152	258
153	248.3
154	235.5
155	234.2
156	230.6
157	234.3
158	237.9
159	242
160	264.7
161	304.7
162	287.9
163	275.8
164	268.2
165	261.5
166	259.9
167	302
168	307.7
169	294.5
170	272.6
171	331.1
172	337.6
173	334.5
174	375.6
175	335.8
176	312.5
177	289
178	287.3
179	296.4
180	272.4
181	250.9
182	244.6
183	245.1
184	250.2
185	249
186	243.6
187	255.5
188	290.6
189	282.5
190	275.5
191	268.7
192	302.9
193	317
194	283.1
195	264.5
196	255.8
197	253.4
198	252
199	284.2
200	284.9
201	257.3
202	249.1
203	258
204	264.5
205	257.9
206	246.3
207	236.4
208	234.3
209	237.2
210	249.2
211	260.6
212	246.2
213	244.2
214	236.3
215	229.7
216	242.2
217	230.6
218	231.8
219	236.2
220	230
221	224.4
222	217.4
223	214.3
224	212.4
225	236.7
226	231.7
227	218
228	212.3
229	215.4
230	218.7
231	217.9
232	214.4
233	208.2
234	198.9
235	194
236	196.3
237	209.1
238	214.4
239	211.8
240	207.8
241	225.7
242	246.3
243	235.9
244	217.5
245	223.8
246	222.7
247	215.1
248	214.5
249	221.8
250	206.8
251	200.3
252	196.4
253	191.5
254	195.1
255	207.5
256	217.3
257	235.6
258	251.4
259	242
260	258.6
261	305.1
262	294.4
263	280.3
264	251.5
265	250.5
266	286.9
267	277.5
268	248.4
269	265.3
270	271.4
271	246.2
272	258.4
273	307.6
274	296.2
275	261.2
276	249.2
277	265.6
278	263
279	266
280	281.2
281	258.8
282	252.3
283	247.2
284	231.9
285	227.9
286	234.2
287	260.9
288	236.6
289	222.3
290	218.3
291	188.6
292	213.3
293	216.1
294	214.5
295	243.2
296	263.3
297	238.3
298	242.2
299	228.7
300	228
301	214.5
302	207
303	197.1
304	188.9
305	186.8
306	189.3
307	203.2
308	210.1
309	196.8
310	189.5
311	182.7
312	174
313	159.2
314	154.4
315	161.3
316	177.6
317	182.5
318	176.6
319	179.7
320	183.2
321	190.9
322	203.9
323	216
324	208.9
325	209.3
326	200.7
327	188.4
328	186.7
329	202.7
330	209.3
331	211.2
332	208.6
333	207.1
334	198.4
335	204.1
336	198.1
337	192.2
338	192.7
339	200.9
340	199.8
341	195.8
342	193.3
343	196.7
344	193.8
345	194.4
346	203
347	202.3
348	194.3
349	189.2
350	184.5
351	190.1
352	199.8
353	193.7
354	197.6
355	207.6
356	223
357	239.1
358	220.7
359	209.9
360	206.8
361	207.9
362	198.5
363	197.1
364	213.3
365	210.8
366	184.7
367	176.6
368	167.6
369	158.2
370	156.7
371	160.9
372	165.9
373	162
374	166.8
375	172.8
376	168.7
377	175.7
378	170.2
379	173.3
380	176.2
381	182
382	184.5
383	188.4
384	192.5
385	204.2
386	210
387	239
388	244.7
389	233.6
390	236.4
391	233.9
392	232.1
393	226.5
394	224.8
395	222.3
396	253.6
397	303.2
398	271.7
399	251.5
400	240
401	231.2
402	231
403	242.8
404	240.8
405	235.9
406	259
407	265.7
408	248
409	247
410	235.4
411	229.3
412	235.7
413	249.7
414	256.4
415	272.5
416	327.3
417	311.8
418	286.3
419	294.7
420	281.8
421	280.3
422	284.6
423	290.1
424	295.5
425	296.6
426	364.2
427	339
428	307.7
429	337.9
430	361.9
431	333.1
432	315.4
433	318.3
434	310.3
435	297.6
436	312
437	323.8
438	322.2
439	302.8
440	310.5
441	344.1
442	369.3
443	344.6
444	352.5
445	351.2
446	362.2
447	386
448	381.4
449	360.8
450	384.4
451	381.8
452	416.2
453	372.9
454	350
455	348.5
456	326.1
457	312.6
458	296.8
459	308.5
460	314.7
461	308.2
462	311.3
463	342.1
464	382.1
465	353.9
466	346.5
467	344.6
468	382
469	360.5
470	349.3
471	353.6
472	378.9
473	340.7
474	357.3
475	430.9
476	392.5
477	371.2
478	372.3
479	366.8
480	339.3
481	365.8
482	407.8
483	357.5
484	357.2
485	376.6
486	374.8
487	361.3
488	338.5
489	335
490	353.7
491	367.6
492	390.3
493	417.1
494	416.8
495	408.7
496	418.8
497	416.2
498	404.9
499	429.3
500	421.8
501	415.2
502	405.8
503	438.5
504	451
505	416.3
506	389.3
507	389.6
508	385.2
509	412.4
510	447.4
511	391.7
512	406.8
513	401.5
514	383.7
515	386
516	378.8
517	364.3
518	361
519	422.1
520	421.7
521	411.8
522	406.2
523	399.1
524	378.4
525	366
526	336.6
527	344.9
528	357.7
529	344.8
530	369.3
531	407.1
532	426.9
533	452.1
534	467
535	458.8
536	469
537	454.5
538	440.9
539	450.4
540	429.6
541	408.1
542	388.7
543	396
544	382.7
545	367.5
546	406.7
547	387.8
548	394
549	392.4
550	417.1
551	420.5
552	429.3
553	435.8
554	422.8
555	413.7
556	435.1
557	426.2
558	411.6
559	413.5
560	390.6
561	376.8
562	424.1
563	439.9
564	428.9
565	405.9
566	409.8
567	417.3
568	426.4
569	404.6
570	401.4
571	393.1
572	381.5
573	395.4
574	369.4
575	365.1
576	402.9
577	372
578	344.7
579	354.6
580	347.6
581	344.2
582	418.7
583	406.8
584	408
585	404.4
586	408.5
587	410.2
588	412.9
589	415.1
590	390.6
591	401
592	432.6
593	444.9
594	463.9
595	452.6
596	439.7
597	429.4
598	438.2
599	448.2
600	430.2
601	434.1
602	405.6
603	423.4
604	406.9
605	420.9
606	410.7
607	405.8
608	433
609	436.6
610	416.1
611	399.9
612	421.5
613	428.1
614	406.3
615	408
616	395.8
617	401
618	407.2
619	431.8
620	411.3
621	405.9
622	391.1
623	363.8
624	385.6
625	396.1
626	331.3
627	385.5
628	423.2
629	405.6
630	385.5
631	398.5
632	426.7
633	423.7
634	413.1
635	414.9
636	431.9
637	443.8
638	440.8
639	431.2
640	398.3
641	416.1
642	427.8
643	432.6
644	416.7
645	434.9
646	445.8
647	436.6
648	430.5
649	445.9
650	505.9
651	581.5
652	590.5
653	583.3
654	588.1
655	596.3
656	601.2
657	604.5
658	602.5
659	602.4
660	602.4
661	604.5
662	600.3
663	604.4
664	608.1
665	608.3
666	607.2
667	609.5
668	608.9
669	607.3
670	609.3
671	603.9
672	598
673	603.2
674	604.6
675	610.4
676	616.6
677	616.6
678	613.4
679	610.9
680	619
681	622.3
682	623.1
683	620.1
684	619.4
685	622.9
686	622.3
687	619.6
688	624.1
689	626.9
690	628.1
691	625.8
692	626.9
693	630.3
694	626
695	624.5
696	625.8
697	626.9
698	637.4
699	635.3
700	631.2
701	630.5
702	629.6
703	635
704	642.1
705	642.4
706	642.4
707	632.8
708	634
709	643.1
710	644
711	643.7
712	646
713	647.3
714	648
715	648.6
716	648.6
717	649.8
718	652.2
719	650
720	648.3
721	651.1
722	641.5
723	644.7
724	656.5
725	653.9
726	653.6
727	649.9
728	648.6
729	645
730	646.1
731	644.2
732	654.7
733	656.1
734	648.8
735	657
736	661.1
737	656.4
738	657.4
739	655
740	651.4
741	645.9
742	652.3
743	661.1
744	662.6
745	661.3
746	658.8
747	658.7
748	655
749	662.4
750	656.3
751	663.7
752	666.4
753	665.2
754	662.6
755	654.9
756	659.9
757	662.6
758	660
759	662.6
760	662.6
761	661.8
762	663.7
763	656.7
764	657.7
765	657.4
766	661.3
767	660
768	667.8
769	665.4
770	665.2
771	661.5
772	665
773	665.2
774	665.2
775	662.7
776	662.6
777	663.9
778	663.9
779	665.2
780	661.3
781	660
782	665.1
783	665.4
784	668.9
785	667.9
786	662.9
787	665.1
788	666.4
789	661.5
790	662.6
791	671.5
792	672.7
793	664.6
794	661.5
795	667.4
796	667.8
797	671.6
798	670.5
799	670.5
800	667.8
801	670.3
802	668
803	669.1
804	670.4
805	664.1
806	667.8
807	671.4
808	670.5
809	678.1
810	679.9
811	674
812	669.5
813	666.7
814	670.3
815	675.6
816	669.2
817	667.8
818	670.3
819	673
820	674.4
821	673.2
822	671.5
823	671.8
824	670.5
825	671.8
826	669.2
827	667.8
828	671.5
829	671.8
830	673.1
831	670.6
832	669.2
833	662.6
834	664.2
835	671.2
836	676.8
837	673.3
838	670.5
839	670.3
840	669.2
841	665.4
842	664
843	670.1
844	675.6
845	674
846	672
847	669.3
848	671.7
849	671.8
850	672.7
851	671.9
852	671.8
853	666.8
854	674.2
855	678.8
856	677.3
857	673.4
858	673.2
859	670.5
860	673.9
861	677
862	675.9
863	677.6
864	677.2
865	677.2
866	675.9
867	677.6
868	677.2
869	679.8
870	678.9
871	677.3
872	675.9
873	677.2
874	678.9
875	679.9
876	678.6
877	681.4
878	680
879	677.3
880	677.6
881	681
882	683.9
883	682.7
884	681.4
885	682.6
886	681.4
887	682.6
888	683.9
889	685.3
890	685.2
891	685.4
892	685.4
893	683.9
894	680.2
895	679.9
896	682.7
897	686.6
898	687.7
899	689.5
900	689.1
901	688.3
902	689
903	687
904	689
905	687
906	686.8
907	686.5
908	688.1
909	690.3
910	689.7
911	691.6
912	691.1
913	691.6
914	691.1
915	687.8
916	686.9
917	689
918	686.9
919	687.8
920	689.5
921	689.1
922	690.9
923	692.9
924	692.5
925	691.6
926	691.1
927	690.3
928	689.7
929	690.3
930	687
931	690.3
932	695
933	692.9
934	691.7
935	688.5
936	688.2
937	691.6
938	692.9
939	697.8
940	696.9
941	694.1
942	692.9
943	693.8
944	692.9
945	689.2
946	688.3
947	686.9
948	687.8
949	690.9
950	689.1
951	692.3
952	687.8
953	688.2
954	690.3
955	691
956	694.2
957	693
958	695.1
959	695.5
960	696.7
961	694.3
962	695.3
963	695.5
964	695.5
965	696.7
966	696.9
967	699.4
968	698.3
969	699.5
970	699.6
971	699.5
972	699.5
973	701
974	702.2
975	702.2
976	704.7
977	705.4
978	702.2
979	702.2
980	702.2
981	706.6
982	703.6
983	702.2
984	703.9
985	704.9
986	706.2
987	704.9
988	704.1
989	707.5
990	706.2
991	704.9
992	708.7
993	705.7
994	703.5
995	703.5
996	706.1
997	708.2
998	714.3
999	710.4
1000	703.7
1001	708.6
1002	709.8
1003	707.6
1004	708.9
1005	703.7
1006	708.6
1007	705.7
1008	707.5
1009	706.2
1010	706.2
1011	706.9
1012	706.2
1013	703.6
1014	704.8
1015	707.4
1016	708.3
1017	711.6
1018	710.3
1019	712.9
1020	711.7
1021	713
1022	710.5
1023	710
1024	708.9
1025	708.9
1026	708.9
1027	708.9
1028	709.8
1029	706.2
1030	710.2
1031	709
1032	710.2
1033	708.6
1034	708.9
1035	708.9
1036	707.6
1037	711.5
1038	710.4
1039	707.2
1040	710.3
1041	707.6
1042	708.9
1043	705.1
1044	701.4
1045	700.8
1046	703.4
1047	704
1048	707.5
1049	712.9
1050	709
1051	703.8
1052	702.6
1053	702.2
1054	704.8
1055	710
1056	714.1
1057	707.5
1058	702.2
1059	706.1
1060	710.1
1061	712.8
1062	710.2
1063	706.3
1064	702.3
1065	702.2
1066	705.2
1067	707.5
1068	707.6
1069	706.3
1070	705.5
1071	708.9
1072	712.9
1073	709.1
1074	708.9
1075	710.2
1076	712.7
1077	707.6
1078	704.9
1079	710.1
1080	712.9
1081	710.4
1082	707.2
1083	708.9
1084	708.9
1085	708.9
1086	708.9
1087	707.1
1088	703.5
1089	707.4
1090	714.1
1091	710.5
1092	712.9
1093	711.5
1094	710.3
1095	715.7
1096	713.1
1097	710.4
1098	715.5
1099	718.4
1100	713.3
1101	714.3
1102	714.4
1103	714.4
1104	714.4
1105	710.4
1106	703.7
1107	707.4
1108	709.7
1109	706.2
1110	710.2
1111	710.3
1112	700
1113	701
1114	702.1
1115	704.7
1116	705.4
1117	704.9
1118	708.8
1119	710.2
1120	709
1121	705.7
1122	706.2
1123	706.2
1124	696
1125	699.3
1126	700.8
1127	700.8
1128	699.7
1129	694.3
1130	682
1131	690.1
1132	699
1133	706.1
1134	704.9
1135	693.1
1136	687.8
1137	692.2
1138	686.5
1139	684.2
1140	692.8
1141	692.5
1142	677.8
1143	669.8
1144	665.5
1145	683.1
1146	696.6
1147	709.6
1148	705.7
1149	696.9
1150	696.9
1151	700.8
1152	699.5
1153	686.9
1154	655.2
1155	629.4
1156	612.9
1157	599.3
1158	587.8
1159	586.3
1160	581.3
1161	577.5
1162	574.4
1163	571.5
1164	559.1
1165	553.6
1166	555
1167	551
1168	539.5
1169	540
1170	548.2
1171	553.9
1172	540.1
1173	525.7
1174	523.7
1175	554.3
1176	563.4
1177	468.8
1178	542
1179	535.9
1180	541
1181	532.8
1182	521
1183	505.7
1184	511.9
1185	513
1186	524.5
1187	519.9
1188	503.9
1189	495.7
1190	499.1
1191	505.2
1192	512.7
1193	517
1194	531.5
1195	589.2
1196	626.6
1197	622.3
1198	577.8
1199	541.6
1200	527.8
1201	521.8
1202	532.2
1203	553.7
1204	556.2
1205	534
1206	534.8
1207	546
1208	550.7
1209	607.8
1210	628.9
1211	597.7
1212	549.6
1213	513.9
1214	495.1
1215	494.5
1216	504.3
1217	487.3
1218	460.6
1219	452
1220	451.8
1221	474.6
1222	472.6
1223	443.3
1224	432.9
1225	449.5
1226	447.7
1227	447.1
1228	428.7
1229	423.7
1230	444.2
1231	455.2
1232	453.9
1233	433.7
1234	435.7
1235	440.9
1236	484.3
1237	547
1238	561.1
1239	513.2
1240	483.5
1241	493
1242	479.4
1243	465.8
1244	457.2
1245	456.6
1246	448.7
1247	448.9
1248	453.3
1249	429.7
1250	431.7
1251	431.8
1252	406.2
1253	395.8
1254	398.6
1255	423.7
1256	437.2
1257	419.4
1258	417.7
1259	407.4
1260	408
1261	415.7
1262	401.8
1263	396.1
1264	403.5
1265	401.3
1266	401.9
1267	421.5
1268	428.4
1269	427.6
1270	413.1
1271	402.8
1272	393.1
1273	393.1
1274	397.4
1275	399.6
1276	404.5
1277	390.8
1278	376.2
1279	383.2
1280	384.6
1281	400.5
1282	413.2
1283	392.1
1284	388.3
1285	388.8
1286	397.2
1287	389.6
1288	380.1
1289	373.9
1290	368.4
1291	364.5
1292	381.7
1293	381.6
1294	389.7
1295	384.1
1296	395.8
1297	410.9
1298	392.4
1299	384.9
1300	381.4
1301	383.6
1302	377.5
1303	376.2
1304	374.6
1305	366.7
1306	366.5
1307	428.6
1308	422.8
1309	445.8
1310	414.9
1311	411.2
1312	415.8
1313	404.6
1314	412.2
1315	412
1316	401.5
1317	379.8
1318	399.9
1319	408
1320	395.7
1321	398.6
1322	396
1323	381.8
1324	374
1325	376.6
1326	366.6
1327	366.5
1328	385.1
1329	388.4
1330	374.1
1331	376.5
1332	376.9
1333	375.5
1334	373.3
1335	370.8
1336	371.5
1337	370.3
1338	361.6
1339	373.4
1340	404.7
1341	400.8
1342	381.4
1343	368.4
1344	361.2
1345	358.8
1346	351
1347	352.3
1348	364.8
1349	359.2
1350	358
1351	366.8
1352	356.2
1353	355.2
1354	367.8
1355	368.6
1356	366.6
1357	351.9
1358	356.2
1359	358.4
1360	359.2
1361	357.4
1362	367.5
1363	361.9
1364	355
1365	350.2
1366	353.4
1367	347.7
1368	349.1
1369	348.5
1370	347.8
1371	354.5
1372	357.5
1373	359.1
1374	361.8
1375	360.2
1376	356.9
1377	359.6
1378	355.1
1379	350
1380	351.1
1381	361.1
1382	352.7
1383	355
1384	354.5
1385	353.8
1386	352.5
1387	351.8
1388	352.4
1389	351.6
1390	341.5
1391	336.1
1392	342.6
1393	346.4
1394	344.6
1395	343.9
1396	344.3
1397	347.1
1398	357.3
1399	349.5
1400	353.4
1401	355
1402	350.9
1403	350
1404	357.8
1405	351.8
1406	359.7
1407	354
1408	349.3
1409	354.7
1410	352
1411	355.4
1412	360.1
1413	351.5
1414	349.5
1415	358.4
1416	357.2
1417	355.9
1418	356.5
1419	356.5
1420	352
1421	353
1422	343
1423	343.5
1424	348.9
1425	341.2
1426	348.3
1427	362.8
1428	359.1
1429	353.8
1430	361
1431	367.6
1432	373.1
1433	376.6
1434	374
1435	360.2
1436	352.5
1437	352.4
1438	354.4
1439	360.3
1440	366
1441	360.3
1442	354.1
1443	360.3
1444	369.5
1445	378.9
1446	370
1447	367.5
1448	360.7
1449	353.8
1450	362.5
1451	364.7
1452	352.9
1453	344.8
1454	342.5
1455	337.8
1456	349.8
1457	362.5
1458	351.7
1459	342.9
1460	347
1461	350.8
1462	355.4
1463	354.6
1464	362.6
1465	359
1466	351.3
1467	355.9
1468	360.7
1469	375.4
1470	397.3
1471	382.7
1472	378.2
1473	386.4
1474	396.5
1475	403.2
1476	404.8
1477	418.3
1478	428.8
1479	448.7
1480	492.1
1481	476.3
1482	452
1483	467.9
1484	456.8
1485	448.6
1486	439.7
1487	434.7
1488	464.2
1489	536.6
1490	550.1
1491	536.2
1492	547.1
1493	574.7
1494	569.3
1495	583.8
1496	583
1497	540.8
1498	522
1499	508.3
1500	483.4
1501	425.6
1502	429.1
1503	501.8
1504	491.6
1505	499.9
1506	476.2
1507	448.8
1508	422.3
1509	410.3
1510	388.2
1511	401.6
1512	406.2
1513	452.9
1514	426.8
1515	404
1516	407.7
1517	413.3
1518	398.2
1519	384.7
1520	383.4
1521	401.9
1522	409.4
1523	436.4
1524	410.7
1525	399.7
1526	391.3
1527	389.1
1528	391.6
1529	373.7
1530	363.6
1531	358.3
1532	356
1533	368.9
1534	396.6
1535	403.3
1536	368.5
1537	365.4
1538	363.8
1539	357.9
1540	354.3
1541	343.9
1542	323.9
1543	309.8
1544	318.9
1545	313.8
1546	321.1
1547	313.8
1548	317.6
1549	320.5
1550	323
1551	355.8
1552	395.6
1553	388.3
1554	390.2
1555	362.6
1556	338.7
1557	350.5
1558	329.4
1559	324.3
1560	335.9
1561	387
1562	431.9
1563	395.9
1564	365.3
1565	368.3
1566	388.2
1567	361.9
1568	355.2
1569	346.5
1570	351.5
1571	340.8
1572	352.9
1573	344.9
1574	329.9
1575	325.3
1576	315.9
1577	325.1
1578	324.1
1579	330.2
1580	321
1581	297
1582	292.3
1583	304.9
1584	286.6
1585	318.7
1586	312.5
1587	302.2
1588	296.1
1589	291.5
1590	318.5
1591	313.1
1592	300.5
1593	298.5
1594	308.3
1595	313.5
1596	314.1
1597	299.1
1598	288.9
1599	292.9
1600	301.6
1601	385.7
1602	376.1
1603	340.5
1604	311.4
1605	301.6
1606	291.4
1607	306.6
1608	306.6
1609	290.4
1610	277.1
1611	279.6
1612	296.6
1613	397.1
1614	396
1615	404.4
1616	346.4
1617	337.7
1618	348.5
1619	393.9
1620	373.8
1621	351.5
1622	337
1623	311.3
1624	293.2
1625	296.4
1626	309.1
1627	311.9
1628	295.2
1629	280.1
1630	274.6
1631	268.7
1632	275
1633	284.3
1634	308.7
1635	312.3
1636	296.4
1637	288.6
1638	290.1
1639	294.4
1640	290.9
1641	271.6
1642	273.4
1643	318.4
1644	320.9
1645	306.1
1646	302.6
1647	298
1648	295
1649	293.3
1650	294.2
1651	286.9
1652	281.7
1653	286.9
1654	296.9
1655	342.6
1656	362.4
1657	349.8
1658	334.9
1659	313.3
1660	309.3
1661	312.8
1662	311.7
1663	312.7
1664	310.4
1665	307.3
1666	296.5
1667	307.6
1668	333.2
1669	329.4
1670	321.4
1671	317.7
1672	311.6
1673	294.6
1674	292.6
1675	311.9
1676	362.4
1677	353.8
1678	323.3
1679	316.9
1680	339
1681	341.7
1682	338.3
1683	339.4
1684	349.1
1685	345.2
1686	330.3
1687	301.4
1688	319.3
1689	313.9
1690	331.1
1691	340.3
1692	331.9
1693	340.1
1694	332.8
1695	318.8
1696	311.6
1697	304.5
1698	298.4
1699	307.2
1700	306.1
1701	303.2
1702	297.5
1703	320
1704	356
1705	325.2
1706	304.6
1707	298.5
1708	303.5
1709	297.8
1710	302.9
1711	298.7
1712	292.3
1713	278.6
1714	277.8
1715	273.3
1716	269.7
1717	262.2
1718	339.6
1719	355.4
1720	345.3
1721	312.1
1722	301.1
1723	301.2
1724	299
1725	289.1
1726	279
1727	285.5
1728	287.5
1729	289.1
1730	284.1
1731	278.1
1732	292.8
1733	300.5
1734	279.8
1735	273.6
1736	284.5
1737	319.2
1738	295.9
1739	269.5
1740	258.8
1741	252.9
1742	243.7
1743	249.2
1744	249.2
1745	248
1746	261.3
1747	278.1
1748	280.9
1749	263.7
1750	259.8
1751	246.1
1752	246.2
1753	240.1
1754	240.5
1755	239.5
1756	233.7
1757	240.2
1758	246.5
1759	243.8
1760	231.4
1761	253.2
1762	243.1
1763	241.7
1764	231.3
1765	237.3
1766	290.1
1767	343.8
1768	307.1
1769	273.9
1770	260.6
1771	248.5
1772	242.8
1773	238.8
1774	251
1775	252.2
1776	263.4
1777	284.3
1778	270.2
1779	259.1
1780	257.5
1781	257.6
1782	263.5
1783	266
1784	259.5
1785	256.5
1786	246.9
1787	242.7
1788	247.8
1789	264.8
1790	278.6
1791	285.3
1792	287.9
1793	286
1794	265.8
1795	261.2
1796	267
1797	274.7
1798	291.6
1799	302.3
1800	293.5
1801	293.7
1802	327.4
1803	330.2
1804	316.2
1805	313.7
1806	332.3
1807	384.4
1808	381.4
1809	348
1810	313.4
1811	296.4
1812	297.7
1813	323.6
1814	371.4
1815	381.6
1816	343.3
1817	312
1818	299.3
1819	285
1820	292.9
1821	375.8
1822	355.5
1823	304.6
1824	275
1825	267.8
1826	265
1827	267.2
1828	262.5
1829	260.8
1830	250.9
1831	243.3
1832	243.8
1833	237.4
1834	230
1835	225.3
1836	223.6
1837	237.3
1838	237.7
1839	234.2
1840	242.2
1841	232.9
1842	244.2
1843	242
1844	251.2
1845	235.7
1846	235
1847	249.8
1848	286
1849	271.3
1850	262.5
1851	277.9
1852	282.8
1853	274.9
1854	293.5
1855	309
1856	326.6
1857	298.2
1858	273.9
1859	259.2
1860	272
1861	310.6
1862	315
1863	278.4
1864	258
1865	248.3
1866	240.7
1867	251.2
1868	238.5
1869	231.8
1870	237.1
1871	217.2
1872	234.8
1873	294.1
1874	286
1875	259.3
1876	244
1877	264.2
1878	286.5
1879	268.7
1880	250.4
1881	239.1
1882	239.1
1883	261.5
1884	293.3
1885	263.5
1886	240.9
1887	240
1888	251.6
1889	271.4
1890	297.4
1891	269.1
1892	259.2
1893	259.2
1894	256.2
1895	243.8
1896	232.6
1897	227.2
1898	246.3
1899	292.4
1900	291
1901	258.1
1902	239.7
1903	233.8
1904	229.9
1905	230.9
1906	235.2
1907	246.3
1908	246.7
1909	232
1910	230.7
1911	236.2
1912	249.1
1913	256
1914	270.3
1915	277.1
1916	265.4
1917	264
1918	271.2
1919	246
1920	243.8
1921	261.8
1922	268
1923	277.1
1924	276.8
1925	273.6
1926	262.8
1927	284.1
1928	312.4
1929	296.1
1930	284.8
1931	263
1932	251.3
1933	240.9
1934	240.1
1935	234.7
1936	240.5
1937	240.5
1938	223.7
1939	214.4
1940	210.7
1941	210.1
1942	199.5
1943	196.9
1944	200.8
1945	204.2
1946	204.3
1947	204.3
1948	202.5
1949	223
1950	251.7
1951	240.7
1952	237.8
1953	225.8
1954	217.3
1955	230.2
1956	248.6
1957	237.6
1958	234.5
1959	241.3
1960	228.5
1961	222.1
1962	223
1963	230.3
1964	245.1
1965	284.6
1966	310.7
1967	285.8
1968	261.7
1969	260.5
1970	253.1
1971	246.6
1972	232.5
1973	217.7
1974	212.2
1975	208.8
1976	209.6
1977	207.6
1978	206.3
1979	451.5
1980	340.4
1981	307.2
1982	275.6
1983	252.5
1984	234.7
1985	229.1
1986	232.7
1987	234
1988	217.5
1989	208.7
1990	197.2
1991	201
1992	200.8
1993	194.9
1994	190.8
1995	187.3
1996	186.4
1997	193.3
1998	206.1
1999	208.7
2000	218.3
[truncated: 2,199 more rows]

## Sheet: 17023J81
1	199.8
2	195.4
3	192.1
4	201.3
5	199.9
6	194.2
7	206
8	208.3
9	210.9
10	223.6
11	238.5
12	231.3
13	224.4
14	217.7
15	223
16	220
17	221.2
18	219.8
19	216.2
20	216.3
21	214.1
22	206.9
23	212.1
24	201.8
25	217.5
26	212.1
27	190.5
28	182.3
29	180.7
30	177.6
31	188.3
32	201.8
33	200.5
34	200.7
35	192.3
36	184.8
37	189.9
38	189.4
39	194.7
40	203.2
41	204
42	199.9
43	207.8
44	230.6
45	298.6
46	312
47	301.4
48	301.2
49	278
50	270.1
51	257.2
52	239.8
53	237.2
54	230.4
55	233.8
56	226.5
57	231.6
58	239.4
59	238.2
60	234
61	244.5
62	238.3
63	234
64	233.3
65	225.4
66	216.7
67	210.4
68	207.8
69	209.2
70	214.4
71	215.5
72	217
73	232.2
74	242
75	241
76	242.3
77	239.1
78	231.5
79	223.4
80	209.8
81	200
82	199.2
83	200.4
84	195.3
85	195.9
86	197.1
87	187.9
88	189.6
89	188.4
90	188.8
91	201.2
92	205.2
93	212.3
94	209.9
95	206.9
96	205
97	211.6
98	201.7
99	211.4
100	217.1
101	228
102	237
103	230.8
104	222.1
105	222.5
106	207.9
107	203.6
108	201.8
109	196.8
110	199.5
111	198.2
112	196.9
113	198.7
114	201
115	197.1
116	193.1
117	194.3
118	197.2
119	208.2
120	197.2
121	184.6
122	184.1
123	175.4
124	173.2
125	170.1
126	176
127	176.5
128	179.6
129	188.4
130	189.9
131	197.4
132	199
133	200.5
134	196.1
135	196.7
136	183.1
137	178.7
138	180.1
139	179.1
140	180.8
141	188.2
142	191.9
143	197.9
144	200.8
145	199.7
146	200.1
147	204.4
148	204.4
149	206.8
150	208.6
151	210.7
152	218.2
153	207.6
154	211.6
155	201.5
156	197.8
157	199.7
158	200.8
159	197.3
160	195.5
161	199.6
162	207.2
163	194
164	188.4
165	216.2
166	226.1
167	229.9
168	236
169	254.7
170	244.8
171	235.3
172	243.5
173	253.9
174	275.2
175	272.4
176	272.3
177	263.9
178	254.8
179	249.2
180	253
181	252.4
182	252.8
183	256.3
184	236.2
185	235
186	222.9
187	209.2
188	211.2
189	193
190	187.3
191	192.8
192	181.3
193	180.3
194	189.4
195	190.9
196	193.9
197	202.9
198	202.3
199	199.9
200	199.5
201	200.5
202	192.1
203	189.1
204	193.9
205	196.2
206	200.3
207	213.7
208	219.1
209	219.4
210	219.8
211	222.5
212	205
213	218
214	214.8
215	211.8
216	219.6
217	229.1
218	210.1
219	209.2
220	202.2
221	193
222	198
223	187.3
224	172.3
225	167.8
226	163.6
227	163.7
228	169.7
229	178.5
230	177.7
231	191.4
232	248.4
233	205.2
234	206
235	207.8
236	207.6
237	201.2
238	199.5
239	196.8
240	193
241	198.5
242	196
243	194.1
244	183.6
245	185.2
246	200.8
247	193.1
248	194.8
249	189
250	187.8
251	192.7
252	196.2
253	189.3
254	179
255	178.1
256	169.5
257	172.7
258	174.3
259	175.2
260	181.9
261	179.7
262	190.1
263	201.6
264	223.1
265	211.8
266	209.8
267	203.7
268	193.3
269	193.5
270	195.5
271	196.3
272	204.5
273	207.6
274	212.4
275	207.6
276	208
277	203.9
278	194.8
279	188.9
280	190.6
281	181
282	172.8
283	173.2
284	180.3
285	182
286	181.1
287	179.5
288	174
289	180.6
290	172.8
291	172.6
292	180.7
293	180.4
294	176.9
295	185.1
296	180.8
297	179.5
298	173.4
299	177.9
300	171
301	168.8
302	170.3
303	185.5
304	172.7
305	181.1
306	167.3
307	164.9
308	170.9
309	165.5
310	162.9
311	158.6
312	162.1
313	163.7
314	174.2
315	168
316	162.2
317	165.2
318	179.4
319	177.3
320	176.9
321	166.8
322	165.4
323	166.7
324	162.9
325	158.9
326	164.6
327	159.2
328	159.2
329	162.3
330	167.5
331	176.9
332	178.6
333	183.1
334	180.7
335	180.7
336	175.2
337	171.1
338	164.5
339	158.7
340	158.5
341	160.9
342	164
343	166.4
344	174.2
345	191.5
346	210.7
347	214.1
348	210.5
349	203.7
350	209.8
351	220.2
352	226.4
353	222.6
354	197.4
355	179.9
356	178
357	173
358	163.3
359	162.1
360	160.6
361	160
362	163
363	164
364	161.8
365	158.6
366	150.3
367	148.2
368	156.1
369	157.5
370	161.7
371	165.2
372	166.4
373	168.1
374	167.1
375	172.2
376	178.2
377	181.9
378	178.4
379	178
380	178.2
381	177.2
382	178.3
383	173.1
384	165.9
385	161.4
386	167.1
387	166.7
388	173.2
389	182.9
390	187.8
391	185.4
392	186.3
393	190.9
394	188.5
395	183.5
396	170.4
397	163.1
398	161.5
399	169.5
400	162.8
401	164.3
402	166.5
403	167.9
404	180.1
405	188.2
406	220.9
407	252.3
408	238.8
409	249.1
410	232.6
411	246.5
412	237.4
413	246.3
414	245.5
415	274.6
416	300.3
417	285.9
418	287.5
419	285.5
420	276.8
421	280
422	281.5
423	305.9
424	284.1
425	295.4
426	284.6
427	296.8
428	299.1
429	300.4
430	310.8
431	324.2
432	338.7
433	345.4
434	342.9
435	337.8
436	343
437	311.1
438	300.2
439	361.6
440	344.2
441	319.6
442	339
443	328.8
444	317
445	303
446	315.2
447	311.9
448	350.9
449	325.2
450	294.3
451	303.7
452	278.4
453	291.7
454	286.7
455	288.1
456	267.4
457	264.2
458	249
459	249.3
460	246.4
461	249.2
462	259.7
463	251.9
464	236.7
465	239.4
466	244.5
467	260.4
468	252.3
469	241.4
470	244.4
471	249.2
472	234.7
473	246.1
474	244
475	247.5
476	259.6
477	263
478	253.2
479	253.1
480	250.8
481	252.1
482	247
483	250.8
484	255.2
485	247.8
486	247.3
487	254.1
488	270.2
489	304.9
490	345.7
491	391
492	423.3
493	426.4
494	445.6
495	390.9
496	379.5
497	402.6
498	390
499	422.1
500	370.9
501	338
502	330
503	332.2
504	369.1
505	351.8
506	355.7
507	330.5
508	321.8
509	309.2
510	341.5
511	344.3
512	326.6
513	304.8
514	283.3
515	313.3
516	303.5
517	301.8
518	308
519	313
520	303.3
521	303.5
522	315
523	312.4
524	300.6
525	321.8
526	340.1
527	320.7
528	358.6
529	333.2
530	320.8
531	347.7
532	344.6
533	362.1
534	349.3
535	343.8
536	363.4
537	356.7
538	345.5
539	330
540	347.8
541	340.9
542	311.5
543	307.4
544	286.5
545	290.3
546	299.6
547	308.6
548	352.4
549	393.2
550	417.6
551	422
552	432.5
553	387.9
554	362.5
555	343.2
556	347
557	347.1
558	332.8
559	348.8
560	373.3
561	381.2
562	399.3
563	401.9
564	388.8
565	377.7
566	400
567	409.9
568	412.7
569	397.9
570	398.9
571	403.5
572	399.8
573	391.3
574	384
575	364.1
576	364.3
577	367.6
578	353.9
579	360.9
580	363.4
581	363.5
582	393.1
583	414.2
584	414.3
585	445.2
586	449.5
587	476.1
588	451.3
589	465.3
590	502.4
591	461.6
592	433.8
593	445.2
594	439.7
595	429.5
596	409.1
597	401.7
598	401.2
599	406.2
600	399.7
601	415.1
602	412.8
603	427.1
604	420.2
605	404.3
606	395.7
607	391.1
608	391
609	395
610	421.1
611	424.1
612	422.5
613	416
614	405.9
615	408.7
616	392.1
617	399.5
618	399
619	359.7
620	365.1
621	344.5
622	339.2
623	354
624	358.4
625	354
626	362.3
627	355.6
628	353.9
629	358.2
630	359.8
631	361.9
632	368.7
633	372.1
634	387.7
635	385.1
636	371.6
637	411.1
638	427.7
639	406.2
640	437.9
641	413.8
642	425.5
643	412.9
644	405.9
645	397.3
646	408.1
647	452.4
648	555.1
649	587.7
650	608.6
651	601.4
652	625.2
653	621
654	615.9
655	612
656	603.5
657	595.4
658	591.9
659	590.8
660	595.2
661	595.3
662	598.7
663	595.5
664	595.4
665	590
666	597.1
667	601.9
668	593.7
669	588.8
670	581.9
671	581.8
672	588
673	592.8
674	586.3
675	589.5
676	577
677	580.5
678	584
679	586.2
680	589.4
681	584.9
682	584
683	586.2
684	591.6
685	588.7
686	589.4
687	586.3
688	589.5
689	597.3
690	594.4
691	594.2
692	594.2
693	601.7
694	601.2
695	597.9
696	599.8
697	602.2
698	593.7
699	597.3
700	597.2
701	600
702	613.3
703	599.9
704	600
705	594.6
706	601.7
707	607.8
708	615.1
709	607.5
710	608.3
711	604.8
712	607.1
713	604.5
714	603.6
715	609
716	611.8
717	603.9
718	612.8
719	621
720	611.6
721	606.3
722	609.3
723	613
724	616.6
725	612.3
726	614.3
727	608.6
728	607.2
729	608.3
730	617.7
731	620.4
732	617
733	614.4
734	613.3
735	616.6
736	613.3
737	607.2
738	608.9
739	604
740	616.9
741	621.6
742	632.6
743	620.2
744	609.9
745	602.5
746	617.5
747	629.7
748	625.9
749	609.8
750	615.2
751	631.2
752	640
753	637.7
754	636.1
755	624.7
756	619.7
757	632.4
758	643.1
759	642.4
760	638.9
761	623
762	624.6
763	622.1
764	632.8
765	634
766	623.6
767	624.6
768	623.2
769	626.8
770	618.8
771	613.4
772	623.2
773	624.3
774	622
775	621.2
776	618.3
777	619.3
778	617.8
779	612.4
780	637
781	640
782	641.2
783	625.4
784	620.2
785	617.1
786	614.6
787	613.2
788	615.5
789	623.6
790	631.7
791	647.4
792	636.6
793	626.3
794	631.5
795	637
796	657.4
797	649.9
798	626.3
799	623.4
800	625.7
801	636.3
802	641.1
803	635.1
804	637.6
805	642.2
806	638.9
807	638.8
808	636.5
809	638.5
810	638.8
811	638.8
812	643.6
813	644.9
814	635.6
815	632.4
816	632.8
817	633.4
818	634
819	638.4
820	643.6
821	641.3
822	635.1
823	628.1
824	630.7
825	637.6
826	638.7
827	630.2
828	640.9
829	643.5
830	640.3
831	635.3
832	628.6
833	622.4
834	623.1
835	625.7
836	622.2
837	624.3
838	626.9
839	615.2
840	624
841	637.5
842	639.9
843	636.3
844	634
845	631
846	631.6
847	630.8
848	631.6
849	636.2
850	632.4
851	632.8
852	632.2
853	636.3
854	634.8
855	638.8
856	634.2
857	626.3
858	632.6
859	643.1
860	648.5
861	637.9
862	639.9
863	641.2
864	641.2
865	641.3
866	640
867	641.2
868	641.2
869	642.5
870	640.1
871	641.2
872	641.3
873	644.8
874	642.5
875	643.9
876	644.9
877	643.7
878	642.5
879	645.1
880	646.1
881	641.4
882	643.5
883	645.2
884	647.3
885	642.6
886	643.6
887	642.8
888	647.3
889	639.1
890	636.3
891	642.3
892	641.3
893	643.8
894	641.2
895	641.2
896	643.5
897	646.5
898	643.7
899	641.3
900	641.3
901	640
902	636.5
903	641
904	649.7
905	648.6
906	646.2
907	642.9
908	640
909	642.4
910	643.6
911	650.2
912	646.1
913	643.7
914	644.8
915	645.3
916	647.3
917	647.4
918	653.4
919	651.2
920	652.3
921	651
922	649.8
923	646.2
924	648.5
925	646.2
926	654.3
927	652.4
928	651.1
929	651.1
930	653.5
931	653.6
932	654.8
933	647.8
934	648.1
935	649.8
936	653.5
937	652.4
938	656
939	652.5
940	651.2
941	648.3
942	654.9
943	661.2
944	656.2
945	647.5
946	649.8
947	648.7
948	652.1
949	655.9
950	655
951	652.5
952	651.1
953	651.1
954	646.3
955	650.8
956	655.8
957	654.9
958	656.3
959	654.9
960	654.9
961	656.1
962	659.9
963	656.2
964	653.7
965	654.8
966	650.1
967	649.9
968	655.7
969	656.1
970	662.1
971	668.6
972	663
973	651.8
974	647.1
975	640.1
976	637.7
977	646.1
978	651.1
979	652.3
980	654.8
981	653.7
982	654.8
983	650.1
984	653.4
985	654.8
986	655
987	654.9
988	656.1
989	659.9
990	656.2
991	651.2
992	656
993	657.4
994	655
995	654.9
996	658.5
997	652.7
998	655.9
999	657.3
1000	659.8
1001	657.6
1002	656.5
1003	661.3
1004	665.4
1005	662.8
1006	657.8
1007	657.5
1008	658.6
1009	659.9
1010	658
1011	661.8
1012	671
1013	665.6
1014	665.2
1015	671.5
1016	671.8
1017	672.7
1018	673.1
1019	668.2
1020	672.9
1021	670.6
1022	666.6
1023	667.8
1024	671.5
1025	671.8
1026	666.8
1027	667.8
1028	664
1029	665.2
1030	663.9
1031	666.5
1032	669
1033	667.9
1034	667.8
1035	667.8
1036	669.1
1037	670.4
1038	667.9
1039	660
1040	657.4
1041	666.4
1042	667.8
1043	666.6
1044	665.3
1045	668.9
1046	666.6
1047	672.9
1048	667.9
1049	665.4
1050	672.5
1051	676.9
1052	674.6
1053	671.9
1054	667.8
1055	671.5
1056	670.5
1057	661.7
1058	662.5
1059	668.9
1060	667.9
1061	667.8
1062	658.8
1063	660
1064	663.9
1065	666.6
1066	670.2
1067	663.1
1068	660.2
1069	669.9
1070	675.6
1071	677.6
1072	676
1073	670.8
1074	674.3
1075	675.8
1076	675.2
1077	668.3
1078	671.6
1079	669.2
1080	667.9
1081	662.7
1082	661.3
1083	669
1084	674.1
1085	674.5
1086	670.6
1087	670.5
1088	670.3
1089	674.2
1090	671.9
1091	671.8
1092	677
1093	681.4
1094	685.2
1095	684
1096	686.6
1097	686.5
1098	685.5
1099	682.8
1100	677.7
1101	682.3
1102	684
1103	683.9
1104	680.2
1105	678.6
1106	672.7
1107	669.4
1108	674.2
1109	678.4
1110	676.4
1111	679.7
1112	677.3
1113	683.8
1114	685.3
1115	681.4
1116	686.5
1117	684.2
1118	681.5
1119	676.2
1120	678.4
1121	682.6
1122	687.8
1123	687.8
1124	688.2
1125	689.6
1126	660.1
1127	661.3
1128	677.6
1129	687.6
1130	681.5
1131	680
1132	678.6
1133	665.5
1134	676.3
1135	674.6
1136	675.8
1137	661.8
1138	665.1
1139	657.6
1140	633.4
1141	647.6
1142	651.8
1143	657.4
1144	687.4
1145	700.3
1146	690.3
1147	688.3
1148	663.1
1149	645.7
1150	661
1151	673.7
1152	676.9
1153	684.9
1154	691.5
1155	685.8
1156	690.2
1157	688.4
1158	680.2
1159	676.4
1160	679.7
1161	681.2
1162	691.6
1163	695.4
1164	687.5
1165	663.6
1166	632.7
1167	625
1168	613.7
1169	575
1170	548.2
1171	533.5
1172	529.9
1173	534.4
1174	525
1175	510.3
1176	518.2
1177	515.5
1178	497.3
1179	499.9
1180	502.3
1181	480.1
1182	490
1183	506.9
1184	515.5
1185	506.6
1186	501
1187	497.7
1188	468.4
1189	490.7
1190	491.1
1191	497.7
1192	500.3
1193	498.2
1194	506.7
1195	519.9
1196	508
1197	494.2
1198	495.5
1199	499.1
1200	500.4
1201	485.2
1202	495.3
1203	505.5
1204	485.9
1205	479.4
1206	492.8
1207	488.7
1208	485.9
1209	491.8
1210	501.6
1211	502.5
1212	501.8
1213	510.2
1214	512.9
1215	472.7
1216	500
1217	490
1218	498.8
1219	505.9
1220	511.7
1221	519.7
1222	513.2
1223	517
1224	504.7
1225	515.3
1226	513
1227	510.1
1228	499.1
1229	491.3
1230	478.1
1231	488.8
1232	504.8
1233	492
1234	496.1
1235	516.4
1236	530.2
1237	521.8
1238	514.3
1239	511.3
1240	509.2
1241	515.6
1242	507.5
1243	507.7
1244	523.1
1245	516.8
1246	492
1247	488.9
1248	490.4
1249	477.9
1250	476.4
1251	497
1252	494.6
1253	482
1254	488.5
1255	476.6
1256	474
1257	485.9
1258	492.7
1259	511.3
1260	529.2
1261	528.7
1262	562
1263	607.3
1264	622.2
1265	618.4
1266	569.6
1267	561.6
1268	554.5
1269	579.9
1270	582.7
1271	577.7
1272	581.7
1273	597.8
1274	562.1
1275	538.6
1276	551.4
1277	523.9
1278	502.6
1279	491.9
1280	481.9
1281	479.3
1282	482.5
1283	468.5
1284	435
1285	444.3
1286	465.6
1287	453.4
1288	472.9
1289	471.7
1290	472.6
1291	477
1292	480.8
1293	478.2
1294	472
1295	467.5
1296	478.1
1297	475.6
1298	464.7
1299	462
1300	453.8
1301	459.7
1302	458.5
1303	460.1
1304	452.7
1305	450.2
1306	458.5
1307	433.2
1308	402.6
1309	433.9
1310	418.6
1311	449.9
1312	454
1313	445.5
1314	451.3
1315	460.2
1316	441.6
1317	431.9
1318	418.3
1319	428
1320	425.3
1321	417.4
1322	396.8
1323	401.2
1324	414.4
1325	415.1
1326	409.3
1327	420.5
1328	420.8
1329	426.9
1330	427.5
1331	434
1332	431.9
1333	428.9
1334	423.9
1335	421.1
1336	426.1
1337	424.3
1338	420.3
1339	423.1
1340	432
1341	435.1
1342	418.6
1343	424.9
1344	420
1345	399.8
1346	421.3
1347	420.1
1348	427.1
1349	419.4
1350	405.4
1351	421.3
1352	412.5
1353	421.7
1354	419.4
1355	440.6
1356	414.3
1357	422.1
1358	428.1
1359	416.2
1360	434.5
1361	424.6
1362	428.7
1363	424.6
1364	421.2
1365	402.8
1366	398
1367	396.1
1368	399.4
1369	415.8
1370	408.9
1371	414.9
1372	493.9
1373	494.6
1374	526.8
1375	490.7
1376	430.4
1377	425.5
1378	430.4
1379	414.7
1380	387.4
1381	398.7
1382	417.7
1383	434
1384	444.8
1385	425.6
1386	416.9
1387	422.6
1388	419.5
1389	432.8
1390	424.8
1391	421.9
1392	417.8
1393	407.3
1394	403
1395	411.1
1396	405.1
1397	425.4
1398	414.8
1399	412.9
1400	426.4
1401	438.1
1402	438.8
1403	426.4
1404	438.5
1405	446.4
1406	432
1407	431
1408	436.6
1409	427.1
1410	429.2
1411	433.4
1412	439.1
1413	433.9
1414	430.2
1415	427.4
1416	413.6
1417	418.3
1418	420
1419	416
1420	418.3
1421	424
1422	405.3
1423	418.5
1424	427
1425	408
1426	413.9
1427	415
1428	429.5
1429	422.9
1430	437
1431	446.6
1432	442
1433	459.4
1434	453.3
1435	451
1436	434.1
1437	435.2
1438	437.3
1439	433.2
1440	430.3
1441	440.8
1442	442.8
1443	462.3
1444	456.8
1445	460.9
1446	465.1
1447	465.4
1448	454.6
1449	442.6
1450	431.4
1451	455.7
1452	454.4
1453	443
1454	431.8
1455	428.5
1456	419.4
1457	416.8
1458	416.7
1459	423.8
1460	422.5
1461	437.7
1462	450.9
1463	406.5
1464	486
1465	426.3
1466	411.2
1467	399.8
1468	414
1469	428
1470	457.5
1471	433.5
1472	445.2
1473	445.2
1474	451.6
1475	493.7
1476	541.8
1477	575
1478	511.3
1479	445.6
1480	465.9
1481	497.8
1482	501.2
1483	524.4
1484	514
1485	509.2
1486	509.8
1487	516.7
1488	550.8
1489	580.7
1490	600.9
1491	596.8
1492	578.6
1493	595.2
1494	617.4
1495	589.6
1496	555.6
1497	550.1
1498	532.8
1499	523.7
1500	522.6
1501	546.7
1502	557.3
1503	544.4
1504	535.6
1505	527.2
1506	547.4
1507	538.8
1508	520.7
1509	494.5
1510	509
1511	487.2
1512	468.3
1513	460.2
1514	455.1
1515	452.7
1516	435.6
1517	445.3
1518	473.7
1519	518.1
1520	532.7
1521	535.6
1522	531.3
1523	541.8
1524	538.2
1525	528.6
1526	520.8
1527	515.2
1528	498.4
1529	474.4
1530	492.8
1531	488.8
1532	485.8
1533	483.8
1534	476.5
1535	488.2
1536	490.2
1537	481.9
1538	470
1539	464.6
1540	448.3
1541	445.6
1542	456.2
1543	464.5
1544	464.6
1545	445.2
1546	438
1547	422.2
1548	445
1549	466.7
1550	470.6
1551	453.1
1552	436.5
1553	460.8
1554	480.8
1555	520.5
1556	511.4
1557	518.8
1558	593.8
1559	634.1
1560	647.7
1561	594.2
1562	538.4
1563	514
1564	551.9
1565	565.3
1566	506.2
1567	475.1
1568	490.5
1569	439.3
1570	433.4
1571	409.1
1572	392.3
1573	386.4
1574	389.2
1575	375
1576	370.3
1577	375.2
1578	392.2
1579	384.3
1580	373.2
1581	397.8
1582	378.7
1583	375.8
1584	354.6
1585	358.9
1586	369.8
1587	364.6
1588	370.5
1589	380.4
1590	359.8
1591	364.4
1592	370.1
1593	364.1
1594	359
1595	388.5
1596	352.7
1597	386.5
1598	401.4
1599	411.9
1600	392.9
1601	381.9
1602	356.2
1603	352
1604	332.9
1605	336.2
1606	349.7
1607	328.4
1608	331.8
1609	352.7
1610	374.6
1611	416.8
1612	422.2
1613	427.2
1614	428.3
1615	460.6
1616	469.4
1617	456.7
1618	433.4
1619	438.3
1620	459.8
1621	450
1622	443.8
1623	439.4
1624	426.1
1625	415.8
1626	416.7
1627	432.1
1628	441
1629	414.5
1630	397.1
1631	392.1
1632	376.4
1633	356.7
1634	349.9
1635	342
1636	343.8
1637	326.4
1638	346.2
1639	314.9
1640	290.3
1641	287.2
1642	293.2
1643	288.7
1644	291.1
1645	288.4
1646	303.3
1647	287.7
1648	302.3
1649	299
1650	303.4
1651	291.8
1652	314.6
1653	325
1654	332.3
1655	332.1
1656	331.1
1657	326.3
1658	311.4
1659	305.2
1660	325.7
1661	335.7
1662	320.7
1663	324.7
1664	296.4
1665	293.5
1666	288.4
1667	287.9
1668	278.9
1669	306.9
1670	292.4
1671	276.7
1672	284.7
1673	272.6
1674	281.3
1675	273.5
1676	271.1
1677	282.7
1678	295.7
1679	301.6
1680	283.3
1681	284.4
1682	296
1683	303.1
1684	305.1
1685	316.6
1686	311.3
1687	316.6
1688	336.2
1689	325
1690	319
1691	319.9
1692	318.9
1693	306.8
1694	305.6
1695	291.6
1696	277.1
1697	284.7
1698	274.7
1699	274.4
1700	339.1
1701	300.4
1702	301.6
1703	299.1
1704	281.4
1705	275.6
1706	280
1707	274.6
1708	269.1
1709	262
1710	271.8
1711	263.5
1712	271.3
1713	262.1
1714	263.5
1715	273.7
1716	268.4
1717	259.1
1718	255.1
1719	252.1
1720	247.5
1721	254.6
1722	259.7
1723	255.5
1724	250.6
1725	244.5
1726	241.9
1727	252.2
1728	271.3
1729	285.7
1730	272.2
1731	275.9
1732	264.3
1733	263.4
1734	262.7
1735	259.6
1736	259.3
1737	257.8
1738	260.6
1739	255.6
1740	247.5
1741	241.7
1742	252.9
1743	256.3
1744	251.8
1745	240.4
1746	248.1
1747	239.2
1748	238.3
1749	242.1
1750	245.2
1751	237
1752	236.4
1753	238.7
1754	239.8
1755	234.9
1756	232.7
1757	240.5
1758	237.1
1759	243.6
1760	248.6
1761	252.1
1762	238.6
1763	240.2
1764	236.8
1765	231
1766	225.6
1767	230.5
1768	227.3
1769	225.3
1770	230.2
1771	247.4
1772	251.1
1773	263.7
1774	296.8
1775	323.7
1776	314.8
1777	285.7
1778	276.6
1779	260.8
1780	259.5
1781	264.2
1782	257.8
1783	251.5
1784	243.9
1785	244.7
1786	231.9
1787	218.6
1788	226.2
1789	228.7
1790	225.4
1791	228
1792	236.4
1793	231.3
1794	227.2
1795	240.2
1796	246.4
1797	265.3
1798	260.6
1799	250.1
1800	256.2
1801	249.7
1802	252.8
1803	251.9
1804	254.2
1805	258.5
1806	252.9
1807	246.2
1808	241.9
1809	242.3
1810	245
1811	249.4
1812	244.5
1813	239.6
1814	226.2
1815	224.8
1816	233.2
1817	239.4
1818	244.4
1819	243.5
1820	242.5
1821	235
1822	233
1823	227.7
1824	232.8
1825	227.2
1826	226
1827	424
1828	419.5
1829	393.3
1830	311.8
1831	266.9
1832	241
1833	232.3
1834	229.1
1835	236.6
1836	242.4
1837	242.8
1838	247.2
1839	232.3
1840	223.7
1841	220.3
1842	216.8
1843	237.5
1844	226.1
1845	232
1846	223.9
1847	221.9
1848	223.6
1849	216.9
1850	220.5
1851	223.1
1852	216
1853	213.4
1854	210.1
1855	215.5
1856	214.9
1857	216.4
1858	222.9
1859	226.2
1860	222.5
1861	230.3
1862	231.7
1863	227.9
1864	225.8
1865	237
1866	242.5
1867	229.4
1868	219.5
1869	220.5
1870	219.2
1871	218.7
1872	214.5
1873	216.7
1874	218.2
1875	214.1
1876	206.9
1877	217.1
1878	220.5
1879	224.4
1880	255.1
1881	297.2
1882	335.8
1883	313.9
1884	275.2
1885	270
1886	312.6
1887	393.1
1888	364.9
1889	300.2
1890	263.2
1891	250.3
1892	236.8
1893	228.1
1894	249.3
1895	233.1
1896	231.9
1897	231.9
1898	230.7
1899	219.6
1900	214.8
1901	219
1902	218.5
1903	214.6
1904	212.5
1905	211.7
1906	214.5
1907	211.3
1908	201.6
1909	204.7
1910	207.1
1911	202.9
1912	193.8
1913	192.3
1914	193.8
1915	197.5
1916	194.4
1917	188.1
1918	186.4
1919	188.3
1920	186.3
1921	193.4
1922	211.9
1923	221.7
1924	233.8
1925	276.7
1926	271.5
1927	240.8
1928	240.1
1929	232.9
1930	223.7
1931	217.7
1932	217.5
1933	213.3
1934	196.6
1935	190.6
1936	187.6
1937	200.7
1938	199.9
1939	196.6
1940	188.9
1941	195.8
1942	205.6
1943	217.6
1944	220.9
1945	218.5
1946	219.2
1947	213.2
1948	213.3
1949	218.2
1950	225.5
1951	220.6
1952	220.1
1953	220.2
1954	215.8
1955	214.5
1956	213.5
1957	214.1
1958	216.1
1959	221.7
1960	257.1
1961	299.2
1962	327.4
1963	332.4
1964	308.9
1965	273.9
1966	266.3
1967	259.3
1968	241.8
1969	241.4
1970	224.5
1971	221.8
1972	221.6
1973	211.8
1974	206
1975	199.8
1976	204.4
1977	202.8
1978	209.2
1979	217.1
1980	211.6
1981	200.6
1982	203.7
1983	205.3
1984	203.3
1985	199.3
1986	191.1
1987	191.5
1988	227.6
1989	207
1990	199.3
1991	204.2
1992	211.1
1993	214.1
1994	215.2
1995	215.9
1996	218.2
1997	202.6
1998	209.9
1999	213
2000	201.1
[truncated: 2,199 more rows]

## Sheet: 17023J80
1	181.8
2	177.2
3	173.3
4	163
5	152.4
6	157.6
7	162.7
8	166
9	171
10	173.1
11	173.6
12	173.9
13	208.6
14	177.8
15	179
16	169.6
17	158.9
18	138.7
19	139.7
20	139.2
21	142.8
22	142
23	133.3
24	137.5
25	151
26	151.5
27	144.9
28	131
29	132.8
30	130
31	128.4
32	130
33	125.7
34	130.2
35	126.6
36	130.7
37	137.4
38	143.7
39	146.5
40	145.4
41	137.1
42	140.3
43	171.3
44	202.8
45	198.5
46	181.3
47	165.8
48	157
49	148.3
50	146.8
51	141.1
52	150.4
53	169.9
54	177.6
55	154.9
56	151.5
57	148.8
58	141.8
59	137.3
60	130.9
61	131.8
62	126.3
63	128.1
64	127.2
65	124.6
66	125.2
67	123.3
68	129.5
69	131.3
70	123.3
71	127.3
72	130.3
73	140.2
74	149.3
75	151.5
76	161.1
77	181.9
78	210.9
79	252.2
80	235.7
81	206.5
82	187.3
83	198.4
84	194.5
85	190.4
86	202.3
87	212.9
88	223.6
89	226.7
90	210.3
91	199.1
92	189.4
93	180.7
94	185.1
95	178.6
96	174.8
97	163.8
98	156.9
99	160.4
100	170.9
101	165.1
102	154.8
103	151.9
104	167.2
105	183.4
106	185.9
107	175.3
108	177.7
109	160
110	168.3
111	184.3
112	242.6
113	157.5
114	176.3
115	187
116	188.6
117	176.7
118	162.7
119	156.1
120	172.2
121	165.6
122	153.9
123	146
124	138.9
125	124.1
126	122.7
127	120.7
128	127.4
129	142
130	152.1
131	152.6
132	144.5
133	146
134	152.4
135	167.9
136	178.7
137	192.3
138	178.8
139	167.8
140	167.6
141	148.1
142	138.8
143	149.4
144	142.7
145	165.9
146	217.5
147	206.8
148	229.7
149	206
150	214.2
151	151.8
152	141.4
153	150.9
154	151.5
155	163
156	170.8
157	167.9
158	167.9
159	175.3
160	183.5
161	204.5
162	200.8
163	205.4
164	201.9
165	198.8
166	196.4
167	229.8
168	226
169	190.3
170	166.8
171	153.1
172	154
173	166.8
174	181.5
175	168.9
176	180.9
177	184.9
178	176.2
179	162
180	155.9
181	151.6
182	163.4
183	164
184	158.5
185	160.5
186	147.7
187	160.6
188	168.3
189	174.3
190	196.8
191	191.6
192	159.4
193	149.4
194	148.6
195	147.3
196	147.3
197	152.7
198	148.4
199	128.9
200	131.9
201	142.9
202	152.1
203	153.6
204	160.5
205	157.9
206	151.3
207	145.7
208	133.4
209	124.1
210	122
211	126.8
212	137.6
213	157.9
214	167
215	166.7
216	166.4
217	163.2
218	150.8
219	142.7
220	132.9
221	131.6
222	126.1
223	123.7
224	119.3
225	125.9
226	138.6
227	148.1
228	159.9
229	161.3
230	160.7
231	165.5
232	152.8
233	143.1
234	133.3
235	128.9
236	124.9
237	144.4
238	156.2
239	152.8
240	154.6
241	148.5
242	144.4
243	137.3
244	129.2
245	132
246	133.7
247	132.3
248	153.3
249	179.7
250	165.5
251	157.1
252	155.7
253	150.3
254	145.2
255	137.9
256	134.2
257	137
258	137.8
259	137
260	136.2
261	133.8
262	132.8
263	143.2
264	159.1
265	155.9
266	148.2
267	137.7
268	130.1
269	132.2
270	156.5
271	205.4
272	205.3
273	176.4
274	146.9
275	133.4
276	123.2
277	119.5
278	119.7
279	109.6
280	109.7
281	113.4
282	116.4
283	116.2
284	120.2
285	87.4
286	122.1
287	149.5
288	152.1
289	145.7
290	140.3
291	137.1
292	128.1
293	123.3
294	126.5
295	122.6
296	123.5
297	113
298	112.8
299	116.5
300	117.3
301	116.9
302	120.1
303	134.5
304	156.4
305	163.5
306	151.1
307	127.5
308	120.3
309	130.3
310	140.8
311	135.8
312	124.5
313	134.5
314	134
315	129.8
316	139.5
317	140.1
318	131.3
319	116.1
320	119.3
321	124
322	132.3
323	129.7
324	133.8
325	158.8
326	164.1
327	158.8
328	143
329	143.8
330	131.3
331	120.8
332	115.6
333	117.9
334	125.3
335	137.9
336	141.7
337	160
338	190.5
339	214.4
340	192.5
341	165.2
342	141.8
343	130.9
344	122.8
345	117.3
346	118.7
347	117.1
348	119
349	118.8
350	122.1
351	135.1
352	147.5
353	145.6
354	138.5
355	127
356	123.4
357	127.5
358	117.5
359	111.7
360	114.1
361	127.8
362	137.2
363	130.1
364	137.4
365	138.8
366	132.4
367	137.3
368	149.1
369	161.2
370	155.5
371	128.5
372	124.1
373	121.9
374	119.1
375	111
376	126.3
377	124.6
378	118
379	118.3
380	117.6
381	115.6
382	128.7
383	140.3
384	156.9
385	160.7
386	167.1
387	170.7
388	162.9
389	164.8
390	165.4
391	153.9
392	149.7
393	142.3
394	147.1
395	148.4
396	150.6
397	158.3
398	158.3
399	160.1
400	160
401	166.9
402	159.2
403	146.7
404	150.7
405	173.1
406	182.9
407	191.8
408	202.1
409	223.3
410	225.7
411	228.5
412	241.7
413	260.2
414	257.9
415	217.2
416	204.3
417	203.8
418	200.2
419	197.6
420	181.3
421	182.2
422	184.6
423	196.9
424	232.3
425	246.1
426	250.6
427	224
428	212.1
429	230.5
430	224.7
431	221.1
432	208.7
433	210.9
434	212.4
435	212.2
436	200.7
437	199.7
438	188.6
439	169.8
440	159
441	161.7
442	195.8
443	253.2
444	254.8
445	271.5
446	251.9
447	233.9
448	206.4
449	194
450	207.8
451	236.2
452	234.7
453	229.5
454	208.2
455	197.8
456	186.1
457	178.2
458	182.1
459	183.8
460	193.2
461	215.4
462	212.7
463	187.9
464	180.9
465	169.9
466	159.9
467	163.1
468	173.8
469	200.1
470	203.8
471	217.2
472	219.8
473	196
474	174.4
475	158
476	167.4
477	180.7
478	205.1
479	225
480	225.4
481	213.1
482	211.9
483	215.5
484	197.6
485	175
486	175.4
487	168.6
488	159
489	164
490	186.5
491	202.1
492	238.9
493	267.8
494	305.2
495	347.8
496	376.8
497	368.6
498	361.8
499	381
500	362.8
501	346.5
502	364.5
503	364.3
504	330.3
505	343.4
506	415.9
507	318.6
508	276.2
509	256.5
510	238.5
511	230.2
512	227.2
513	253.6
514	319.6
515	312.3
516	278.5
517	261.3
518	238.3
519	244.3
520	286.7
521	354
522	379.7
523	347.7
524	323.4
525	313
526	331.3
527	327
528	305.3
529	288.5
530	307
531	354.8
532	337.1
533	346.6
534	331.2
535	347
536	360.8
537	291.9
538	257.2
539	259.9
540	334.7
541	251.5
542	288.3
543	240.4
544	301.5
545	308.1
546	271.1
547	250.1
548	238.6
549	243.4
550	220.9
551	222.7
552	252.5
553	316.1
554	372.9
555	339.3
556	314.1
557	330.6
558	363.7
559	366.8
560	378
561	403.7
562	400
563	402.1
564	408.6
565	370.3
566	330.1
567	319
568	305.3
569	313.5
570	327.7
571	342.2
572	329.8
573	301.8
574	296.9
575	305.2
576	347.8
577	327.1
578	285.5
579	280.2
580	301.4
581	324.7
582	350.4
583	372.9
584	390.4
585	381.1
586	374.3
587	360.3
588	396
589	455.6
590	464.3
591	443.3
592	445.8
593	450.7
594	451.6
595	425.3
596	410.9
597	421.8
598	411.7
599	415.6
600	425
601	394.4
602	379.9
603	395.6
604	441.2
605	431
606	422.2
607	407.4
608	397.4
609	378.6
610	396.7
611	411.8
612	370.1
613	324.9
614	318.8
615	317.4
616	316.2
617	338.4
618	334.6
619	353.9
620	394.8
621	401.1
622	370.5
623	333.3
624	360.9
625	367.2
626	375.4
627	381.1
628	360.2
629	368.8
630	393
631	386.3
632	369.3
633	358.3
634	373.6
635	417.8
636	429.3
637	427.6
638	434.8
639	433.7
640	441.7
641	446.6
642	423.6
643	370
644	367.5
645	407.6
646	428.6
647	426
648	411.4
649	409.8
650	499.4
651	562.5
652	626.1
653	636.6
654	632.8
655	626
656	623.5
657	624.3
658	629.1
659	628.3
660	628.1
661	628.2
662	628.1
663	630.6
664	639.6
665	642.5
666	643.7
667	640.1
668	641.2
669	640.1
670	641.2
671	638.9
672	639.9
673	636.5
674	637.3
675	632.8
676	630.9
677	636.4
678	629.5
679	635.5
680	630.6
681	639.3
682	641.2
683	638.9
684	639.9
685	638.8
686	641.1
687	634
688	624.8
689	630.3
690	648
691	646.2
692	642.9
693	637.6
694	637.6
695	626.5
696	633.8
697	639.5
698	648.5
699	645
700	638
701	631.4
702	633.9
703	631
704	635.1
705	633.5
706	634
707	633.4
708	637.6
709	639.9
710	633.9
711	632.8
712	632.1
713	641.1
714	643.6
715	637.8
716	635.2
717	631.8
718	629.7
719	639.6
720	642.4
721	635.3
722	638.6
723	639.9
724	641.2
725	632.6
726	625.8
727	619.7
728	616.7
729	621.4
730	629
731	638.7
732	641.1
733	636.4
734	635.2
735	627.4
736	635.1
737	639.8
738	640
739	635.3
740	631.1
741	637.5
742	639.9
743	643.7
744	642.4
745	633.1
746	620.4
747	612.4
748	625.4
749	630.4
750	625.9
751	615.4
752	626.2
753	632.7
754	640.8
755	641.2
756	630.8
757	630.8
758	638.6
759	637.4
760	635.2
761	632.9
762	637
763	627.2
764	615.4
765	622.7
766	632.6
767	633.4
768	627
769	637.9
770	637.6
771	635.3
772	633.5
773	629.4
774	631.9
775	635.1
776	632.3
777	632.8
778	633.4
779	638.8
780	638.8
781	632.5
782	632.8
783	635.8
784	636.4
785	635.2
786	628.8
787	617.3
788	612.2
789	610.9
790	610.7
791	611.9
792	628.8
793	636.7
794	627.1
795	625.8
796	626.9
797	626.9
798	638.3
799	636.2
800	628.2
801	625.8
802	623.5
803	632.6
804	632.8
805	634.6
806	626
807	622.2
808	614.7
809	615.5
810	624.8
811	632.5
812	630.9
813	629.3
814	631.9
815	630.5
816	628.4
817	623.3
818	624.6
819	628
820	625.8
821	623.3
822	618.3
823	623.4
824	619.6
825	619.4
826	611.1
827	616.4
828	627.6
829	625.8
830	631.7
831	628.2
832	629.4
833	629.3
834	625.9
835	623.5
836	624.3
837	625.6
838	621.2
839	618.3
840	618.1
841	625.7
842	628.1
843	636.2
844	633.6
845	637.6
846	634.1
847	623.9
848	624.4
849	628.1
850	630.7
851	630.4
852	628.3
853	628.1
854	633.1
855	631.6
856	629.6
857	626.9
858	628.2
859	628.1
860	630.6
861	637.5
862	633
863	632.2
864	629.4
865	634.3
866	635.2
867	636
868	635.2
869	638.6
870	636.2
871	634.1
872	635.9
873	636.4
874	636.4
875	643.4
876	638.9
877	633.7
878	632.8
879	636.2
880	639.7
881	637.6
882	642.2
883	639
884	637.6
885	633.6
886	637.6
887	634.1
888	637.1
889	637.6
890	641
891	641.3
892	636.5
893	633.6
894	636.4
895	634.1
896	638.3
897	634.1
898	635.9
899	634
900	636.3
901	639.7
902	637.6
903	637.4
904	640
905	638.8
906	639.9
907	642.4
908	647.2
909	642.7
910	639
911	636.4
912	637.5
913	638.6
914	641.1
915	637.8
916	635
917	637.5
918	636.1
919	638.8
920	637.6
921	637.4
922	636.4
923	638.5
924	634
925	639.8
926	637.5
927	629.4
928	634.4
929	636.4
930	635.2
931	636
932	632.9
933	634.6
934	634
935	626.1
936	626.9
937	631.7
938	628.2
939	631.8
940	635.1
941	632.3
942	634
943	649.1
944	640.6
945	628.1
946	628.2
947	635.1
948	637.5
949	634.9
950	634
951	629.8
952	628.1
953	630.6
954	632.8
955	628.5
956	629.3
957	630.7
958	632.8
959	633.4
960	639.9
961	635.4
962	634.8
963	634
964	633.4
965	631.7
966	630.9
967	631.6
968	635.8
969	640
970	638.8
971	632.5
972	632.8
973	648.9
974	646.9
975	640
976	630.7
977	629.6
978	635
979	642.1
980	643.7
981	642.5
982	640.1
983	636.4
984	631.8
985	628.5
986	637.3
987	639.8
988	642.4
989	642.4
990	643.6
991	642.8
992	642.4
993	644.8
994	641.6
995	641.2
996	641.2
997	642.4
998	646.4
999	646.1
1000	644.9
1001	646.1
1002	646.7
1003	647.3
1004	646.2
1005	646.1
1006	642.9
1007	643.7
1008	644.8
1009	647.2
1010	641.8
1011	642.4
1012	646
1013	646.1
1014	645.4
1015	643.7
1016	642.5
1017	644.7
1018	641.6
1019	644.8
1020	642.5
1021	643.9
1022	643.7
1023	642.5
1024	649.4
1025	649.8
1026	647
1027	646.1
1028	647.3
1029	645
1030	641.6
1031	644.8
1032	643.7
1033	643.7
1034	642.8
1035	644.8
1036	641.4
1037	641.3
1038	646.1
1039	652.1
1040	646.4
1041	642.9
1042	642.4
1043	644.8
1044	644.9
1045	641.6
1046	643.6
1047	642.5
1048	644.7
1049	644.1
1050	644.9
1051	647.3
1052	642.7
1053	646.4
1054	648.6
1055	646.2
1056	643.8
1057	646.5
1058	647.3
1059	643.8
1060	646
1061	653.1
1062	651
1063	644.9
1064	647.3
1065	647.4
1066	646.2
1067	645.5
1068	647.3
1069	646.2
1070	641.5
1071	642.6
1072	647.2
1073	648.5
1074	648.6
1075	648.1
1076	648.6
1077	647.4
1078	647.4
1079	649.7
1080	647
1081	652.3
1082	648.7
1083	648.6
1084	646.2
1085	646.7
1086	648.6
1087	648.6
1088	641.5
1089	636.4
1090	644.8
1091	653.3
1092	651.2
1093	648.7
1094	652.1
1095	651
1096	648.6
1097	654.7
1098	651.2
1099	648.7
1100	648.6
1101	646.9
1102	646.1
1103	655.9
1104	647.7
1105	648.5
1106	649.8
1107	649.5
1108	648.6
1109	651
1110	649.9
1111	652.2
1112	651.2
1113	650.9
1114	651.1
1115	647.4
1116	645
1117	648.4
1118	649.4
1119	649.8
1120	651.1
1121	651.1
1122	649.9
1123	646.3
1124	646.7
1125	644.9
1126	637.8
1127	638.6
1128	642.4
1129	648.4
1130	648.6
1131	639.4
1132	644.8
1133	636.7
1134	644.7
1135	661.2
1136	664.2
1137	666.3
1138	666.5
1139	659.2
1140	657.5
1141	662.2
1142	653
1143	639.8
1144	668.6
1145	665.4
1146	661.6
1147	661.3
1148	658.9
1149	647.8
1150	649.8
1151	647.4
1152	653.3
1153	654.8
1154	656.1
1155	655
1156	651.2
1157	651.1
1158	648.6
1159	649.8
1160	649.8
1161	657
1162	637.4
1163	657.2
1164	657.4
1165	660
1166	651.3
1167	499.2
1168	557.7
1169	633.5
1170	630.5
1171	587.8
1172	539.1
1173	520.5
1174	514.1
1175	520.2
1176	500.8
1177	473.7
1178	462.9
1179	441.8
1180	438.3
1181	433.8
1182	437.2
1183	430.1
1184	444.7
1185	446.8
1186	444.6
1187	439.2
1188	438.1
1189	441.2
1190	440.7
1191	446
1192	439.5
1193	460.2
1194	436.5
1195	473.4
1196	549.2
1197	602.7
1198	642.5
1199	651.9
1200	599.9
1201	541.1
1202	519.2
1203	502.8
1204	492.4
1205	488.8
1206	489.5
1207	514.4
1208	517.5
1209	476.7
1210	451.8
1211	465.5
1212	468.7
1213	483.9
1214	464.7
1215	468.1
1216	480.5
1217	494
1218	464.8
1219	451.5
1220	473.1
1221	489.6
1222	486
1223	482.2
1224	542.8
1225	551.3
1226	554
1227	502.5
1228	486.2
1229	512.9
1230	520.6
1231	507.9
1232	485.4
1233	454.5
1234	479
1235	462.6
1236	465.2
1237	525.6
1238	554.2
1239	535.5
1240	527.2
1241	564.1
1242	600.6
1243	608.9
1244	618.8
1245	615.6
1246	568
1247	565.6
1248	535.2
1249	529.8
1250	573.5
1251	567.1
1252	535
1253	512.2
1254	518.8
1255	476.7
1256	426.2
1257	402.6
1258	388.4
1259	362.3
1260	345.8
1261	409.4
1262	555
1263	557.5
1264	532.9
1265	450.3
1266	393.7
1267	386.7
1268	388.1
1269	370
1270	364.3
1271	352.5
1272	359.6
1273	361.2
1274	384.4
1275	381.8
1276	364.6
1277	362.6
1278	353.3
1279	364.9
1280	365
1281	357.6
1282	348.5
1283	354.3
1284	367.3
1285	367.9
1286	362.6
1287	353.2
1288	377
1289	363.8
1290	382.4
1291	366.6
1292	354.9
1293	330.4
1294	334
1295	336.8
1296	346.7
1297	337
1298	335.2
1299	330.9
1300	362
1301	333.8
1302	326.2
1303	328.5
1304	345.8
1305	350.6
1306	349.1
1307	324.2
1308	324.7
1309	346.8
1310	335.6
1311	328.9
1312	323.3
1313	319.5
1314	317.1
1315	316.7
1316	313
1317	318.8
1318	327.6
1319	336
1320	324.8
1321	322.3
1322	317.5
1323	318
1324	315.5
1325	315.1
1326	313.1
1327	309.5
1328	310.2
1329	307.9
1330	303.7
1331	308.7
1332	317.7
1333	325.8
1334	319.6
1335	319.9
1336	317.6
1337	311.2
1338	308.2
1339	300.2
1340	299
1341	297.4
1342	295.2
1343	294.8
1344	297.6
1345	293.3
1346	301.9
1347	316.1
1348	325.6
1349	344
1350	339.1
1351	336.4
1352	332.9
1353	326.8
1354	322.5
1355	325
1356	321.8
1357	320.1
1358	317.3
1359	319.6
1360	338
1361	382.6
1362	320.6
1363	305.7
1364	310.3
1365	311.9
1366	305
1367	302.6
1368	307.3
1369	310.7
1370	307.9
1371	308.2
1372	312.6
1373	327.3
1374	314.8
1375	323.9
1376	322.2
1377	314.5
1378	327.3
1379	330
1380	356.2
1381	362.7
1382	392
1383	442.6
1384	494.4
1385	500.8
1386	511.2
1387	553.2
1388	574
1389	552.5
1390	547.6
1391	548.5
1392	566.1
1393	513.9
1394	448.1
1395	378.6
1396	361.5
1397	351.1
1398	385.9
1399	327.6
1400	317.7
1401	308.8
1402	305.3
1403	297.6
1404	293.7
1405	287.7
1406	290.3
1407	294.1
1408	366.5
1409	387.4
1410	450.3
1411	488.2
1412	423.5
1413	374.4
1414	408.1
1415	340.3
1416	347.3
1417	320.8
1418	323.8
1419	349.3
1420	342.6
1421	333.2
1422	340.3
1423	328.1
1424	345.9
1425	361.9
1426	344.7
1427	337.6
1428	324.5
1429	321.1
1430	321.3
1431	312.1
1432	310.8
1433	307.8
1434	302.6
1435	298.3
1436	300.8
1437	310.1
1438	305.9
1439	297.4
1440	290.5
1441	299.3
1442	300.4
1443	298
1444	354.3
1445	316.5
1446	308.1
1447	310.1
1448	299.4
1449	302.8
1450	295.7
1451	290.1
1452	292.9
1453	290.1
1454	303.8
1455	319.7
1456	356.8
1457	289.4
1458	271.9
1459	278.2
1460	286.9
1461	284.3
1462	281.2
1463	280.8
1464	288.4
1465	283.1
1466	282.1
1467	312.1
1468	366.1
1469	490.2
1470	541.2
1471	554
1472	499
1473	460.5
1474	442.1
1475	437.4
1476	444.3
1477	363.5
1478	343.4
1479	363.8
1480	400.5
1481	463.7
1482	467.1
1483	455.8
1484	411.5
1485	341.2
1486	318.8
1487	300.7
1488	294.3
1489	302.8
1490	460.7
1491	487.2
1492	535.3
1493	482.1
1494	397.7
1495	357.2
1496	416.7
1497	460.9
1498	453.5
1499	390.3
1500	338.1
1501	312.2
1502	301.6
1503	388.1
1504	406.8
1505	394.8
1506	374.2
1507	358.2
1508	374.3
1509	368.1
1510	360.3
1511	344.5
1512	346.3
1513	368.4
1514	365.8
1515	355.2
1516	321
1517	313.9
1518	307.8
1519	302.2
1520	296.9
1521	296
1522	294.4
1523	320.8
1524	381.2
1525	429.4
1526	393.5
1527	327.5
1528	309.5
1529	310.2
1530	304.6
1531	313
1532	335.5
1533	325
1534	307.3
1535	300.6
1536	289.5
1537	281.5
1538	330.6
1539	277.3
1540	280.1
1541	270.8
1542	265.4
1543	265.4
1544	261.4
1545	252.6
1546	304.2
1547	256.2
1548	253.1
1549	271.4
1550	263.2
1551	277.2
1552	279.5
1553	261.9
1554	255.8
1555	256
1556	259
1557	260.1
1558	252
1559	250.8
1560	252.6
1561	266.5
1562	260.8
1563	259
1564	250.2
1565	239.5
1566	230.4
1567	233.1
1568	236.9
1569	238.3
1570	239.7
1571	245.4
1572	243.7
1573	231
1574	227
1575	229.6
1576	232.9
1577	237.3
1578	245.3
1579	240.4
1580	230.9
1581	243.2
1582	276.9
1583	292.2
1584	278.6
1585	252.1
1586	240.8
1587	222.2
1588	222.2
1589	225
1590	230
1591	223.6
1592	224.2
1593	226.4
1594	232.2
1595	252.2
1596	254
1597	249.4
1598	241.3
1599	239.3
1600	245.2
1601	254.7
1602	253.9
1603	256.1
1604	262.2
1605	244.6
1606	224.4
1607	212.6
1608	209
1609	218.2
1610	240.7
1611	244.2
1612	249.8
1613	257.2
1614	271.3
1615	269.7
1616	260.6
1617	257.7
1618	257.6
1619	261.5
1620	258.7
1621	265.6
1622	263.5
1623	248.8
1624	241.5
1625	276.6
1626	235.5
1627	225.6
1628	302.6
1629	409.4
1630	488.6
1631	509.5
1632	430.6
1633	354
1634	331.8
1635	311.4
1636	283
1637	266.1
1638	300.6
1639	399.9
1640	418.7
1641	340.7
1642	286.3
1643	257.5
1644	246.9
1645	251.9
1646	245.9
1647	234.6
1648	229.4
1649	228.5
1650	223.6
1651	216.5
1652	224.7
1653	218.1
1654	217.5
1655	208.2
1656	212.4
1657	214.7
1658	209.9
1659	216.6
1660	210.4
1661	217.6
1662	217.5
1663	236.4
1664	238.6
1665	255.2
1666	260.2
1667	249.7
1668	239.6
1669	218.8
1670	210.4
1671	202.9
1672	203.4
1673	210.6
1674	213.3
1675	215.2
1676	209.9
1677	215.9
1678	226.6
1679	222.4
1680	224.2
1681	225
1682	206.4
1683	206.9
1684	209.4
1685	204.2
1686	200.6
1687	202
1688	222.4
1689	273.9
1690	313.1
1691	322.6
1692	279.9
1693	231.5
1694	224.6
1695	213.1
1696	208.5
1697	198
1698	204.3
1699	205.1
1700	196.1
1701	199.9
1702	188.8
1703	205.6
1704	236.6
1705	259
1706	238
1707	222.5
1708	216
1709	225.6
1710	237.3
1711	367.8
1712	237.8
1713	375.3
1714	225.5
1715	206.4
1716	203.2
1717	215.2
1718	220.2
1719	215
1720	207
1721	210.3
1722	229.8
1723	228.6
1724	217.2
1725	206.3
1726	205.5
1727	201.1
1728	195.7
1729	187.9
1730	184.3
1731	256.1
1732	196.8
1733	196.3
1734	206.1
1735	217.9
1736	214.5
1737	209.7
1738	207.5
1739	225
1740	236.2
1741	244.8
1742	230.4
1743	281
1744	233.2
1745	233.3
1746	299.8
1747	239.7
1748	212.5
1749	209.1
1750	209.3
1751	203.1
1752	203.8
1753	257.9
1754	265.7
1755	320.4
1756	287.4
1757	259.8
1758	231.1
1759	216.9
1760	201.1
1761	205.2
1762	196.2
1763	203
1764	189.4
1765	191.6
1766	186.3
1767	195.5
1768	182.1
1769	181.3
1770	180.6
1771	187.8
1772	190.5
1773	187.8
1774	182.5
1775	187.1
1776	188.7
1777	183.1
1778	185.6
1779	181.4
1780	182.5
1781	192.4
1782	198
1783	194.9
1784	194.7
1785	188.2
1786	184.5
1787	185.9
1788	177.2
1789	178.1
1790	181.6
1791	186.2
1792	175.5
1793	180
1794	183.2
1795	186.3
1796	228.1
1797	193.5
1798	195.4
1799	234.7
1800	253.9
1801	349
1802	345.9
1803	289
1804	248.5
1805	234.1
1806	221.6
1807	218
1808	216.1
1809	220.9
1810	209
1811	212.2
1812	215.7
1813	210.9
1814	194.4
1815	190.1
1816	187
1817	184.6
1818	191.3
1819	198
1820	201.2
1821	190.7
1822	194.1
1823	180.5
1824	182.3
1825	175.3
1826	182
1827	181.1
1828	228.3
1829	189.8
1830	181.2
1831	174.6
1832	167.8
1833	180.4
1834	175.7
1835	175.3
1836	178.2
1837	204.8
1838	221.5
1839	200.6
1840	188.6
1841	178.6
1842	175.5
1843	171.3
1844	167.7
1845	178.7
1846	178.3
1847	184.9
1848	178.2
1849	185
1850	184
1851	178.6
1852	180.6
1853	182.4
1854	246.6
1855	199.1
1856	217.5
1857	223.6
1858	204.5
1859	189.2
1860	181.1
1861	175.6
1862	176.1
1863	169.5
1864	170
1865	172.1
1866	172
1867	170.3
1868	174.8
1869	160.3
1870	224.6
1871	162.9
1872	157.6
1873	158.3
1874	155.3
1875	162.2
1876	167.9
1877	176.6
1878	186.1
1879	177.6
1880	160.2
1881	159.4
1882	153.4
1883	159.9
1884	152.8
1885	157.7
1886	161.5
1887	162.8
1888	176.6
1889	183
1890	179.8
1891	174.5
1892	156.9
1893	159.2
1894	149.2
1895	146.1
1896	153.9
1897	150.4
1898	152.6
1899	158.9
1900	163.9
1901	173.2
1902	168.2
1903	167.6
1904	158.9
1905	159.4
1906	154.6
1907	150.6
1908	151.7
1909	143.8
1910	155.9
1911	152.8
1912	148.6
1913	157
1914	156.5
1915	164.2
1916	162.2
1917	159.9
1918	153.8
1919	155.9
1920	165.1
1921	163.4
1922	160.9
1923	165.4
1924	177.7
1925	195.3
1926	179.9
1927	173.4
1928	163.6
1929	158.3
1930	148.8
1931	153.1
1932	154.6
1933	159.1
1934	158.5
1935	158.1
1936	157.1
1937	163.2
1938	163.3
1939	150.4
1940	153.9
1941	155.8
1942	152.3
1943	148.9
1944	147.7
1945	157.3
1946	153.4
1947	151.4
1948	150
1949	148.4
1950	153.9
1951	151.8
1952	148.9
1953	152.8
1954	149
1955	149.6
1956	155.4
1957	166.3
1958	180
1959	178.1
1960	165.7
1961	158.8
1962	147.7
1963	154.7
1964	152.2
1965	152.1
1966	152.5
1967	157.6
1968	178.3
1969	175.8
1970	161.6
1971	155.2
1972	147.2
1973	152.3
1974	138.9
1975	144.2
1976	142.6
1977	142.4
1978	147.7
1979	153.1
1980	161.6
1981	159.9
1982	161.3
1983	150.8
1984	147.5
1985	145.5
1986	143
1987	148.1
1988	144.6
1989	147.9
1990	158.1
1991	158
1992	158.8
1993	155.2
1994	154.6
1995	155.3
1996	159
1997	157.9
1998	160.9
1999	157.6
2000	149.1
[truncated: 2,199 more rows]

## Sheet: 17023J78
1	181.5
2	170.5
3	178.6
4	176
5	175.3
6	171.4
7	170.5
8	173.6
9	179.6
10	178.5
11	184.9
12	193
13	281.2
14	226.7
15	224.4
16	252.5
17	249.4
18	238.2
19	222.3
20	214.1
21	218.7
22	234.8
23	203
24	188.2
25	179.4
26	175.6
27	168.4
28	175.2
29	174.1
30	167.3
31	161.5
32	159.8
33	157.9
34	155.1
35	161.9
36	166.2
37	165.5
38	166.8
39	180.9
40	180.7
41	193.3
42	308
43	216.1
44	253.5
45	249.2
46	190.9
47	193.5
48	184.9
49	179.6
50	183.3
51	170.2
52	169.9
53	161.3
54	158.4
55	159.6
56	167.6
57	169
58	183.9
59	184.3
60	196.3
61	184.7
62	189.8
63	192.8
64	180.6
65	155.8
66	163.6
67	165
68	160.5
69	155.1
70	155.1
71	157.8
72	160
73	163.3
74	243.1
75	219.6
76	186.8
77	189.9
78	195.9
79	203.3
80	199.2
81	204.4
82	194.2
83	221.7
84	226.3
85	234.6
86	213.7
87	194.1
88	229
89	197.4
90	177.2
91	172.8
92	175.7
93	171.3
94	172.8
95	184.3
96	182.6
97	172.5
98	172.3
99	170
100	165.4
101	169.8
102	173.2
103	170.8
104	171.3
105	169.6
106	179.7
107	201.2
108	211.2
109	202
110	199
111	176.8
112	170.2
113	166.7
114	158.7
115	167
116	182.2
117	172.3
118	180.7
119	187.4
120	215.5
121	211.9
122	198.1
123	193
124	183.9
125	182.3
126	176.1
127	224.1
128	231.6
129	182.8
130	227.3
131	232.1
132	231.2
133	190.1
134	285.9
135	167.7
136	163.4
137	198.9
138	198.7
139	173.3
140	181.2
141	220
142	222.7
143	304.7
144	224.1
145	210
146	326.1
147	196.6
148	245.9
149	318.3
150	199.5
151	187.5
152	234.2
153	169.9
154	186.5
155	198.9
156	191.8
157	186.4
158	181.5
159	188.2
160	189.1
161	190.7
162	193.2
163	207.1
164	228.7
165	300
166	278.3
167	223.3
168	212.9
169	187.5
170	187.3
171	218.6
172	212.3
173	195.1
174	191.5
175	191.3
176	182.5
177	175.6
178	178.7
179	177.2
180	231.6
181	180.9
182	171.1
183	178.1
184	179.8
185	234
186	221
187	235.4
188	189.1
189	190.3
190	194
191	193.1
192	183.1
193	172.1
194	165.5
195	172.8
196	268.5
197	174.3
198	169.8
199	171.7
200	174.9
201	169.9
202	249.3
203	303.3
204	194.9
205	178.8
206	177.3
207	182.1
208	176.4
209	168.8
210	163.6
211	161.4
212	159.1
213	159.2
214	173.3
215	191.2
216	202.2
217	190.3
218	177.8
219	173.6
220	172.2
221	171.9
222	171.9
223	184.8
224	182.6
225	179.5
226	167
227	160.3
228	158.3
229	156
230	160.6
231	159.3
232	161.3
233	161.6
234	159.8
235	169.4
236	180.3
237	180.3
238	176.6
239	171.2
240	163.4
241	162.2
242	154.8
243	156.2
244	165.7
245	173.9
246	170.6
247	170.9
248	167.3
249	165.6
250	158.7
251	161.9
252	156.1
253	169
254	190.7
255	190.2
256	192.2
257	183.6
258	175.1
259	161.4
260	155.6
261	166.6
262	181.6
263	180
264	170.3
265	164.6
266	150.4
267	148.8
268	148.4
269	147.6
270	170.8
271	169.8
272	169.5
273	164.1
274	163
275	165.1
276	170
277	184.7
278	189.9
279	186.5
280	182.7
281	179.1
282	168.7
283	164.2
284	157.2
285	149.9
286	153.1
287	156.3
288	174.8
289	200.1
290	179.2
291	183.4
292	173.4
293	165.3
294	163.6
295	156.9
296	152.7
297	150.7
298	155.1
299	150.9
300	150.9
301	154.7
302	157
303	157.3
304	175.3
305	186.9
306	187.6
307	173.1
308	164.8
309	157.7
310	155.3
311	147.1
312	148.4
313	150.6
314	151.3
315	161.5
316	163.7
317	163.4
318	164.9
319	171.3
320	173.3
321	175.8
322	185.2
323	179.1
324	177
325	169.5
326	153.3
327	156.8
328	172.1
329	185.4
330	196.1
331	179.5
332	169.7
333	172.6
334	163.7
335	154.2
336	155.7
337	149.5
338	155.9
339	155.9
340	149.9
341	164.2
342	169.8
343	166.3
344	160.3
345	161.1
346	171.4
347	165
348	159.8
349	155.5
350	154.3
351	152.2
352	147.3
353	143.1
354	141.9
355	138
356	147.3
357	154.6
358	157.5
359	162.2
360	183.3
361	173.6
362	156.6
363	151.2
364	154.9
365	148.2
366	141.7
367	136.9
368	136
369	137.4
370	143.6
371	143.3
372	147.8
373	149.2
374	155.7
375	162
376	170
377	174.7
378	278.9
379	252.6
380	175.7
381	221.8
382	180.9
383	176
384	173.3
385	170.4
386	219.7
387	229.5
388	276.3
389	192.2
390	231.6
391	189.5
392	169.8
393	168.2
394	173.7
395	184.3
396	193.8
397	182.8
398	177
399	178.6
400	177.6
401	189.4
402	201.8
403	193
404	202.5
405	193.9
406	185.7
407	234.2
408	214.3
409	220.6
410	226.3
411	205.6
412	206.4
413	216.2
414	205.6
415	204.6
416	200.2
417	210.7
418	211.3
419	202.7
420	196.3
421	182.4
422	187.7
423	184.6
424	195.1
425	199.4
426	187.5
427	176.6
428	177.7
429	178.5
430	181.5
431	186.9
432	222.5
433	264.6
434	329.8
435	330.2
436	273.1
437	230.1
438	214.5
439	204.4
440	176.4
441	171.1
442	174
443	183.2
444	221.8
445	263.8
446	278.7
447	251
448	250.8
449	234.7
450	251.2
451	275.9
452	264.9
453	263
454	235.9
455	220
456	219.1
457	230.2
458	213.1
459	201.8
460	202.8
461	198.2
462	192.9
463	197.1
464	186
465	202.4
466	235.2
467	244
468	226.1
469	203.1
470	199.6
471	211.1
472	225.7
473	231.9
474	222.3
475	219.9
476	208.8
477	203.1
478	216.1
479	209.7
480	205.9
481	225.3
482	259.3
483	252.7
484	227.5
485	213.3
486	208.3
487	199.3
488	185.9
489	209.6
490	211.5
491	262.2
492	298.1
493	334.9
494	376.1
495	372.9
496	367.1
497	315.3
498	299.2
499	303.8
500	308.2
501	320.8
502	321.3
503	305.4
504	286.2
505	270.4
506	289.6
507	291.4
508	314.2
509	307.4
510	323.3
511	282.7
512	266.6
513	295.2
514	296.9
515	291.1
516	300.3
517	305.2
518	327.8
519	361.6
520	406.8
521	393.2
522	355.8
523	342.2
524	342.6
525	340.3
526	335.4
527	328.8
528	343.6
529	338.8
530	331.9
531	324.6
532	325.4
533	334.5
534	318.1
535	311
536	315.8
537	297.2
538	304.8
539	319.9
540	321.6
541	308.9
542	303.8
543	308.9
544	276.3
545	280.3
546	287.2
547	306.2
548	301
549	312.4
550	330.2
551	335.4
552	320.9
553	309
554	320.5
555	292.9
556	302.7
557	298
558	311.1
559	371.3
560	395.9
561	372.4
562	342.3
563	320.7
564	282.9
565	267.5
566	270
567	259.4
568	269.1
569	263.5
570	288.2
571	306.5
572	293
573	276.3
574	276.2
575	289
576	299
577	283.3
578	313.5
579	321.8
580	297.3
581	285
582	275.2
583	284.9
584	281.9
585	275.3
586	267.6
587	272
588	278.5
589	290.9
590	288.9
591	312
592	328.7
593	371.3
594	413.7
595	405.2
596	396.9
597	432.9
598	431
599	386.9
600	361.6
601	355.1
602	332.9
603	329.2
604	342.5
605	372.1
606	390.7
607	385.5
608	351
609	335.8
610	326.7
611	347.6
612	368.6
613	369.9
614	363.6
615	356.6
616	349.3
617	333.8
618	322.2
619	309.3
620	324.1
621	321.6
622	309.9
623	310.8
624	312.6
625	319.3
626	314.7
627	323.1
628	311.6
629	269
630	270.4
631	274
632	278.4
633	303.7
634	331.5
635	349.8
636	365.7
637	362.5
638	375.5
639	374.7
640	364.5
641	375.2
642	386.5
643	396.9
644	463.4
645	454.1
646	412.8
647	368.7
648	329.3
649	339.4
650	491.1
651	597.3
652	636.5
653	635.2
654	624.2
655	616.1
656	618.8
657	627.4
658	630.6
659	631.6
660	633.9
661	640.7
662	641.2
663	642.4
664	639
665	642.4
666	643.6
667	647.1
668	649.3
669	651.1
670	652.3
671	656
672	654.9
673	657.3
674	653.8
675	664.5
676	670.1
677	671.7
678	666.6
679	666.5
680	672.7
681	675.6
682	670.7
683	666.7
684	670.4
685	675.1
686	674.5
687	673.2
688	671.9
689	671.8
690	669
691	670.4
692	675.5
693	672
694	671.8
695	671.5
696	673
697	671.9
698	670.5
699	669.2
700	670.2
701	670.5
702	670.5
703	670.5
704	669.2
705	669.1
706	663.9
707	660
708	666.6
709	666.5
710	665.3
711	668.9
712	669.1
713	666.6
714	669.1
715	662.7
716	661.3
717	662.6
718	660
719	654.9
720	662.5
721	666.5
722	658.7
723	658.7
724	665.4
725	665.2
726	667.6
727	660.5
728	658.8
729	661.1
730	664.9
731	671.4
732	673.1
733	669.2
734	661.4
735	669
736	677.8
737	674.7
738	671.9
739	669.2
740	669
741	669.1
742	672.9
743	674.4
744	675.1
745	672.1
746	665.7
747	668.9
748	679.4
749	681.4
750	673.8
751	670.7
752	676.9
753	683.8
754	681.5
755	674.8
756	675.2
757	674.5
758	673.2
759	668.1
760	669.1
761	681.2
762	678.7
763	669.6
764	673
765	682.5
766	682.7
767	676.1
768	678.9
769	679.8
770	681.2
771	677.7
772	674.7
773	674.5
774	681.1
775	681.4
776	680
777	680.1
778	678.7
779	679.8
780	679.9
781	676.4
782	684.9
783	618.7
784	676.4
785	678.4
786	675.9
787	674
788	674.4
789	672
790	669.3
791	681.1
792	687.6
793	685.5
794	681.4
795	673.7
796	677
797	688.8
798	692.2
799	682.8
800	682.7
801	676.1
802	687.6
803	689.5
804	684
805	680.2
806	681.2
807	685.2
808	688
809	694.1
810	691.2
811	685.3
812	677.7
813	677.2
814	691.4
815	693.7
816	689.1
817	685.6
818	682.7
819	682.7
820	681.3
821	686.5
822	689.5
823	685.2
824	684.1
825	685.2
826	688
827	687.8
828	688.2
829	690.3
830	683.3
831	682.7
832	679
833	679.8
834	681.2
835	686.4
836	685.5
837	686.5
838	685.5
839	685.4
840	686.5
841	685.5
842	686.5
843	685.5
844	684
845	680.2
846	678.6
847	675.9
848	680.1
849	683.8
850	685.2
851	682.8
852	680.2
853	684.9
854	684.1
855	685.2
856	682.9
857	682.7
858	682.7
859	681.4
860	684
861	680.1
862	679.9
863	681.4
864	682.6
865	682.7
866	681.4
867	682.6
868	684
869	683.9
870	684
871	686.4
872	680.4
873	682.6
874	682.7
875	681.4
876	682.6
877	685.2
878	682.8
879	682.7
880	681.4
881	683.9
882	678.9
883	685
884	680.1
885	686.5
886	686.8
887	677.7
888	681
889	681.3
890	681.4
891	681.3
892	686.3
893	677.9
894	681.1
895	682.6
896	579.3
897	607.4
898	686.4
899	447.6
900	608.3
901	676.8
902	686.1
903	633.5
904	676.3
905	690.3
906	690.3
907	689.7
908	686.5
909	689.5
910	690.3
911	505.3
912	553.8
913	507.3
914	670.4
915	687.2
916	688.2
917	684.2
918	683.9
919	690.6
920	567.1
921	672.1
922	686.2
923	690.3
924	689.7
925	687.8
926	689.5
927	686.5
928	623.1
929	678.8
930	690.1
931	640.6
932	561.1
933	679.9
934	687.7
935	623
936	685.1
937	690.6
938	691.6
939	689.8
940	633
941	680.6
942	688.8
943	690.9
944	691.6
945	693.7
946	690.4
947	681.9
948	686.6
949	687.8
950	685.5
951	687.7
952	688.2
953	687.8
954	688.2
955	630.5
956	684.3
957	683.9
958	686.6
959	692.7
960	692.5
961	624.3
962	689
963	685.6
964	692.9
965	687.1
966	689
967	693.6
968	686.5
969	688.1
970	689
971	685.6
972	690.3
973	692.3
974	687.8
975	625.9
976	684.9
977	691.9
978	685.4
979	626.7
980	684.1
981	686.5
982	692.1
983	698.1
984	695.6
985	688.8
986	689
987	692.2
988	695.4
989	694
990	687.9
991	685.6
992	689
993	689.6
994	684.1
995	685.3
996	684.1
997	687.7
998	681.6
999	686.4
1000	684.2
1001	688.9
1002	688.3
1003	681.6
1004	686.4
1005	689.4
1006	684
1007	686.6
1008	620.2
1009	632.3
1010	675.7
1011	687.5
1012	686.9
1013	687.7
1014	684.3
1015	687.6
1016	688.2
1017	681.6
1018	685.2
1019	689.4
1020	681.6
1021	682.6
1022	680
1023	685.1
1024	681.5
1025	680
1026	685.2
1027	681.5
1028	627.1
1029	616.5
1030	671.4
1031	678.3
1032	680.1
1033	679.9
1034	632.1
1035	681.2
1036	674.8
1037	681.3
1038	676.3
1039	687.6
1040	686.5
1041	686.8
1042	685.2
1043	682.9
1044	680
1045	671.6
1046	671.8
1047	680.7
1048	682.6
1049	676.4
1050	675.9
1051	681.1
1052	628.6
1053	674.3
1054	678.4
1055	682.6
1056	681.4
1057	674.7
1058	680.1
1059	618.9
1060	679.6
1061	682.6
1062	565.9
1063	611.4
1064	679
1065	679.9
1066	676
1067	678.8
1068	678.6
1069	676
1070	677.2
1071	676.4
1072	677.1
1073	678.5
1074	681.4
1075	689
1076	680.2
1077	676.4
1078	621.9
1079	669.9
1080	679.9
1081	681.2
1082	676.1
1083	614.8
1084	673.7
1085	675.7
1086	683.6
1087	677.7
1088	678.5
1089	678.6
1090	677.7
1091	676
1092	675.8
1093	674.5
1094	676.4
1095	677.1
1096	675.9
1097	678.5
1098	678.9
1099	678.6
1100	679.9
1101	675.2
1102	677.1
1103	674.6
1104	677.1
1105	676.4
1106	677.1
1107	677.2
1108	678.9
1109	679.8
1110	676
1111	674.5
1112	678.9
1113	673.5
1114	673.2
1115	669.2
1116	673.9
1117	673.2
1118	674.4
1119	675.8
1120	676.4
1121	673.4
1122	671.9
1123	673.1
1124	669.2
1125	667.8
1126	669
1127	664.2
1128	661.5
1129	666.2
1130	669
1131	660.4
1132	660
1133	656.3
1134	657.4
1135	667.3
1136	674.2
1137	675.1
1138	677
1139	623.8
1140	682.5
1141	682.7
1142	677.4
1143	680.1
1144	614.7
1145	670.9
1146	679.6
1147	687.7
1148	689.5
1149	684
1150	560.5
1151	606.1
1152	671
1153	676.3
1154	677.1
1155	675.9
1156	677.2
1157	675.2
1158	677.1
1159	673.3
1160	671.8
1161	676.4
1162	679.7
1163	679.9
1164	674
1165	669.5
1166	672.9
1167	677
1168	690
1169	669.2
1170	634.1
1171	597.8
1172	574.4
1173	560.4
1174	553.6
1175	386.1
1176	473.1
1177	547
1178	534.4
1179	514.5
1180	516.8
1181	506.8
1182	499.4
1183	498.6
1184	501.7
1185	518.6
1186	507.7
1187	492.2
1188	488
1189	479.6
1190	475.6
1191	480.6
1192	480
1193	474
1194	473.6
1195	468.1
1196	480
1197	465.5
1198	464.6
1199	464.6
1200	477.8
1201	477.3
1202	470.3
1203	460.2
1204	444.2
1205	455.9
1206	472.8
1207	458.4
1208	457.6
1209	459.3
1210	465.9
1211	467.9
1212	443
1213	460.6
1214	466.7
1215	456.1
1216	454.4
1217	482.2
1218	473.6
1219	445.4
1220	436.9
1221	445.7
1222	444.5
1223	419.9
1224	427.8
1225	445.2
1226	459.5
1227	429.4
1228	441.8
1229	388.2
1230	466.6
1231	457.4
1232	436.9
1233	465
1234	454
1235	444.7
1236	441.9
1237	443.3
1238	435.1
1239	432.2
1240	427.1
1241	429.9
1242	419.7
1243	415.4
1244	409.2
1245	416.8
1246	428.1
1247	413.8
1248	396.5
1249	391.7
1250	416.4
1251	398.9
1252	405
1253	406.5
1254	400.1
1255	402.2
1256	397.5
1257	383.3
1258	379.3
1259	397.6
1260	361.1
1261	354.5
1262	369
1263	374.6
1264	386.5
1265	380.2
1266	384.8
1267	368.6
1268	397.1
1269	364.6
1270	376.9
1271	371.3
1272	381.6
1273	412.9
1274	422.3
1275	397.6
1276	389.9
1277	390.4
1278	385
1279	386.9
1280	395.4
1281	396.3
1282	406.8
1283	379.1
1284	381.2
1285	360.6
1286	362.6
1287	359.1
1288	376.8
1289	359.3
1290	353.6
1291	376.7
1292	369.1
1293	361.7
1294	369.9
1295	377.9
1296	363.1
1297	364.2
1298	374.4
1299	379.7
1300	366.4
1301	385.7
1302	440.8
1303	478.3
1304	432.1
1305	428.8
1306	409.4
1307	415.1
1308	385.7
1309	370.2
1310	361.4
1311	367.4
1312	365.1
1313	352.3
1314	344.4
1315	349.2
1316	381.5
1317	432.4
1318	394.4
1319	381.5
1320	395.4
1321	416.8
1322	439.7
1323	438.1
1324	394.7
1325	377
1326	376.2
1327	376.6
1328	410.4
1329	384.5
1330	383.3
1331	388.8
1332	376.6
1333	371.2
1334	370.8
1335	403.6
1336	460.7
1337	444.7
1338	400.7
1339	402.6
1340	406.4
1341	417.5
1342	428.8
1343	442.5
1344	459.1
1345	470.1
1346	457.7
1347	456
1348	433.4
1349	428
1350	427.5
1351	429.1
1352	405.5
1353	426.2
1354	430.7
1355	444.2
1356	444.3
1357	448.3
1358	424.4
1359	420.4
1360	435.3
1361	442
1362	405.7
1363	394.5
1364	387.4
1365	370.4
1366	350.4
1367	354.9
1368	348.9
1369	337.5
1370	334.5
1371	339.7
1372	330.3
1373	344.5
1374	398.1
1375	455.1
1376	427.8
1377	364.3
1378	366.9
1379	342.1
1380	343.2
1381	389.7
1382	474.5
1383	488.3
1384	456
1385	402.5
1386	401.7
1387	373.4
1388	369.8
1389	395.2
1390	404.2
1391	407.1
1392	399.5
1393	388
1394	390.2
1395	400.8
1396	398.3
1397	380.1
1398	364.1
1399	427.5
1400	508.7
1401	486.2
1402	422.8
1403	384
1404	390.3
1405	397
1406	399.5
1407	372.6
1408	377.9
1409	369.6
1410	349.6
1411	343.7
1412	338.2
1413	340.6
1414	323.6
1415	343.4
1416	354.1
1417	371.8
1418	402.6
1419	410.3
1420	389.5
1421	379.2
1422	379.3
1423	383.4
1424	375.9
1425	409.6
1426	433.3
1427	412.2
1428	396.5
1429	405
1430	427.2
1431	323
1432	463.2
1433	453.6
1434	409.3
1435	390.9
1436	403.5
1437	378
1438	373
1439	353.3
1440	339.6
1441	338.5
1442	345.4
1443	336.5
1444	323.7
1445	332.2
1446	349
1447	341
1448	330
1449	338.2
1450	343.5
1451	357.7
1452	377.6
1453	361.1
1454	346.1
1455	335.9
1456	328
1457	320.2
1458	307.7
1459	288.5
1460	285.2
1461	296.9
1462	302.3
1463	329.9
1464	302.6
1465	315.1
1466	300.3
1467	308.4
1468	335.8
1469	327.7
1470	347.2
1471	353.6
1472	345.7
1473	354.3
1474	350.5
1475	346.7
1476	313.7
1477	316.5
1478	284.9
1479	275.4
1480	273.4
1481	307.1
1482	349.3
1483	363.7
1484	424
1485	466.6
1486	437.5
1487	397.7
1488	428.9
1489	486.4
1490	498
1491	467.9
1492	489.2
1493	493.9
1494	479.3
1495	452.4
1496	445.3
1497	414.9
1498	402.3
1499	380.2
1500	353.6
1501	360.4
1502	367.6
1503	380.7
1504	393.1
1505	396
1506	383.1
1507	370.4
1508	349.4
1509	329.3
1510	325.3
1511	318.6
1512	324
1513	391.7
1514	371.6
1515	367.5
1516	344
1517	333.8
1518	329.8
1519	311.7
1520	307
1521	310.7
1522	339.5
1523	347.8
1524	376.6
1525	358.3
1526	338.8
1527	343
1528	325.2
1529	327.9
1530	328
1531	335.1
1532	350.8
1533	338.1
1534	336.3
1535	399.5
1536	455.6
1537	413
1538	380.5
1539	337.9
1540	312.6
1541	316.2
1542	340.1
1543	338.6
1544	290.3
1545	273.2
1546	277.3
1547	290.1
1548	286.7
1549	298.2
1550	321.4
1551	330.7
1552	328.5
1553	310.9
1554	292.6
1555	275.2
1556	275.7
1557	284.3
1558	360.9
1559	382
1560	352.2
1561	325.3
1562	339.4
1563	349.6
1564	377.7
1565	433.7
1566	475.1
1567	480.5
1568	451.3
1569	440.5
1570	420.4
1571	394.3
1572	381.5
1573	353.8
1574	351.8
1575	370
1576	392.9
1577	426.7
1578	424.2
1579	412.2
1580	415
1581	406.9
1582	425.1
1583	419.6
1584	413.2
1585	388
1586	362
1587	349.3
1588	347.8
1589	361.7
1590	435.6
1591	516.6
1592	560
1593	586.7
1594	585.2
1595	558.4
1596	511.2
1597	473
1598	471.7
1599	459.6
1600	470.1
1601	448.1
1602	425.6
1603	416.1
1604	404.5
1605	416
1606	413.7
1607	418.7
1608	393.7
1609	380.7
1610	408.9
1611	468.9
1612	493.5
1613	411.6
1614	389.1
1615	384.4
1616	399.5
1617	453.4
1618	488.3
1619	507
1620	518.3
1621	537.5
1622	544.8
1623	545.3
1624	512
1625	492.8
1626	508.3
1627	579.3
1628	625
1629	643.2
1630	632.1
1631	604.9
1632	584.1
1633	553
1634	551
1635	547.8
1636	529.9
1637	510.7
1638	496
1639	489.4
1640	498.5
1641	479.4
1642	475.6
1643	464.6
1644	458.3
1645	431.9
1646	412.1
1647	401.5
1648	389.8
1649	384.7
1650	385.5
1651	423.9
1652	467.5
1653	490.5
1654	487.7
1655	493.7
1656	477.8
1657	445.9
1658	452.3
1659	449.3
1660	414.4
1661	445.8
1662	495.3
1663	454.9
1664	416.9
1665	399.5
1666	392.9
1667	409.4
1668	491.8
1669	471.7
1670	417.8
1671	459.1
1672	515
1673	498.4
1674	428
1675	387.9
1676	370.9
1677	388.6
1678	466.2
1679	468.8
1680	401.5
1681	354.6
1682	316.3
1683	329.8
1684	337.6
1685	370.4
1686	367.5
1687	376.2
1688	381.8
1689	397.4
1690	485.1
1691	567.2
1692	590.2
1693	539.3
1694	460.2
1695	445.6
1696	458.9
1697	460.2
1698	453
1699	418.5
1700	407.7
1701	377.2
1702	398.3
1703	519.5
1704	527.1
1705	448.9
1706	389.7
1707	419.5
1708	398.3
1709	385
1710	363.3
1711	359.7
1712	383.4
1713	360.5
1714	344.7
1715	351.7
1716	372.7
1717	386.8
1718	382.7
1719	367.4
1720	337
1721	371.7
1722	379.1
1723	399.9
1724	399.8
1725	404.2
1726	405.7
1727	405
1728	378.1
1729	379.2
1730	426.7
1731	546.7
1732	593.1
1733	564
1734	487.7
1735	458
1736	468.1
1737	514.9
1738	504.3
1739	500
1740	494.1
1741	505.8
1742	492.2
1743	477.7
1744	465.5
1745	457.1
1746	461.6
1747	478.8
1748	433.8
1749	428.9
1750	378.1
1751	324.3
1752	328.8
1753	313.3
1754	315.6
1755	313.8
1756	309.1
1757	305.2
1758	292.5
1759	280.6
1760	284.3
1761	296.7
1762	281.9
1763	287.1
1764	281
1765	268.2
1766	288.4
1767	306.2
1768	275.2
1769	341.6
1770	357.5
1771	316.5
1772	308.1
1773	256.5
1774	308.5
1775	310.7
1776	298.1
1777	284.1
1778	297.9
1779	291.8
1780	273.3
1781	279.8
1782	266.9
1783	273
1784	300.1
1785	257.7
1786	295.6
1787	305.1
1788	277.1
1789	272.7
1790	286
1791	284.6
1792	276.8
1793	300.2
1794	270.3
1795	256.3
1796	254
1797	291
1798	273
1799	284.5
1800	264.1
1801	260.8
1802	255.3
1803	266.3
1804	266.2
1805	272.1
1806	296.7
1807	265.3
1808	266.2
1809	253
1810	257.6
1811	239
1812	245.9
1813	246.2
1814	241.5
1815	231.3
1816	224
1817	233.5
1818	212.8
1819	215.1
1820	229.1
1821	230
1822	251.2
1823	265.2
1824	245.3
1825	240
1826	215
1827	212.2
1828	226.3
1829	229.6
1830	218.7
1831	226.6
1832	237.5
1833	232.5
1834	244.5
1835	248.3
1836	236.8
1837	228.3
1838	221.9
1839	228.2
1840	224.4
1841	215.7
1842	241
1843	240.5
1844	227.4
1845	232.2
1846	261.7
1847	281.5
1848	290.5
1849	285.6
1850	313.6
1851	285.8
1852	315.2
1853	317.1
1854	323
1855	332.6
1856	356
1857	417.8
1858	464.5
1859	492.4
1860	504.7
1861	497.4
1862	485.1
1863	452.5
1864	471.9
1865	428.2
1866	408
1867	398.1
1868	408.9
1869	336.6
1870	286.4
1871	267.1
1872	310.3
1873	253.7
1874	261
1875	287.2
1876	306.4
1877	376.7
1878	419
1879	379.4
1880	348.9
1881	346.5
1882	375.7
1883	300.2
1884	248.7
1885	247.1
1886	237.7
1887	228
1888	237.9
1889	240.4
1890	256.9
1891	256.2
1892	243.1
1893	228.4
1894	220.2
1895	227.5
1896	225.2
1897	223.2
1898	237.5
1899	246.4
1900	241.3
1901	240.2
1902	233.4
1903	304.2
1904	353.1
1905	346.7
1906	310.8
1907	277.6
1908	283.1
1909	246.9
1910	233.6
1911	236.8
1912	233.6
1913	230.6
1914	223.9
1915	222.6
1916	220.4
1917	239.1
1918	245.5
1919	236.7
1920	231.8
1921	227.1
1922	221.9
1923	209
1924	215
1925	229.9
1926	220.1
1927	222.5
1928	225.4
1929	232.6
1930	223.2
1931	216.8
1932	212
1933	213.8
1934	212
1935	205.4
1936	201.2
1937	214.5
1938	200.9
1939	206.5
1940	219.1
1941	221.4
1942	220.3
1943	223.9
1944	234.6
1945	231.5
1946	222.8
1947	221.4
1948	210.1
1949	208.9
1950	203.7
1951	223.2
1952	239.5
1953	236.1
1954	200.4
1955	190.3
1956	191.6
1957	191.3
1958	204.7
1959	253.3
1960	254.2
1961	243.5
1962	290.5
1963	313.1
1964	272.1
1965	280.4
1966	245.1
1967	229.6
1968	223.6
1969	215.9
1970	212.3
1971	213.5
1972	208.6
1973	219.9
1974	201.8
1975	199.8
1976	194
1977	196.2
1978	212.2
1979	209
1980	214.2
1981	201.5
1982	204.9
1983	201.7
1984	197
1985	195.6
1986	195.7
1987	199.7
1988	202
1989	211.6
1990	205.6
1991	204.5
1992	201.1
1993	198.7
1994	193.1
1995	186.5
1996	199
1997	185.2
1998	185.1
1999	180.8
2000	180.4
[truncated: 2,199 more rows]

## Sheet: 17023J76
1	176.9
2	140.1
3	133.5
4	133.8
5	129.8
6	132.1
7	133.9
8	133.2
9	135.7
10	133.1
11	133.8
12	134.1
13	137.3
14	147.2
15	141.6
16	149.5
17	118.4
18	148.9
19	209.4
20	173.8
21	169.6
22	155.6
23	167.6
24	182.8
25	187.2
26	188.6
27	182.8
28	181.3
29	174.6
30	184.6
31	180.9
32	179.2
33	176.3
34	171.8
35	172.2
36	167.6
37	163.6
38	157.8
39	149.5
40	146.9
41	142.5
42	138.7
43	135
44	135
45	136.4
46	140
47	151
48	166.9
49	168.2
50	171.1
51	168.9
52	167.6
53	166.5
54	154.7
55	155.5
56	151.8
57	152.8
58	142.6
59	138.5
60	140.5
61	134.5
62	140.5
63	145.7
64	146.7
65	147.1
66	151.5
67	152.9
68	156.6
69	156.4
70	150.8
71	144.9
72	150.7
73	159.1
74	152.1
75	149.4
76	143.8
77	145.7
78	144.3
79	145.5
80	145.4
81	141.2
82	146.7
83	136.5
84	127.4
85	130.6
86	129.4
87	133.3
88	134.7
89	130
90	136.2
91	132.2
92	139.2
93	139.3
94	133.8
95	129
96	174.2
97	186.6
98	143.5
99	133.1
100	130.2
101	131.3
102	135.9
103	142.4
104	140.3
105	147.2
106	153.8
107	163.6
108	173.5
109	189.9
110	217.7
111	230.5
112	237.2
113	217.1
114	202.1
115	200.8
116	192.7
117	183.1
118	179.5
119	196.4
120	189.7
121	170.7
122	165.2
123	150.7
124	146.2
125	147.7
126	142.1
127	146.2
128	154.9
129	152.5
130	160.8
131	154.9
132	161.6
133	160.4
134	164.2
135	159.6
136	161.3
137	149.2
138	152.2
139	148.6
140	159.3
141	158.9
142	166
143	161.7
144	162
145	158.1
146	209.3
147	153.4
148	143.7
149	139.2
150	132.5
151	134.9
152	130.8
153	137.5
154	133.7
155	191.9
156	161
157	137
158	139.4
159	140.9
160	139.5
161	147.7
162	147.9
163	149.3
164	156.2
165	155.7
166	147.7
167	146.6
168	141.3
169	138.8
170	131
171	134.4
172	177.2
173	139.1
174	139.9
175	139.4
176	126.7
177	135.3
178	137.5
179	129
180	130.7
181	138.4
182	139.7
183	142.4
184	145.2
185	152.2
186	154.9
187	153.3
188	157.9
189	162.1
190	167.6
191	165.1
192	161.9
193	153
194	147.5
195	137.9
196	161.9
197	162.2
198	147
199	137.8
200	133.5
201	141.8
202	138.3
203	136.8
204	132.4
205	138.4
206	139.4
207	151.6
208	149.9
209	234.3
210	150.2
211	132.2
212	126.7
213	125.1
214	129.6
215	136.2
216	145
217	148.9
218	152.4
219	161.6
220	167.7
221	171.4
222	166.4
223	160.2
224	152.3
225	152.3
226	174.7
227	173.5
228	140
229	139.2
230	133.1
231	132.4
232	132
233	141.2
234	129.8
235	132.4
236	141.7
237	146.2
238	145.8
239	147.6
240	149.6
241	148.6
242	144
243	143.4
244	144.4
245	138.1
246	138.8
247	136.9
248	133.4
249	132.3
250	133.5
251	131.8
252	132.8
253	134.5
254	138.4
255	147.2
256	162.8
257	167.3
258	157.4
259	155.2
260	143.9
261	144.9
262	139.6
263	138.4
264	139.1
265	144.4
266	147.5
267	145.4
268	155.3
269	175
270	179.7
271	186.3
272	193.2
273	181.4
274	174.5
275	171.3
276	160.8
277	162.6
278	162
279	164.3
280	167.7
281	163.2
282	160.4
283	157.5
284	156.4
285	158.4
286	160.4
287	169.2
288	175.9
289	162.2
290	166
291	164.6
292	160.9
293	149.9
294	149.3
295	155.3
296	147.8
297	140.8
298	136.6
299	140.8
300	146.7
301	146.9
302	154.6
303	158.7
304	156.1
305	157.8
306	157.1
307	156
308	149.8
309	141.7
310	143.2
311	167.6
312	157.2
313	182.3
314	159.8
315	145.1
316	141.6
317	143.6
318	127.5
319	126.4
320	124.3
321	123.7
322	125.2
323	128.8
324	130.9
325	132.6
326	138.2
327	145.6
328	147.6
329	149.1
330	206.8
331	135.6
332	134.1
333	128.1
334	122.8
335	118.7
336	115.5
337	110.5
338	113.7
339	114.1
340	114
341	112.6
342	120.2
343	118.2
344	113.6
345	115.9
346	116.3
347	119.9
348	110.2
349	113
350	117.2
351	116.4
352	111.6
353	111.9
354	111.3
355	112.1
356	114.3
357	119.7
358	115
359	119.4
360	129.1
361	131.5
362	121.8
363	125.1
364	118.3
365	117.7
366	115.2
367	125
368	123.7
369	126.4
370	123.8
371	116.9
372	110.4
373	117.9
374	116.9
375	119.3
376	120.2
377	121.3
378	125.1
379	121.2
380	119.3
381	122
382	278.5
383	154.6
384	182.5
385	135.9
386	182.6
387	194.6
388	142
389	131.2
390	138
391	129.8
392	127.2
393	126.3
394	156.2
395	152
396	129.5
397	130
398	129.9
399	133.5
400	132.4
401	136.3
402	139.6
403	214.4
404	168.9
405	144.2
406	142.6
407	137.7
408	146.3
409	148.6
410	205.6
411	157.8
412	176.1
413	179.6
414	176
415	175
416	171.7
417	179.4
418	160.9
419	176.5
420	200.6
421	185.2
422	180.9
423	178.1
424	177.9
425	182.2
426	178.8
427	181.9
428	171.5
429	168.8
430	171.2
431	167.2
432	177.2
433	173.7
434	176.2
435	177.9
436	178.6
437	193.9
438	187.3
439	178.4
440	172.8
441	183.9
442	187.4
443	187.6
444	221.7
445	244.4
446	236.5
447	233.6
448	234.9
449	199.8
450	211.6
451	207.8
452	204.7
453	196.6
454	183.9
455	169.5
456	169.1
457	169.9
458	179.9
459	185.5
460	180.4
461	193.9
462	188.5
463	167.1
464	161.1
465	153.1
466	144.9
467	141.9
468	152.1
469	169.9
470	181
471	182.4
472	189.8
473	184.7
474	188.5
475	233.7
476	257.2
477	206.3
478	208.8
479	189.4
480	172.4
481	177.6
482	165.4
483	173.2
484	169.6
485	172.9
486	169.8
487	167.7
488	162.6
489	169.4
490	164.2
491	169.2
492	191.8
493	276
494	325
495	386.5
496	445.3
497	436.8
498	403.7
499	383.3
500	372.3
501	373.7
502	369.6
503	317.4
504	290.2
505	287.2
506	291.2
507	277
508	251.2
509	240.7
510	239.7
511	217.7
512	241.2
513	252.2
514	267.4
515	289.2
516	248
517	268.6
518	285.6
519	345.7
520	367.1
521	392.7
522	420.2
523	427.6
524	431.5
525	430.2
526	435.1
527	415.1
528	391.9
529	367.8
530	367.9
531	387.3
532	407.5
533	397.5
534	386
535	387.8
536	396.1
537	383.5
538	368.4
539	377.1
540	376.6
541	364.4
542	322.8
543	347.5
544	317.8
545	312.5
546	291.2
547	290.4
548	305.4
549	384.7
550	351.2
551	371.3
552	400.7
553	435
554	448.9
555	425.5
556	398
557	406.4
558	387.6
559	416.3
560	404.3
561	384.8
562	365.4
563	373.5
564	365.8
565	360.2
566	376.5
567	391.2
568	420.9
569	386.7
570	384.3
571	383.4
572	361.7
573	326.2
574	325.7
575	337.3
576	327.4
577	300.5
578	295.8
579	297.1
580	281
581	287.2
582	292
583	281.1
584	344.2
585	327.6
586	311.6
587	309.3
588	323.3
589	351.9
590	327.7
591	335.6
592	370.5
593	403.5
594	418.6
595	438
596	413.5
597	394.1
598	375.5
599	360
600	357.3
601	412.2
602	417.2
603	420.6
604	439.3
605	447.5
606	422.4
607	402.3
608	380.3
609	379.4
610	399.5
611	381.1
612	381.3
613	392.1
614	395.8
615	413.8
616	413.6
617	395.9
618	398.8
619	390
620	356.6
621	370.1
622	361.6
623	339.3
624	351.4
625	331.3
626	367.6
627	337.1
628	391.3
629	391.3
630	399.3
631	397.6
632	375.2
633	378.1
634	408.1
635	438.4
636	427.2
637	413.2
638	394.1
639	415
640	446.5
641	463.6
642	464.5
643	446.7
644	424.1
645	424.1
646	416.4
647	405.6
648	382.5
649	349.3
650	503.4
651	644.5
652	637.8
653	644.4
654	627.3
655	615
656	610.9
657	615.5
658	613.4
659	615.5
660	618
661	617.8
662	620.4
663	625.4
664	626.9
665	631.8
666	620.1
667	622.9
668	624.6
669	629.1
670	631.5
671	635.7
672	636.4
673	634.8
674	634
675	636.3
676	639.7
677	641.2
678	638.9
679	635.1
680	635.2
681	634.7
682	636.4
683	633.6
684	630.5
685	632.7
686	632.2
687	630.5
688	626.1
689	629.3
690	630.4
691	635
692	631.1
693	627.1
694	625.8
695	629.3
696	628.1
697	628.2
698	626.9
699	628.1
700	627
701	626.9
702	628.1
703	627
704	629.2
705	630.7
706	628.2
707	624.7
708	625.6
709	624.6
710	624.4
711	628
712	630.6
713	631.6
714	627.2
715	625.8
716	626.9
717	626.9
718	628.1
719	625.8
720	629.3
721	630.7
722	628.1
723	625.8
724	630.4
725	630.8
726	632.8
727	630.9
728	627
729	626.9
730	625.8
731	628.1
732	635
733	634.7
734	629.3
735	629.5
736	633.9
737	637.4
738	636.1
739	632.9
740	629.8
741	628.1
742	629.4
743	630.4
744	632
745	632.8
746	632.1
747	630.5
748	630.8
749	632.8
750	630.9
751	632.8
752	632.1
753	636.4
754	632.9
755	631
756	630.5
757	629.6
758	629.3
759	627.1
760	625.8
761	630.3
762	632.7
763	631
764	628.2
765	631.8
766	632.8
767	633.4
768	637.5
769	637.4
770	635.2
771	636.3
772	638.5
773	636.4
774	636
775	634
776	635.1
777	636
778	635.2
779	633.5
780	635.2
781	632.3
782	629.3
783	630.7
784	634
785	637.4
786	637.4
787	632.9
788	632.1
789	628.1
790	629.4
791	631.6
792	627.2
793	625.8
794	628.1
795	635
796	632.3
797	630.5
798	633.2
799	631.6
800	632.1
801	631.6
802	630.8
803	634
804	632.9
805	633.4
806	634
807	632.2
808	630.5
809	630.8
810	635.1
811	632.3
812	634
813	629.7
814	635.2
815	635.2
816	631.1
817	633.9
818	632.2
819	634
820	634.7
821	636.4
822	637.5
823	639.8
824	635.3
825	633.5
826	634
827	635.1
828	634.7
829	632.9
830	635.8
831	634
832	635.9
833	634
834	634
835	633.4
836	632.8
837	633.4
838	632.8
839	632.1
840	634
841	632.2
842	629.3
843	630.7
844	635.2
845	638.7
846	636.2
847	636.4
848	634.8
849	635.2
850	634
851	633.5
852	635.1
853	631.1
854	631.6
855	637
856	634
857	636.3
858	634.8
859	636.3
860	636
861	632.8
862	635.1
863	637.1
864	636.4
865	636.1
866	637.6
867	638.7
868	639.9
869	637.6
870	636.4
871	636.1
872	635.2
873	633.5
874	634
875	635.9
876	636.4
877	636.4
878	637.3
879	638.8
880	636.5
881	636.1
882	635.2
883	636
884	636.4
885	637.5
886	637.4
887	638.8
888	636.2
889	636.4
890	636.4
891	637.3
892	635.2
893	637.2
894	635.2
895	635.2
896	634.7
897	635.2
898	637.2
899	637.6
900	638.7
901	637.4
902	634
903	634.7
904	637.6
905	637.6
906	638.6
907	640
908	640
909	640
910	638.8
911	640
912	637.5
913	638.8
914	639.9
915	641.2
916	640
917	640
918	640
919	638.8
920	639.9
921	638.8
922	640
923	638.8
924	638.7
925	637.6
926	639.9
927	641.2
928	637.7
929	641
930	641.3
931	642.4
932	641.3
933	640.1
934	640
935	641.2
936	641.3
937	642.4
938	642.4
939	645.2
940	643.7
941	644.9
942	644.9
943	646.6
944	646.1
945	644.9
946	644.9
947	641.6
948	640
949	637.7
950	637.4
951	642.4
952	642.4
953	641.4
954	643.6
955	642.5
956	642.4
957	642.7
958	643.6
959	642.5
960	641.4
961	643.6
962	641.3
963	642.4
964	645.1
965	648.5
966	648.6
967	652.2
968	648.8
969	648.2
970	648.6
971	648.6
972	646.2
973	646.1
974	644.2
975	647.3
976	648.6
977	647.4
978	645.5
979	647.3
980	647.4
981	646.2
982	645
983	645.3
984	644.9
985	643.7
986	643.7
987	644
988	643.7
989	644.8
990	646.6
991	644.9
992	642.5
993	644.8
994	641.6
995	640
996	642.3
997	643.9
998	644.9
999	644.9
1000	643.7
1001	642.8
1002	643.7
1003	644.8
1004	642.6
1005	645.1
1006	642.5
1007	642.4
1008	642.7
1009	644.9
1010	646.1
1011	644.9
1012	646
1013	645.4
1014	642.5
1015	642.4
1016	642.7
1017	643.6
1018	644.8
1019	647.2
1020	646.8
1021	648.6
1022	646.2
1023	646.1
1024	646.1
1025	649.2
1026	647.4
1027	648.6
1028	649.8
1029	649.8
1030	648.2
1031	649.8
1032	649.8
1033	651.1
1034	651.1
1035	651.1
1036	651.1
1037	650.9
1038	649.9
1039	651.1
1040	651.1
1041	649.9
1042	649.9
1043	653.3
1044	652.4
1045	652.4
1046	652.4
1047	653.6
1048	657.3
1049	658.6
1050	661.2
1051	660.1
1052	657.6
1053	657.4
1054	655
1055	656.1
1056	655
1057	652.5
1058	654.9
1059	653.6
1060	653.6
1061	653.6
1062	653.6
1063	652.4
1064	652.4
1065	654.7
1066	657.2
1067	657.4
1068	657.8
1069	657.4
1070	654.9
1071	656.1
1072	657.4
1073	657.4
1074	657.4
1075	656.2
1076	654.9
1077	653.7
1078	653.6
1079	653.6
1080	653.6
1081	653.6
1082	656.2
1083	660
1084	656.2
1085	658.7
1086	656.2
1087	656.2
1088	658.7
1089	658.7
1090	657.5
1091	658.7
1092	656.2
1093	657.4
1094	661.1
1095	662.5
1096	658.9
1097	658.7
1098	661.2
1099	655.1
1100	656.1
1101	657.4
1102	655
1103	654.9
1104	656.1
1105	656.1
1106	656.4
1107	654.9
1108	652.4
1109	654.8
1110	652.4
1111	653.6
1112	658.5
1113	652.6
1114	654.8
1115	652.5
1116	651
1117	660
1118	662.6
1119	658.7
1120	648.6
1121	647.4
1122	649.8
1123	651
1124	651.1
1125	652.1
1126	658.7
1127	657.4
1128	658.7
1129	658.7
1130	660
1131	662.6
1132	665.2
1133	660.6
1134	658.1
1135	658.7
1136	657.4
1137	660
1138	660
1139	657.5
1140	656.2
1141	661.2
1142	672.5
1143	664.6
1144	662.7
1145	671.2
1146	666.8
1147	662.8
1148	658.9
1149	660
1150	656.3
1151	649
1152	652.1
1153	654.7
1154	653.7
1155	648.6
1156	651
1157	649.9
1158	658.3
1159	677.4
1160	654.3
1161	599.8
1162	665
1163	675.5
1164	670.3
1165	669.2
1166	667.9
1167	639.2
1168	637.5
1169	649.5
1170	633.6
1171	613.8
1172	597.7
1173	588.1
1174	577.2
1175	577.4
1176	567.4
1177	552.3
1178	545.7
1179	543.4
1180	529
1181	524.7
1182	527.5
1183	515.6
1184	502.1
1185	511.3
1186	512.9
1187	505.2
1188	498.2
1189	446
1190	525.7
1191	521
1192	515.8
1193	517.7
1194	528.8
1195	539
1196	541.8
1197	541.1
1198	540.1
1199	542.9
1200	544.1
1201	534.5
1202	524
1203	515.9
1204	514.9
1205	529.1
1206	535.7
1207	550.5
1208	548.6
1209	530.4
1210	524.6
1211	526.6
1212	542.3
1213	544.2
1214	552.6
1215	568.6
1216	567.8
1217	591.3
1218	621.9
1219	631.6
1220	636.2
1221	621.9
1222	611.3
1223	597
1224	593.2
1225	607.6
1226	609.5
1227	623.2
1228	637.5
1229	636.4
1230	632.3
1231	631.6
1232	629.6
1233	608.9
1234	550.5
1235	541.7
1236	538.2
1237	551.8
1238	551.9
1239	535.4
1240	543.9
1241	562
1242	541.1
1243	525.8
1244	525.6
1245	545.4
1246	542.2
1247	520.4
1248	534.8
1249	527.2
1250	538.8
1251	569
1252	583.4
1253	601
1254	613.5
1255	599.5
1256	560.6
1257	548.8
1258	565.7
1259	553.7
1260	495.8
1261	485.8
1262	499.1
1263	496.7
1264	502.3
1265	495.5
1266	467.1
1267	455.3
1268	459.2
1269	469.8
1270	457.2
1271	439.5
1272	446.9
1273	466.8
1274	466.4
1275	468.2
1276	500.2
1277	459.9
1278	456
1279	459.9
1280	458.7
1281	466.1
1282	463.8
1283	456.4
1284	438.4
1285	425.6
1286	430.4
1287	427.7
1288	407.7
1289	396.7
1290	406.4
1291	417.9
1292	418.3
1293	416
1294	411.4
1295	430.3
1296	422.9
1297	395
1298	393.2
1299	392.4
1300	392.2
1301	399.6
1302	403.2
1303	404.8
1304	388.2
1305	382.8
1306	395.1
1307	400.1
1308	398.3
1309	394
1310	403.3
1311	399.5
1312	378.7
1313	373.9
1314	373.2
1315	365
1316	369.8
1317	378.9
1318	359.5
1319	363
1320	388.7
1321	379.9
1322	356.2
1323	362
1324	359.4
1325	403.9
1326	370.8
1327	397.2
1328	402.2
1329	365.1
1330	374.1
1331	432.2
1332	416
1333	387.6
1334	384
1335	402.5
1336	405.5
1337	381.7
1338	361.7
1339	373.2
1340	406.1
1341	400.3
1342	355.9
1343	362.7
1344	381
1345	375.3
1346	372.6
1347	334.4
1348	362.7
1349	354.1
1350	342.3
1351	399.1
1352	421.9
1353	346.5
1354	362.6
1355	377.1
1356	358.1
1357	355.3
1358	390.2
1359	366.8
1360	329.8
1361	357.9
1362	368.1
1363	339.6
1364	341.2
1365	353.4
1366	353.1
1367	328.8
1368	319.7
1369	358.9
1370	366.1
1371	343.2
1372	340.3
1373	344.5
1374	347.1
1375	340.3
1376	360.7
1377	330
1378	313.1
1379	327.7
1380	381.6
1381	439.4
1382	443.9
1383	454.7
1384	396.9
1385	331.1
1386	395.6
1387	421.5
1388	346.3
1389	372.2
1390	410.4
1391	422.2
1392	365.3
1393	331.1
1394	355
1395	374.8
1396	302.3
1397	331
1398	348.6
1399	321
1400	320.1
1401	298.9
1402	297.7
1403	303.2
1404	323.9
1405	333.6
1406	308.8
1407	412.7
1408	372.1
1409	370.8
1410	299.2
1411	350.4
1412	420.3
1413	420
1414	379.2
1415	314.8
1416	313
1417	322.3
1418	296.1
1419	302.1
1420	298.9
1421	286.7
1422	279.1
1423	290.6
1424	297.8
1425	298.2
1426	289
1427	281.1
1428	280.8
1429	284.5
1430	279.1
1431	286.2
1432	283.1
1433	280.4
1434	282.3
1435	287.3
1436	294.5
1437	317.4
1438	308.4
1439	291.6
1440	331.2
1441	304.1
1442	298
1443	305.4
1444	367.7
1445	397
1446	407.8
1447	471
1448	490.7
1449	273.4
1450	293.4
1451	290.7
1452	285.5
1453	282.4
1454	274.9
1455	283.3
1456	284.9
1457	272.2
1458	285.1
1459	323
1460	316.9
1461	336.8
1462	401.3
1463	495.4
1464	543.7
1465	550.2
1466	537.7
1467	404.1
1468	437.8
1469	505.1
1470	547.6
1471	588.3
1472	614.9
1473	634
1474	646.8
1475	643.8
1476	616.8
1477	398.6
1478	467.2
1479	514.6
1480	521.2
1481	584.4
1482	633
1483	638.3
1484	635.2
1485	608.2
1486	381.9
1487	458.9
1488	527.2
1489	494.4
1490	451.4
1491	452.6
1492	443
1493	422.3
1494	425.5
1495	428.1
1496	401.6
1497	449.1
1498	490.4
1499	483.9
1500	484.7
1501	481
1502	493.7
1503	525.1
1504	494.8
1505	462
1506	415.8
1507	402.3
1508	393.7
1509	388.1
1510	413.4
1511	365.3
1512	355.9
1513	369.6
1514	359.2
1515	344.2
1516	349.8
1517	320.4
1518	342.6
1519	366.1
1520	330.4
1521	346.7
1522	347.7
1523	381.2
1524	388.6
1525	403.2
1526	321.5
1527	317.9
1528	332.3
1529	331.2
1530	348.1
1531	330.6
1532	300.1
1533	330.3
1534	354.3
1535	342.5
1536	333.3
1537	396.1
1538	409
1539	451.3
1540	525.8
1541	555.2
1542	535.6
1543	423.2
1544	393.3
1545	388
1546	458
1547	510.8
1548	486.5
1549	377.3
1550	397.7
1551	375.3
1552	310.5
1553	312.5
1554	330.3
1555	317.4
1556	317.4
1557	290.5
1558	426.9
1559	538.1
1560	558.4
1561	547.8
1562	544.3
1563	548.5
1564	573.4
1565	601.3
1566	614
1567	617.7
1568	620.4
1569	621.8
1570	625.7
1571	629.3
1572	633.9
1573	560.7
1574	553.2
1575	610.8
1576	637.5
1577	647.1
1578	645
1579	631.7
1580	526.4
1581	539.4
1582	548.2
1583	539.2
1584	568
1585	563.5
1586	588.5
1587	624.5
1588	639.7
1589	644.6
1590	646.6
1591	638.8
1592	622.5
1593	541.2
1594	572.1
1595	613.6
1596	626.6
1597	609.6
1598	485
1599	539.4
1600	596.4
1601	619.1
1602	545.4
1603	284.4
1604	472.4
1605	558.5
1606	602.2
1607	407.4
1608	363
1609	376
1610	339.6
1611	407.8
1612	425.7
1613	452.2
1614	558.8
1615	593.7
1616	610.5
1617	620
1618	624.5
1619	592.6
1620	512.4
1621	542.4
1622	589.5
1623	615.1
1624	627.6
1625	636.5
1626	641.1
1627	640.1
1628	547.4
1629	310.1
1630	456.7
1631	462.8
1632	460.3
1633	458.7
1634	487.5
1635	514.1
1636	497.2
1637	511
1638	544.2
1639	510.8
1640	466.9
1641	527.3
1642	579.5
1643	600.7
1644	577.8
1645	300.9
1646	356.4
1647	374.9
1648	405.5
1649	455.9
1650	458.3
1651	471
1652	521.4
1653	480.7
1654	360.9
1655	375.3
1656	416.3
1657	347.8
1658	380.4
1659	439.6
1660	455.9
1661	506.8
1662	471.6
1663	329.3
1664	337.2
1665	292.6
1666	306.2
1667	273.2
1668	282.6
1669	271.8
1670	266.1
1671	285.2
1672	279.5
1673	253.7
1674	331.7
1675	366.1
1676	264.3
1677	272.1
1678	277
1679	279.9
1680	272.4
1681	304.8
1682	280.8
1683	297.6
1684	327.8
1685	308.1
1686	274.4
1687	307.6
1688	360.8
1689	362
1690	297.9
1691	423.4
1692	510
1693	526.7
1694	547.5
1695	559.5
1696	561.8
1697	550
1698	334.3
1699	433.9
1700	528.2
1701	555.9
1702	491
1703	535.7
1704	591.4
1705	612.7
1706	628.1
1707	627
1708	623.5
1709	609.3
1710	574.9
1711	581.4
1712	584
1713	324.8
1714	404.5
1715	397.2
1716	318.5
1717	388.8
1718	325.5
1719	326.7
1720	308.1
1721	309.9
1722	339.7
1723	283.8
1724	320.4
1725	296.4
1726	292.7
1727	296.3
1728	289.2
1729	281.1
1730	309
1731	303.7
1732	362.1
1733	423.2
1734	504.5
1735	581.9
1736	609.5
1737	610.7
1738	612.2
1739	614.2
1740	614.4
1741	614.4
1742	549.6
1743	500
1744	514
1745	565.2
1746	590.1
1747	598.1
1748	595.6
1749	564
1750	563.1
1751	570.9
1752	576.8
1753	566.8
1754	499.8
1755	272
1756	332.5
1757	323.1
1758	299.9
1759	286.4
1760	280.8
1761	271.5
1762	285.4
1763	289.2
1764	311
1765	497.9
1766	555.3
1767	603.3
1768	609.3
1769	574.1
1770	464.7
1771	418.2
1772	394.6
1773	365.5
1774	364.3
1775	338.1
1776	349.2
1777	328
1778	284.5
1779	315.1
1780	255.1
1781	260.7
1782	277.2
1783	267.4
1784	250.9
1785	258.3
1786	277.9
1787	263.9
1788	263
1789	260.3
1790	235.6
1791	237
1792	237.6
1793	267.3
1794	264.5
1795	256.8
1796	259.5
1797	260.7
1798	250.2
1799	289.1
1800	265.2
1801	263.2
1802	253.2
1803	239.3
1804	227.2
1805	228
1806	210.2
1807	227.6
1808	212.7
1809	208
1810	228.2
1811	207
1812	221.7
1813	230
1814	228.4
1815	214
1816	217.1
1817	216.4
1818	201.4
1819	209
1820	206.7
1821	222.8
1822	212.7
1823	205.7
1824	204.9
1825	221.6
1826	213.5
1827	192.7
1828	193.1
1829	192.5
1830	189.8
1831	195.9
1832	188.2
1833	197.3
1834	189.8
1835	189.6
1836	210.7
1837	195.1
1838	194.1
1839	201
1840	201.2
1841	216.7
1842	200.6
1843	193.7
1844	215.2
1845	198.3
1846	191.8
1847	184.1
1848	173.4
1849	176.1
1850	174.3
1851	182.7
1852	188.4
1853	184.8
1854	205.7
1855	247.6
1856	299.3
1857	327.9
1858	403.2
1859	397.7
1860	248.8
1861	309.8
1862	415
1863	476.9
1864	488.8
1865	488.6
1866	511.4
1867	531.2
1868	549
1869	544.6
1870	519.4
1871	521.5
1872	438
1873	341.3
1874	293.1
1875	247.9
1876	253
1877	247
1878	240.9
1879	222
1880	213.7
1881	214.2
1882	224.9
1883	214.2
1884	220
1885	228.2
1886	202.7
1887	223.3
1888	202
1889	193.7
1890	208.3
1891	230.3
1892	222
1893	214.4
1894	201
1895	190.6
1896	192.5
1897	224.6
1898	213.9
1899	206.6
1900	208.6
1901	217.8
1902	227.7
1903	239.9
1904	297.5
1905	363.3
1906	412.7
1907	452
1908	428
1909	232.6
1910	213
1911	233.6
1912	213.8
1913	189.7
1914	207.9
1915	250.8
1916	343.8
1917	392.9
1918	422.9
1919	481.5
1920	517.7
1921	525.3
1922	517.3
1923	277.9
1924	268.7
1925	248.4
1926	245.8
1927	260
1928	271.1
1929	284.8
1930	266.9
1931	273.8
1932	326.3
1933	406.2
1934	451.4
1935	470
1936	278.3
1937	276.5
1938	270.2
1939	267.6
1940	363.9
1941	479.7
1942	517.7
1943	499.8
1944	541.9
1945	558.2
1946	582
1947	587.3
1948	599.5
1949	607.9
1950	615.4
1951	621.1
1952	619.5
1953	601.8
1954	609.3
1955	580.2
1956	600.1
1957	602.2
1958	605.7
1959	623.7
1960	616.6
1961	621.5
1962	591.8
1963	560.2
1964	558.6
1965	565.9
1966	612.3
1967	625.5
1968	606.2
1969	437.7
1970	374.3
1971	424.5
1972	535.6
1973	624.3
1974	641.4
1975	623.6
1976	588.5
1977	592.7
1978	599.3
1979	536.8
1980	465.6
1981	437.5
1982	417.4
1983	334.4
1984	311.1
1985	268.3
1986	292.7
1987	263.6
1988	279.5
1989	252.1
1990	248.8
1991	263.8
1992	278.8
1993	241.1
1994	246.1
1995	246.2
1996	248.1
1997	247.4
1998	236.2
1999	245.2
2000	227.8
[truncated: 2,199 more rows]

## Sheet: 17023J69
1	177.9
2	176.2
3	172.1
4	168.7
5	165.9
6	166
7	172.5
8	184.5
9	196.3
10	207.3
11	218.4
12	210.4
13	196.8
14	190.1
15	175.9
16	167
17	164.5
18	164.3
19	177.6
20	201.9
21	210.6
22	210.8
23	211.5
24	211.5
25	199.5
26	193.4
27	187.8
28	189.1
29	189.2
30	185.1
31	184.2
32	189.6
33	202.7
34	198.6
35	197.3
36	193
37	185.6
38	209
39	216
40	214.2
41	210.4
42	222.9
43	214.5
44	200.3
45	182.1
46	171.4
47	171.3
48	170.2
49	163.5
50	156
51	158.3
52	166.4
53	183.1
54	166
55	165.3
56	159.9
57	168.2
58	164.1
59	153
60	152.8
61	151.1
62	152.3
63	153.2
64	152.4
65	152.8
66	153.7
67	155.8
68	156.8
69	155.7
70	156.8
71	166.2
72	176.9
73	166
74	173.7
75	225.8
76	266.5
77	251.5
78	248.1
79	244.6
80	251.4
81	230.4
82	213.8
83	199.2
84	198.4
85	194.4
86	180.7
87	173.6
88	168.3
89	169.5
90	167.7
91	162.5
92	172.2
93	189.3
94	191
95	182.7
96	186.4
97	188
98	189
99	189.8
100	196.6
101	177.1
102	162.5
103	169.1
104	165.7
105	157.6
106	171.8
107	193.4
108	214.5
109	220.6
110	210.4
111	205.6
112	200.9
113	200.4
114	196.2
115	187.5
116	177.2
117	165.9
118	161.5
119	156.1
120	151.3
121	151.8
122	161.3
123	171.4
124	175.7
125	183.2
126	209.9
127	211.8
128	181.7
129	169.2
130	173.2
131	177.4
132	166.3
133	157.9
134	149.4
135	150.5
136	157.7
137	162.1
138	166.3
139	159.3
140	155.3
141	161.6
142	170.6
143	182.6
144	173
145	170.7
146	172
147	178.1
148	171.9
149	164.5
150	157.7
151	161.8
152	162.9
153	164.8
154	163.1
155	172
156	185.6
157	184
158	166.5
159	155.1
160	155.9
161	172.8
162	177.3
163	175.2
164	167
165	154
166	161.5
167	180.4
168	190.4
169	206.2
170	192
171	159.1
172	152.5
173	149.6
174	149.2
175	154.6
176	157.5
177	161.2
178	176.8
179	186.6
180	184.6
181	179.9
182	178.1
183	175.4
184	175.2
185	193.7
186	207.2
187	188.1
188	168.2
189	164.8
190	158.8
191	152.5
192	148.1
193	139.8
194	134.5
195	130.8
196	128.4
197	134
198	142.6
199	160.7
200	170.1
201	157.7
202	140.8
203	130.6
204	131.1
205	130.6
206	128.1
207	126
208	128.7
209	130.6
210	127.1
211	125.9
212	128.2
213	129.7
214	146.2
215	169.8
216	174.3
217	162.2
218	138.4
219	130.6
220	129.1
221	132.1
222	134
223	133.7
224	132.3
225	128.1
226	125
227	121.5
228	121.3
229	124.3
230	127.2
231	130.1
232	130.4
233	130.2
234	125.7
235	129
236	130.6
237	129.1
238	131
239	135.2
240	133.2
241	131.7
242	131.4
243	138.6
244	142
245	140.5
246	144.3
247	137.5
248	131.3
249	131.1
250	134.8
251	142.7
252	143.8
253	137.9
254	134.1
255	135.6
256	134.9
257	134
258	137.6
259	140.2
260	144.8
261	148.8
262	149.6
263	154
264	158.8
265	151.7
266	156.7
267	163.4
268	166
269	176.3
270	181.2
271	173.6
272	165.1
273	169.4
274	178.4
275	185.8
276	184.6
277	170
278	161.3
279	159
280	150.5
281	143.5
282	140.5
283	135.4
284	131.7
285	125.3
286	127.3
287	129.5
288	131.2
289	130.5
290	131.8
291	131.2
292	134.2
293	140.1
294	137.1
295	140
296	150
297	158.6
298	146.7
299	139.2
300	143.3
301	146.5
302	139.9
303	132.1
304	132.6
305	132.8
306	136.5
307	142.5
308	138.4
309	135.8
310	136.4
311	138.1
312	147.6
313	153.4
314	147
315	147.3
316	153.9
317	159.3
318	156.7
319	146
320	139.9
321	134.8
322	123.9
323	116.6
324	116
325	117.1
326	114.1
327	123.5
328	132.9
329	132.1
330	134.4
331	136.4
332	130.4
333	132.9
334	134.3
335	132.6
336	135.6
337	148.5
338	154.6
339	153.2
340	144.1
341	136.4
342	131.4
343	129.1
344	127.9
345	126.2
346	127
347	129.2
348	125.3
349	125.4
350	133.5
351	138.9
352	140.7
353	138.7
354	133.3
355	130.5
356	128
357	126.2
358	125.7
359	123.3
360	118.6
361	117.5
362	127.2
363	129.6
364	127
365	123.1
366	119.9
367	119.3
368	121.9
369	131.4
370	143.6
371	141.2
372	140.8
373	152.4
374	158.8
375	155.6
376	153.8
377	161.8
378	168.8
379	164.7
380	165
381	167.2
382	170.4
383	167.9
384	171.8
385	165.3
386	159.5
387	165.1
388	169.2
389	186.2
390	220.7
391	295.3
392	250
393	208.7
394	199.1
395	185.2
396	175
397	185.4
398	180.1
399	181.1
400	175.6
401	174.3
402	174.5
403	176.4
404	175.9
405	196
406	196.6
407	201.9
408	209.2
409	214.8
410	234.1
411	252.3
412	306.1
413	254.9
414	261
415	282.1
416	308.2
417	317.8
418	345.3
419	355.3
420	328.7
421	308.5
422	317
423	335.5
424	341.6
425	319.3
426	302.7
427	299.6
428	297.2
429	293.9
430	296.3
431	261.7
432	263
433	318.2
434	376.7
435	351
436	332.4
437	349.5
438	369.8
439	361.1
440	372.4
441	410.3
442	445.9
443	428.2
444	424.2
445	415.2
446	396.4
447	357
448	352.8
449	323.2
450	334.5
451	343.4
452	334.9
453	340.9
454	341.3
455	327
456	313.8
457	290.4
458	271.9
459	281.3
460	249.1
461	244
462	296.2
463	335
464	327.7
465	324.6
466	335.9
467	302.6
468	299.5
469	265.9
470	270
471	316.3
472	307.5
473	296.9
474	313.2
475	341.4
476	338.2
477	314.7
478	324.5
479	332.8
480	297.6
481	287.9
482	289.2
483	281.1
484	285.5
485	298.7
486	292.1
487	284.2
488	283
489	309.6
490	322.5
491	384.4
492	459.8
493	486.1
494	504.4
495	515.4
496	522.6
497	531.4
498	526.9
499	505.4
500	494.8
501	511.9
502	519.3
503	516.6
504	506.6
505	516.4
506	514.9
507	506.3
508	488
509	478.2
510	490.1
511	470.8
512	446.2
513	456.6
514	428.9
515	428.4
516	465.4
517	468.1
518	477
519	479.9
520	478.2
521	479
522	472.8
523	468.3
524	459.1
525	466.5
526	455.3
527	445.9
528	459.2
529	435.9
530	401.3
531	381.6
532	403
533	427.6
534	443.8
535	485.3
536	500
537	487.4
538	478.5
539	473.8
540	467.6
541	463.2
542	467.8
543	484.3
544	485.9
545	468.8
546	483.4
547	497
548	486.8
549	484.9
550	495.6
551	499.3
552	508.2
553	539.8
554	532.2
555	516.6
556	500.2
557	499.6
558	505.3
559	524.5
560	532.4
561	518.4
562	513.5
563	515.8
564	503.5
565	504.5
566	503.7
567	499.7
568	515.6
569	496.7
570	496.4
571	506.5
572	490.6
573	494.3
574	469.3
575	450
576	471.3
577	457.4
578	444.1
579	467.3
580	490.8
581	495
582	478.6
583	475.6
584	499.1
585	508.7
586	476.8
587	463.8
588	485.7
589	497
590	486
591	499.1
592	551.8
593	552.9
594	531.9
595	523.9
596	523.6
597	526
598	526.6
599	520.8
600	523.5
601	529.1
602	542.7
603	549
604	543.7
605	547.2
606	533.7
607	532.8
608	524.9
609	523.7
610	528.4
611	523
612	520.9
613	535.5
614	543
615	523.1
616	527.4
617	539.1
618	539.9
619	524.8
620	513.4
621	520.3
622	510.8
623	509.2
624	510.8
625	518.5
626	510.5
627	512
628	512
629	501.8
630	520.3
631	511.9
632	510.2
633	497.9
634	497.5
635	513.3
636	512.1
637	513.9
638	504.4
639	527.8
640	536.4
641	525.3
642	501.8
643	482
644	490.1
645	512.3
646	526.5
647	508.7
648	502.9
649	513.8
650	558.1
651	608.4
652	620
653	604.6
654	597
655	597.6
656	599.8
657	582.2
658	599.9
659	603.4
660	604.6
661	605.8
662	609.2
663	616.4
664	618
665	618.9
666	621.7
667	625.6
668	628
669	629.4
670	631.6
671	635
672	635.9
673	641.1
674	643.5
675	642.7
676	640
677	628.8
678	629.3
679	630.7
680	635.2
681	628.4
682	627.1
683	626.9
684	629.3
685	629.5
686	632.8
687	638.5
688	642.3
689	654.6
690	634.5
691	642.1
692	641.2
693	640
694	636.3
695	640
696	641.2
697	642.6
698	646.1
699	648.5
700	654.6
701	656.1
702	658.6
703	657.5
704	645.6
705	638
706	636.4
707	633.6
708	634
709	635.1
710	640.8
711	648.4
712	653.4
713	653.6
714	647.7
715	645.6
716	641.3
717	642.4
718	641.4
719	643.7
720	638.9
721	638.8
722	638.7
723	634.1
724	632.2
725	634
726	637.1
727	643.6
728	648.5
729	651
730	652.3
731	651.2
732	648.4
733	640.1
734	637.7
735	637.4
736	636.4
737	638.7
738	644.8
739	647.3
740	652.2
741	657.2
742	651.4
743	645.8
744	640
745	642.4
746	642.4
747	642.7
748	646.1
749	644.9
750	646
751	644.2
752	644.9
753	644.9
754	646
755	649.2
756	647.4
757	647.4
758	648.5
759	647.4
760	645.6
761	647.3
762	646.2
763	650.8
764	649.9
765	649.5
766	649.8
767	649.8
768	649.8
769	654.6
770	651.3
771	649.6
772	652.3
773	651.1
774	651.1
775	649.9
776	651
777	651.1
778	648.4
779	648.6
780	649.8
781	651
782	651.1
783	649.9
784	649.5
785	652.3
786	653.6
787	653.6
788	650
789	651
790	653.4
791	654.8
792	656.3
793	653.6
794	652.4
795	651.1
796	651.1
797	649.9
798	654.6
799	658.4
800	656.3
801	653.8
802	652.4
803	653.6
804	653.6
805	654.8
806	656.1
807	658.6
808	658.7
809	650.3
810	657
811	657.4
812	655.1
813	651.2
814	651.1
815	653.6
816	656.1
817	658.6
818	660
819	660
820	658.8
821	657.5
822	657.4
823	657.4
824	661.1
825	657.6
826	656.2
827	657.4
828	657.4
829	659.8
830	657.6
831	655.1
832	650.2
833	649.5
834	657.3
835	653.7
836	654.9
837	656.1
838	659.8
839	658.8
840	656.3
841	654.9
842	651.3
843	652.3
844	653.5
845	654.9
846	654.9
847	653.6
848	654.9
849	656.1
850	656.2
851	653.7
852	652.4
853	654.7
854	648.6
855	652.4
856	654.9
857	654.9
858	658.6
859	657.5
860	659.9
861	657.5
862	658.7
863	657.5
864	656.2
865	654.9
866	654.9
867	656.1
868	656.2
869	656.2
870	653.8
871	651.1
872	652.3
873	649.9
874	652.3
875	651.2
876	652.3
877	652.3
878	649.7
879	651.1
880	648.7
881	649.8
882	651
883	649.9
884	650.8
885	652.3
886	652.4
887	649.9
888	652.2
889	651.2
890	652.3
891	651
892	647.4
893	651
894	651.1
895	651.1
896	649.9
897	653.3
898	651.1
899	653.6
900	651.2
901	653.5
902	653.6
903	653.6
904	652.4
905	653.5
906	658.7
907	653.6
908	656.1
909	656.2
910	653.7
911	654.8
912	654.9
913	656.1
914	657.4
915	657.4
916	658.6
917	656.3
918	657.4
919	656.2
920	656.2
921	656.4
922	660
923	658.7
924	658.7
925	660
926	660
927	658.7
928	662.6
929	660
930	661.3
931	658.7
932	657.4
933	660
934	660
935	660
936	661.3
937	660
938	662.6
939	661.8
940	661.3
941	663.7
942	666.3
943	665.3
944	664
945	665.1
946	666.4
947	667.8
948	667.8
949	670.4
950	670.3
951	668
952	666.6
953	667.8
954	667.8
955	667.8
956	670.4
957	669
958	669.1
959	669.1
960	667.9
961	666.6
962	669.1
963	669.1
964	669
965	671.6
966	668
967	669.1
968	667.9
969	670.4
970	670.3
971	670.5
972	666.8
973	672.8
974	669.3
975	666.6
976	667.8
977	670.3
978	669.2
979	670.4
980	670.5
981	671.8
982	669.2
983	672.7
984	670.6
985	668
986	670.4
987	670.5
988	673.9
989	674.4
990	670.7
991	671.8
992	674.4
993	675.2
994	672
995	675.6
996	674.5
997	672.7
998	675.6
999	674.6
1000	674.5
1001	671.5
1002	673
1003	678.2
1004	674.6
1005	677.6
1006	678.5
1007	678.6
1008	676.4
1009	678.4
1010	678.5
1011	675.9
1012	678.9
1013	677.3
1014	675.9
1015	676.4
1016	675.9
1017	675.8
1018	675.8
1019	678.9
1020	677.3
1021	675.9
1022	677.2
1023	677.6
1024	678.5
1025	678.6
1026	678.9
1027	677.3
1028	678.5
1029	677.7
1030	678.5
1031	678.6
1032	677.2
1033	678.9
1034	677.3
1035	679.8
1036	677.7
1037	678.5
1038	679.9
1039	680.1
1040	678.7
1041	677.3
1042	678.9
1043	677.3
1044	677.2
1045	678.9
1046	679.8
1047	682.5
1048	685.1
1049	699.9
1050	676.8
1051	687.3
1052	690.2
1053	687.1
1054	686.8
1055	685.2
1056	684.1
1057	682.7
1058	678.9
1059	679.9
1060	677.7
1061	678.5
1062	679.8
1063	678.9
1064	682.4
1065	681.3
1066	681.4
1067	682.6
1068	684
1069	683.9
1070	682.7
1071	685.1
1072	684.1
1073	685.4
1074	685.2
1075	684.1
1076	687.7
1077	686.9
1078	691.5
1079	689.8
1080	691.6
1081	688.5
1082	689
1083	687
1084	685.3
1085	689.3
1086	685.6
1087	686.5
1088	686.8
1089	685.2
1090	686.7
1091	689
1092	687
1093	685.3
1094	685.4
1095	686.8
1096	689
1097	688.3
1098	686.5
1099	689.4
1100	689.1
1101	687
1102	687.7
1103	688.2
1104	686.5
1105	686.8
1106	687.7
1107	689.5
1108	688.3
1109	686.5
1110	688.1
1111	686.5
1112	686.8
1113	686.5
1114	685.5
1115	686.5
1116	685.5
1117	685.4
1118	689
1119	688.3
1120	686.5
1121	688.1
1122	687.8
1123	685.6
1124	685.2
1125	685.4
1126	684.1
1127	682.7
1128	685.3
1129	685.2
1130	685.4
1131	682.8
1132	687.7
1133	686.9
1134	685.2
1135	684.1
1136	685.2
1137	682.9
1138	680
1139	681.4
1140	682.6
1141	685.3
1142	689
1143	684.3
1144	686.5
1145	680.3
1146	676
1147	673.9
1148	677
1149	681.1
1150	676.5
1151	677.1
1152	675.9
1153	679.8
1154	672.7
1155	679.4
1156	676
1157	675.8
1158	682.7
1159	685.3
1160	686.5
1161	693.4
1162	695.5
1163	695.3
1164	689.1
1165	692.3
1166	685.2
1167	681.5
1168	681.4
1169	675
1170	672
1171	674.4
1172	670.5
1173	669
1174	674.1
1175	683.5
1176	695.3
1177	700.6
1178	698.4
1179	696.9
1180	687.4
1181	674.8
1182	649.8
1183	636.6
1184	632.3
1185	646.1
1186	637.8
1187	620.4
1188	608.6
1189	600.1
1190	595.4
1191	602.2
1192	583.2
1193	576.7
1194	575
1195	581.6
1196	565.2
1197	583.7
1198	579.8
1199	563.8
1200	522.7
1201	568.8
1202	557.7
1203	560.5
1204	569.5
1205	590.7
1206	599.8
1207	565.3
1208	539
1209	537
1210	535
1211	530.2
1212	543.1
1213	559.5
1214	562.8
1215	573.8
1216	563.9
1217	556.6
1218	555.5
1219	561.4
1220	581.9
1221	597.6
1222	602
1223	568.2
1224	551.3
1225	555.5
1226	563.5
1227	565.3
1228	563.7
1229	572.9
1230	571
1231	555.1
1232	543.6
1233	552.7
1234	553.5
1235	545
1236	592.5
1237	593.2
1238	562.6
1239	541.4
1240	539.1
1241	556.2
1242	582
1243	580.8
1244	579.7
1245	557
1246	549.6
1247	546.7
1248	557.6
1249	558.5
1250	567.7
1251	558.1
1252	549
1253	534.1
1254	535.8
1255	548
1256	550.7
1257	550.5
1258	550.7
1259	527.4
1260	517.5
1261	452.4
1262	519.7
1263	564.1
1264	552.7
1265	552.9
1266	577.8
1267	586.8
1268	603.2
1269	601.3
1270	583.6
1271	573.2
1272	581.4
1273	591.1
1274	587.4
1275	569.2
1276	575.5
1277	582.8
1278	574.5
1279	574.8
1280	568
1281	578.7
1282	589.5
1283	584.2
1284	586.1
1285	586.9
1286	580.7
1287	578.6
1288	571.8
1289	575.2
1290	567.1
1291	558.7
1292	558.6
1293	553.3
1294	559.4
1295	569
1296	561.2
1297	559.6
1298	568.1
1299	564.8
1300	552
1301	558.1
1302	565.1
1303	561.6
1304	557.7
1305	560.7
1306	566.8
1307	559
1308	552
1309	547.6
1310	545.5
1311	553.3
1312	547.8
1313	551.7
1314	544.5
1315	540.1
1316	536.9
1317	532.8
1318	542.8
1319	555.8
1320	551.5
1321	549.8
1322	553.8
1323	565.9
1324	554.6
1325	547.1
1326	556.7
1327	562.8
1328	560.6
1329	562.9
1330	570.8
1331	572.3
1332	570
1333	572.2
1334	563.8
1335	565.3
1336	566.7
1337	568.7
1338	593
1339	597.4
1340	589
1341	582.6
1342	586.2
1343	584.1
1344	584
1345	585.6
1346	589.6
1347	586.3
1348	582
1349	575.4
1350	577.4
1351	586.8
1352	590.5
1353	593
1354	597.6
1355	590.8
1356	588.6
1357	587.4
1358	588.4
1359	580.4
1360	588.4
1361	467.4
1362	563.5
1363	564.7
1364	571.8
1365	551.3
1366	551.5
1367	561
1368	568.4
1369	555.6
1370	555.2
1371	562.6
1372	574
1373	573.6
1374	571
1375	552.9
1376	557.3
1377	565.7
1378	570.9
1379	573.1
1380	559.3
1381	557.6
1382	554.4
1383	557.2
1384	555.3
1385	554.5
1386	550.1
1387	548.7
1388	557.9
1389	565.5
1390	562.3
1391	542.1
1392	551.4
1393	550.8
1394	557.5
1395	554.3
1396	549.9
1397	560.4
1398	567.8
1399	568.8
1400	578.4
1401	570.3
1402	553.6
1403	540
1404	527.6
1405	513.6
1406	512.1
1407	500.7
1408	506.4
1409	521.6
1410	527.4
1411	548.3
1412	550.6
1413	541.3
1414	534.9
1415	543.9
1416	549.5
1417	553.5
1418	537.3
1419	524.3
1420	523.6
1421	521.8
1422	525.3
1423	521.2
1424	520.7
1425	535.8
1426	538.7
1427	538
1428	536
1429	543.6
1430	551.2
1431	563.4
1432	561.6
1433	541.7
1434	526.6
1435	514.9
1436	524.2
1437	537.9
1438	536.9
1439	526.5
1440	517.4
1441	530.1
1442	513.1
1443	518.7
1444	531.2
1445	525
1446	531.2
1447	530.8
1448	527.7
1449	532.6
1450	533.7
1451	528.9
1452	522.2
1453	528.8
1454	525.7
1455	520.9
1456	519.7
1457	503.7
1458	505.5
1459	505.4
1460	504.7
1461	498.8
1462	487.7
1463	505.6
1464	500.8
1465	494.7
1466	510.1
1467	513.7
1468	513.1
1469	506.6
1470	498.4
1471	503.3
1472	458.6
1473	533.7
1474	527.1
1475	520.3
1476	525.5
1477	522.8
1478	514.8
1479	511.1
1480	514.9
1481	510.1
1482	506.9
1483	518.6
1484	556.6
1485	557.5
1486	547.4
1487	540.6
1488	534.3
1489	567.9
1490	577.1
1491	566.3
1492	576
1493	582.8
1494	571
1495	558.1
1496	561.5
1497	563
1498	565.3
1499	554.5
1500	560.3
1501	566.3
1502	558.5
1503	539.3
1504	551.9
1505	565.8
1506	542.3
1507	527.7
1508	529.6
1509	534.5
1510	526.1
1511	521.1
1512	537.8
1513	535.8
1514	515.2
1515	506.3
1516	515.7
1517	512.2
1518	510.1
1519	487.1
1520	499.9
1521	514.8
1522	495.6
1523	511.6
1524	514.9
1525	525.5
1526	519
1527	514.5
1528	509.2
1529	497.4
1530	499.4
1531	498.2
1532	480.6
1533	472.4
1534	479.3
1535	494.8
1536	500.1
1537	526.8
1538	527.6
1539	491.5
1540	490.6
1541	492.4
1542	486.7
1543	476.3
1544	466.4
1545	449.1
1546	448.1
1547	458.1
1548	468.9
1549	482.3
1550	478.5
1551	485
1552	473.7
1553	471.8
1554	492.8
1555	514
1556	529.2
1557	561.5
1558	619.6
1559	628.8
1560	615.8
1561	600.1
1562	579.6
1563	573.3
1564	571.4
1565	559.9
1566	538
1567	536.7
1568	548.6
1569	548.6
1570	550.6
1571	541.6
1572	535.2
1573	530
1574	530.6
1575	536
1576	542.8
1577	524.9
1578	499.6
1579	472.7
1580	469
1581	482.5
1582	465.7
1583	470.6
1584	469.9
1585	476.6
1586	477.2
1587	484.9
1588	492.8
1589	507.8
1590	543
1591	527.6
1592	479.3
1593	443.7
1594	429.2
1595	426.1
1596	410.8
1597	402.5
1598	388.9
1599	370.2
1600	361.2
1601	373.2
1602	401.4
1603	411.3
1604	402.6
1605	333.7
1606	329.9
1607	392.2
1608	400.9
1609	422.2
1610	453
1611	561.6
1612	597.5
1613	559
1614	483.9
1615	461.9
1616	450.8
1617	452.6
1618	431.6
1619	410.6
1620	395.6
1621	395.5
1622	387.1
1623	390.8
1624	387.6
1625	293.2
1626	353
1627	365.5
1628	345.2
1629	345.8
1630	356.3
1631	350.3
1632	343.1
1633	373.9
1634	343.1
1635	323.3
1636	354
1637	330.9
1638	280.1
1639	312.3
1640	333.6
1641	304.9
1642	299.6
1643	288.7
1644	303.1
1645	294.6
1646	296.4
1647	308.6
1648	285.9
1649	262.3
1650	263.9
1651	270.4
1652	267.2
1653	255.6
1654	287.6
1655	284.7
1656	270.9
1657	278.6
1658	268.9
1659	267
1660	266.1
1661	278
1662	264.1
1663	265.7
1664	265.4
1665	258.4
1666	269.3
1667	273
1668	268.1
1669	274.7
1670	266.9
1671	265.8
1672	273.1
1673	265.8
1674	266.9
1675	263
1676	268.9
1677	261.9
1678	263.4
1679	259.1
1680	261.2
1681	247.4
1682	243.4
1683	245.7
1684	259.2
1685	270.6
1686	285.2
1687	284.5
1688	292.2
1689	293.5
1690	301.6
1691	281.2
1692	296.1
1693	302.7
1694	285.5
1695	272.8
1696	273
1697	264
1698	267
1699	252.8
1700	257.9
1701	246.4
1702	236.5
1703	229.5
1704	232.2
1705	237.9
1706	236.8
1707	226.6
1708	227.8
1709	211.9
1710	215.1
1711	242.2
1712	230
1713	224.4
1714	219.4
1715	228.5
1716	232.6
1717	235.8
1718	233.2
1719	238.4
1720	224.6
1721	216.2
1722	218
1723	227.5
1724	229.2
1725	225.3
1726	224.4
1727	218.7
1728	217.1
1729	224.2
1730	227.7
1731	225.5
1732	220.1
1733	225.9
1734	224.1
1735	203.3
1736	201.6
1737	209.5
1738	212.5
1739	215
1740	210.5
1741	209.7
1742	211.5
1743	219.9
1744	210.1
1745	208.9
1746	214.5
1747	209.9
1748	217.1
1749	219.8
1750	217.2
1751	208.9
1752	211.8
1753	205
1754	204.5
1755	219.4
1756	217.1
1757	204.2
1758	202.4
1759	207.4
1760	209.3
1761	213.8
1762	205.1
1763	200.5
1764	198.4
1765	202.1
1766	201.7
1767	205.8
1768	197.6
1769	200.6
1770	204.5
1771	195.9
1772	192.6
1773	205.6
1774	207.8
1775	199.5
1776	201
1777	210.2
1778	207.8
1779	210.9
1780	205.9
1781	200.6
1782	201.9
1783	196.5
1784	202.5
1785	202.9
1786	204.4
1787	202.6
1788	208.7
1789	213.4
1790	221.1
1791	214.7
1792	203.6
1793	200.2
1794	206
1795	207.6
1796	204
1797	203.1
1798	197.3
1799	198.5
1800	198.8
1801	195
1802	193.8
1803	190.7
1804	183.8
1805	181.1
1806	179.7
1807	186.7
1808	186.9
1809	190.9
1810	194.2
1811	196.2
1812	195.7
1813	195.7
1814	191.3
1815	188.8
1816	194
1817	192
1818	187.7
1819	183.7
1820	183.6
1821	185.5
1822	183.2
1823	182.9
1824	185.1
1825	187.8
1826	187.3
1827	206
1828	208.9
1829	198.5
1830	204.1
1831	202.7
1832	238.3
1833	213.3
1834	215.3
1835	204
1836	188.3
1837	184.8
1838	189.5
1839	187.8
1840	185.1
1841	182.3
1842	180.8
1843	179.4
1844	177.4
1845	181.5
1846	184.8
1847	188
1848	189.6
1849	184.8
1850	185.3
1851	182.2
1852	177.4
1853	178.8
1854	173.6
1855	170.8
1856	172.5
1857	176.5
1858	182
1859	183.8
1860	183
1861	176.3
1862	180.1
1863	180
1864	180
1865	180
1866	176.4
1867	174.9
1868	173
1869	171
1870	172.8
1871	181
1872	187.5
1873	182
1874	177.1
1875	176.9
1876	170.7
1877	166.5
1878	165.9
1879	171.4
1880	170.9
1881	169.8
1882	173.2
1883	172.1
1884	168.5
1885	170.7
1886	177.6
1887	177.3
1888	182
1889	185.8
1890	180.4
1891	176
1892	174.1
1893	173.7
1894	171.1
1895	173.7
1896	174.2
1897	170.3
1898	172.5
1899	173.3
1900	175.1
1901	177
1902	174.7
1903	170.4
1904	169.5
1905	166.4
1906	171
1907	174.1
1908	180.8
1909	188.2
1910	186.6
1911	185.6
1912	176.4
1913	170.2
1914	168.1
1915	169.5
1916	165
1917	164.9
1918	160.6
1919	159.9
1920	158.5
1921	159.3
1922	158.9
1923	170.8
1924	193.5
1925	221.7
1926	230.9
1927	228.1
1928	211.6
1929	199.3
1930	188.1
1931	183.5
1932	182.2
1933	179.4
1934	178.2
1935	181
1936	178.3
1937	174.4
1938	169.3
1939	160.7
1940	161.1
1941	160.9
1942	160.6
1943	157
1944	157.1
1945	159.8
1946	159.5
1947	160.1
1948	162.9
1949	163.1
1950	135.6
1951	159.8
1952	169.5
1953	176.8
1954	174
1955	173.6
1956	174.2
1957	168.3
1958	166.7
1959	170
1960	170.8
1961	166.5
1962	166.1
1963	165.6
1964	165.3
1965	163.7
1966	163.2
1967	159.8
1968	158.8
1969	161.4
1970	164.3
1971	163.4
1972	158.9
1973	162
1974	164.9
1975	172.7
1976	172.6
1977	176.5
1978	175.3
1979	171.3
1980	169.5
1981	166.7
1982	166.6
1983	164.7
1984	165.9
1985	165.8
1986	163.9
1987	168.5
1988	170.4
1989	163.7
1990	160.5
1991	160.3
1992	161
1993	160.3
1994	161.9
1995	158.5
1996	158.7
1997	159.7
1998	160.7
1999	161.7
2000	159.5
[truncated: 2,199 more rows]

## Sheet: 17023J68
1	185.1
2	154.4
3	147.9
4	151
5	149.1
6	154.1
7	152.7
8	152.3
9	150.5
10	148.9
11	176.7
12	171.2
13	195
14	210.7
15	187.7
16	172.3
17	173.3
18	176.4
19	168
20	143.9
21	136.4
22	133.8
23	128.4
24	128.2
25	133.1
26	171.4
27	187.6
28	173.8
29	162.4
30	141.9
31	138.4
32	136.6
33	127.8
34	128.6
35	127.1
36	130.1
37	132.1
38	135.9
39	140.6
40	141.3
41	140.7
42	137.2
43	133.7
44	129.8
45	128.5
46	133
47	140.9
48	145.2
49	147.1
50	144
51	141.1
52	143.3
53	149
54	142.6
55	130.6
56	122.1
57	115
58	121.6
59	124.3
60	128.8
61	129.5
62	129.6
63	130.7
64	128.8
65	131.2
66	132.6
67	132.7
68	142.7
69	181.4
70	234.8
71	215.3
72	171.2
73	156.7
74	152.5
75	152.6
76	148.9
77	162.8
78	181.7
79	214.9
80	248.5
81	239.7
82	214.2
83	195
84	184.8
85	172.1
86	167.4
87	157.6
88	161.3
89	164.5
90	166.3
91	163.7
92	170.9
93	176.7
94	176.1
95	169.1
96	158.4
97	151.8
98	161.2
99	188.2
100	208.7
101	223
102	230.4
103	243.2
104	230.5
105	226.5
106	219
107	233.7
108	242.8
109	219.8
110	230.1
111	224.7
112	208.5
113	176.7
114	175
115	172.2
116	154.3
117	151.9
118	148
119	145.5
120	160.7
121	200.7
122	208.3
123	185.4
124	171
125	168.8
126	167.6
127	159.7
128	162.3
129	164.8
130	184.6
131	225.8
132	194.5
133	170
134	159.1
135	159.8
136	175.9
137	179.9
138	173
139	179.9
140	182.5
141	184.8
142	171.5
143	171
144	178.1
145	163.1
146	156.1
147	151.4
148	149.6
149	143.2
150	137.9
151	138.8
152	142
153	147.8
154	147.7
155	151.7
156	163.1
157	160.4
158	168.5
159	181.7
160	177.5
161	165
162	152.9
163	148.3
164	153.2
165	151.5
166	176.8
167	214
168	204.2
169	198.6
170	187
171	182.9
172	178.1
173	175
174	172.7
175	171
176	168.6
177	171.9
178	170.6
179	176.5
180	187.3
181	207
182	196.7
183	204
184	215
185	233.3
186	219
187	188.8
188	172.6
189	157.9
190	174.9
191	225.9
192	213.4
193	169.2
194	154.1
195	145.8
196	150.8
197	168.6
198	184
199	192.4
200	176.5
201	163.2
202	152.1
203	144.3
204	138.1
205	136
206	134.5
207	137.9
208	162
209	168.6
210	174
211	175.4
212	195
213	179.1
214	182.1
215	203.1
216	234.9
217	195.8
218	170.6
219	167.3
220	162.5
221	157.2
222	146.9
223	150.4
224	155.3
225	178.3
226	204.3
227	200.4
228	176.8
229	154.1
230	144.6
231	146.4
232	145.8
233	140.1
234	145.9
235	145.6
236	142.2
237	141.5
238	140.2
239	143.4
240	148.8
241	151.3
242	155
243	166.6
244	208.9
245	249.8
246	306.4
247	260.3
248	212
249	190.2
250	198.9
251	184.9
252	175.7
253	154
254	137.7
255	136.2
256	133.8
257	130.2
258	130.8
259	137.8
260	182.1
261	173.6
262	149.9
263	147.6
264	143.1
265	157.4
266	181.7
267	173.5
268	151.8
269	153.7
270	152.6
271	153.4
272	152.3
273	151.5
274	159.7
275	172.9
276	163.4
277	151.1
278	142.4
279	140.9
280	152.7
281	157.1
282	162.6
283	175
284	206.9
285	155.6
286	141
287	146.5
288	151.2
289	145
290	135
291	135.5
292	131
293	142.6
294	147.2
295	165.4
296	160.4
297	157.6
298	172.6
299	173.2
300	154.7
301	153.4
302	168.2
303	181.7
304	194.7
305	294.1
306	294.8
307	232.4
308	200.1
309	178.1
310	172.2
311	160.1
312	151.8
313	138.6
314	138
315	139.7
316	137.5
317	139.8
318	142.6
319	147
320	150.7
321	157.3
322	183.6
323	222.3
324	199.9
325	175.8
326	165.6
327	171.9
328	201
329	178.7
330	162.8
331	155
332	146.8
333	142.2
334	134.9
335	132.3
336	129.4
337	126.1
338	125.3
339	130.4
340	136
341	143
342	155.1
343	149
344	145
345	142.3
346	141.6
347	138
348	136.8
349	137.5
350	137
351	136.4
352	142.4
353	145.8
354	148.7
355	148.2
356	145.2
357	142.4
358	136.9
359	139
360	135.2
361	134.7
362	135.4
363	132.1
364	132.1
365	130.6
366	132
367	131.7
368	147.5
369	190.7
370	216.9
371	208.4
372	187.9
373	171.4
374	169.1
375	168.9
376	165.3
377	158.9
378	174.8
379	173.1
380	171.8
381	161.4
382	151.4
383	149
384	151.5
385	160.2
386	170.8
387	173.6
388	176.1
389	185.9
390	189.5
391	187.5
392	183.8
393	190.4
394	198.9
395	197.3
396	182.8
397	186.6
398	186.6
399	194
400	184
401	172.6
402	182.4
403	182.2
404	165.4
405	170.6
406	187.7
407	203.9
408	202.1
409	207.8
410	222.1
411	268.5
412	256.8
413	241.8
414	267.1
415	259.3
416	271.8
417	241.4
418	250
419	239.8
420	217.9
421	188.1
422	172.4
423	165.1
424	163.6
425	170.2
426	173.5
427	170.4
428	175.9
429	177.1
430	177.2
431	171.3
432	167.3
433	186.8
434	244.1
435	230.1
436	225.8
437	269.4
438	305
439	251.4
440	219.3
441	198.3
442	182
443	187.8
444	217.7
445	319.4
446	303.8
447	316.1
448	281.3
449	242.2
450	248.9
451	303.4
452	323.9
453	284.2
454	275.7
455	263.2
456	259.8
457	252
458	306.8
459	337.9
460	331.4
461	318.3
462	295.6
463	274.5
464	275.7
465	285.6
466	266.4
467	257.2
468	287
469	304
470	283
471	294.3
472	289.3
473	258.2
474	241.2
475	299.6
476	332.7
477	302.8
478	325.6
479	324.6
480	297.3
481	298.1
482	287.7
483	283.6
484	305.3
485	309.3
486	308.5
487	317.6
488	307.1
489	292.4
490	290.3
491	295.9
492	316.9
493	376.6
494	448.1
495	505
496	490.7
497	446.7
498	379.6
499	358.1
500	328
501	351.4
502	356.2
503	354
504	340.6
505	338.7
506	344.9
507	341
508	339.3
509	336.4
510	296.9
511	274.9
512	279.8
513	303.5
514	352.3
515	368.9
516	369.4
517	375.2
518	378.1
519	380.6
520	386.6
521	383.6
522	401.6
523	400
524	393.2
525	388.4
526	355.8
527	366.2
528	362.7
529	347.1
530	339.6
531	364.3
532	396.2
533	391.9
534	372.4
535	362.2
536	340.2
537	330.3
538	341
539	359.5
540	370.5
541	367
542	362.7
543	374.5
544	381
545	391.3
546	380.5
547	383.2
548	357.8
549	345.9
550	372.6
551	385.9
552	379.2
553	385.8
554	387
555	385
556	367
557	368.4
558	360.9
559	362
560	395.5
561	371.1
562	406.3
563	412.6
564	417.4
565	385.4
566	342.8
567	317.4
568	293.4
569	288.2
570	301.2
571	294.5
572	297
573	289.2
574	292.8
575	301.3
576	312.1
577	305.9
578	285.1
579	299
580	550.6
581	349.1
582	405.7
583	390.8
584	366.2
585	329.1
586	270.9
587	262.9
588	275.3
589	306.2
590	323.5
591	332.5
592	351.1
593	402.8
594	456.9
595	505.4
596	517
597	498.6
598	487.6
599	484
600	463.1
601	467.7
602	472.9
603	479.9
604	491
605	493.2
606	483.6
607	489.1
608	469.2
609	402.7
610	353.1
611	321.9
612	325.6
613	359.8
614	394.6
615	429.8
616	422.2
617	413.3
618	419.5
619	434
620	383.6
621	373.2
622	378.6
623	370
624	343.7
625	337
626	350.5
627	344
628	355.1
629	355.8
630	359
631	349.3
632	354.5
633	375.5
634	392.3
635	433.4
636	440.7
637	422.7
638	418.6
639	431.9
640	438.7
641	463.1
642	469.8
643	432.7
644	414.7
645	396.6
646	403.6
647	419.5
648	444.6
649	446
650	518.2
651	639.1
652	653.8
653	642.3
654	632.9
655	615.4
656	625.4
657	630.3
658	631.6
659	636.9
660	642.3
661	633.3
662	640.6
663	644.8
664	647.2
665	649.3
666	637.6
667	642.3
668	640.1
669	641.2
670	637.7
671	641.1
672	640
673	640
674	640
675	637.6
676	634.1
677	637.1
678	627.1
679	630.5
680	631.6
681	628.4
682	629.3
683	628.2
684	627.1
685	629.3
686	630.4
687	635.6
688	638.7
689	642.2
690	639
691	577.6
692	569.4
693	638
694	641.1
695	643.8
696	646.1
697	644.9
698	644.9
699	646.6
700	643.7
701	644.9
702	642.5
703	641.4
704	649.7
705	627.6
706	637.8
707	641.1
708	642.4
709	641.4
710	643.6
711	646
712	652
713	645.9
714	646.7
715	645.5
716	644.9
717	646
718	649.2
719	648.6
720	647.4
721	648.5
722	645.1
723	647.8
724	472.9
725	584.2
726	645.1
727	654.2
728	659.6
729	661.2
730	552.2
731	486
732	591
733	646.9
734	658.9
735	629.7
736	832.1
737	603.2
738	670.6
739	674.4
740	672.7
741	675.6
742	677.1
743	677.6
744	672.3
745	673.1
746	673.1
747	673.1
748	673.1
749	673.9
750	674.5
751	682.3
752	686.4
753	681.6
754	673.4
755	673.9
756	674.4
757	673.2
758	675.7
759	675.2
760	675.8
761	677.1
762	675.9
763	676.4
764	675.9
765	677.1
766	678.5
767	678.9
768	678.6
769	679.9
770	678.9
771	685
772	686.4
773	685.5
774	681.5
775	677.7
776	679.8
777	678.6
778	680.1
779	678.7
780	677.3
781	677.6
782	678.5
783	681.1
784	681.4
785	680
786	679.9
787	681.4
788	680
789	679.9
790	681.4
791	680
792	679.9
793	682.6
794	681.4
795	680
796	678.9
797	679.8
798	683.9
799	683.9
800	685.3
801	685.2
802	685.4
803	684.1
804	685.2
805	684.1
806	691.5
807	696.4
808	693
809	685.8
810	683.9
811	685.3
812	685.2
813	684.1
814	685.4
815	685.2
816	685.4
817	684
818	684
819	683.9
820	685.3
821	685.4
822	683.9
823	682.7
824	683.9
825	681.5
826	682.6
827	681.4
828	682.6
829	681.3
830	682.7
831	681.4
832	681.3
833	681.4
834	681.3
835	680
836	680.1
837	679.9
838	681.4
839	678.8
840	678.6
841	681.2
842	678.9
843	677.3
844	681.2
845	680.2
846	682.5
847	682.7
848	683.9
849	682.7
850	681.4
851	623.7
852	678.9
853	690.2
854	704.1
855	684.2
856	680.1
857	675.2
858	674.5
859	674.5
860	675.8
861	675.2
862	680.8
863	682.6
864	678.9
865	682.4
866	681.3
867	681.4
868	687.8
869	681.6
870	682.6
871	680
872	623.4
873	675.6
874	679.7
875	678.9
876	678.6
877	678.6
878	680.1
879	676.2
880	678.4
881	679.9
882	677.7
883	677.2
884	674.6
885	676.4
886	675.9
887	678.4
888	681.2
889	622.5
890	673.8
891	678.4
892	676.4
893	674.6
894	677.1
895	675.9
896	676.4
897	677.1
898	677.2
899	677.6
900	677.2
901	675.9
902	674.5
903	672.7
904	673.1
905	675.7
906	673.2
907	673.1
908	673.9
909	673.2
910	673.1
911	673.1
912	671.5
913	673
914	673.1
915	616.9
916	672
917	672.7
918	671.9
919	673.1
920	673.1
921	616.2
922	668.6
923	674.1
924	671.9
925	671.8
926	671.5
927	670.6
928	671.7
929	673.1
930	669.3
931	669.2
932	670.3
933	669.2
934	670.4
935	670.5
936	675.7
937	515.6
938	589.3
939	665.2
940	668.9
941	670.4
942	669.2
943	669
944	670.4
945	673
946	671.9
947	671.8
948	669.2
949	669
950	670.4
951	670.5
952	669.2
953	673
954	670.3
955	670.5
956	671.7
957	674.3
958	671.9
959	671.5
960	684.3
961	661.2
962	675.1
963	671.9
964	671.5
965	671.8
966	613.3
967	670.3
968	670.5
969	671.5
970	675.5
971	673.3
972	673.2
973	674.5
974	673.9
975	672
976	675.6
977	674.5
978	673.9
979	617.6
980	674
981	673.2
982	675.1
983	677
984	673.3
985	671.9
986	618.5
987	667.7
988	675.3
989	674.5
990	676.4
991	677.1
992	619.1
993	676.6
994	677.6
995	673.4
996	673.2
997	613.7
998	674.6
999	675.8
1000	673.3
1001	677.1
1002	674
1003	677
1004	673.3
1005	673.2
1006	616.1
1007	668.6
1008	671.6
1009	671.8
1010	675.7
1011	677.6
1012	679.8
1013	676
1014	675.2
1015	677
1016	673.4
1017	679.7
1018	675.2
1019	679.6
1020	677.3
1021	677.6
1022	678.5
1023	679.8
1024	677.3
1025	621.2
1026	677.6
1027	674.6
1028	676.4
1029	678.4
1030	676
1031	677.6
1032	679.7
1033	682.5
1034	681.4
1035	678.8
1036	682.5
1037	680.2
1038	681.2
1039	681.3
1040	680.2
1041	678.7
1042	679.9
1043	678.9
1044	622.6
1045	674.6
1046	680
1047	674.9
1048	678.3
1049	681.2
1050	681.4
1051	677.4
1052	678.5
1053	678.9
1054	677.3
1055	675.9
1056	677.6
1057	679.7
1058	677.3
1059	677.2
1060	676.4
1061	679.7
1062	619.1
1063	677.2
1064	675.9
1065	674.6
1066	674.5
1067	672.7
1068	676.9
1069	677.2
1070	680.1
1071	681.2
1072	677.4
1073	678.9
1074	678.6
1075	677.3
1076	677.2
1077	678.9
1078	678.6
1079	678.6
1080	677.7
1081	681
1082	678.7
1083	677.7
1084	679.7
1085	678.6
1086	678.9
1087	679.8
1088	678.6
1089	678.9
1090	679.8
1091	679.9
1092	678.6
1093	678.9
1094	678.6
1095	678.6
1096	680.1
1097	677.4
1098	677.2
1099	676.4
1100	678.4
1101	677.3
1102	678.5
1103	680.1
1104	681.2
1105	678.6
1106	680.1
1107	678.6
1108	678.6
1109	681.4
1110	678.7
1111	678.6
1112	678.9
1113	678.6
1114	679.9
1115	677.7
1116	678.5
1117	679.9
1118	680.1
1119	681.2
1120	678.7
1121	686.4
1122	672.7
1123	680.9
1124	681.4
1125	678.8
1126	677.3
1127	681.3
1128	681.3
1129	681.3
1130	682.6
1131	681.4
1132	681.3
1133	680.2
1134	679.9
1135	681.2
1136	682.7
1137	681.4
1138	680.2
1139	679.9
1140	679.9
1141	681.4
1142	680
1143	682.5
1144	681.4
1145	682.6
1146	681.3
1147	682.6
1148	681.4
1149	680
1150	682.6
1151	681.4
1152	681.3
1153	681.4
1154	681.3
1155	680.2
1156	683.7
1157	682.7
1158	682.7
1159	681.4
1160	682.6
1161	683.9
1162	682.7
1163	683.9
1164	684
1165	682.7
1166	683.9
1167	680.2
1168	679.9
1169	681.4
1170	681.3
1171	682.6
1172	683.9
1173	685.4
1174	680.2
1175	681.2
1176	680
1177	676.4
1178	675.9
1179	675.8
1180	678.5
1181	683.9
1182	681.4
1183	674.6
1184	685.2
1185	690.7
1186	684
1187	678.9
1188	673.3
1189	669.1
1190	653.7
1191	652.4
1192	672.7
1193	675.2
1194	664.6
1195	657.8
1196	663.5
1197	675.1
1198	687.4
1199	697.3
1200	702
1201	704.7
1202	701.3
1203	702.2
1204	698.3
1205	685
1206	691.4
1207	682
1208	689.3
1209	689
1210	690.9
1211	696.8
1212	696.9
1213	691.4
1214	689.1
1215	679.3
1216	674.7
1217	606.2
1218	650.5
1219	623
1220	601.9
1221	571.7
1222	545.2
1223	502.9
1224	537.4
1225	530.5
1226	531.7
1227	534.7
1228	536.8
1229	535.9
1230	521.4
1231	512.8
1232	523.4
1233	514.4
1234	503.7
1235	506.5
1236	509.2
1237	520
1238	511.8
1239	493.4
1240	493.7
1241	500.7
1242	510.2
1243	513.9
1244	500.4
1245	518.4
1246	519.6
1247	521.6
1248	514.1
1249	504.3
1250	506.3
1251	500.1
1252	487.3
1253	478.5
1254	485.4
1255	507.6
1256	480.6
1257	480.9
1258	470.8
1259	468.8
1260	455.3
1261	446.8
1262	453.4
1263	462.2
1264	467.8
1265	490.2
1266	483.5
1267	479.5
1268	483.4
1269	476
1270	479.6
1271	461.5
1272	474.2
1273	484.5
1274	485.7
1275	460.4
1276	462.7
1277	457.1
1278	467.2
1279	473.3
1280	460.8
1281	439.9
1282	376.3
1283	504.7
1284	475
1285	431.7
1286	447.6
1287	492.3
1288	497.9
1289	476
1290	472
1291	465.2
1292	473.5
1293	470
1294	471.6
1295	452
1296	453.5
1297	442.1
1298	447.7
1299	448
1300	440.5
1301	441.5
1302	460.2
1303	450.8
1304	466.8
1305	447.8
1306	448.8
1307	442
1308	441.2
1309	451.6
1310	440
1311	434.3
1312	429.6
1313	420.6
1314	420.8
1315	422.4
1316	422.5
1317	421.7
1318	418.5
1319	423.8
1320	449
1321	442.3
1322	431.6
1323	432.6
1324	426
1325	430.3
1326	425.5
1327	412.4
1328	419.2
1329	399.8
1330	407.1
1331	405.1
1332	407.8
1333	407.8
1334	421.6
1335	432.7
1336	511.2
1337	481
1338	496.8
1339	452.7
1340	422.6
1341	417.8
1342	406.4
1343	415.8
1344	410.9
1345	396.7
1346	401.7
1347	417.8
1348	403.9
1349	396.6
1350	406.1
1351	412.3
1352	412
1353	401.2
1354	389.7
1355	386.7
1356	378.7
1357	379.9
1358	388.2
1359	389.6
1360	390.4
1361	398.2
1362	399.6
1363	403.7
1364	383.3
1365	392.1
1366	384.1
1367	381.2
1368	355.1
1369	357.7
1370	378.4
1371	389.3
1372	394.2
1373	391.7
1374	389.1
1375	389.6
1376	380.1
1377	421.8
1378	431.5
1379	413.6
1380	392.8
1381	404
1382	410.5
1383	410.4
1384	433.7
1385	432
1386	424.9
1387	426.5
1388	422
1389	434.4
1390	450.4
1391	438.3
1392	421.9
1393	410.3
1394	401.2
1395	400.8
1396	387.2
1397	406.1
1398	397.5
1399	382.5
1400	388.2
1401	391.1
1402	395.3
1403	373.8
1404	359.1
1405	245.4
1406	444.6
1407	409
1408	382.2
1409	363.7
1410	384
1411	421.9
1412	382.9
1413	387.5
1414	375
1415	381.4
1416	394.2
1417	402.7
1418	395.6
1419	389.6
1420	388.9
1421	400.1
1422	392.5
1423	391.7
1424	397.2
1425	411.9
1426	406.9
1427	393.7
1428	386.2
1429	401.4
1430	412.7
1431	412.7
1432	427.7
1433	415.4
1434	390.3
1435	370.9
1436	352
1437	332.8
1438	330.4
1439	360.8
1440	370.6
1441	353
1442	330.5
1443	342.5
1444	376.4
1445	395.8
1446	406.5
1447	433.4
1448	457.9
1449	440.8
1450	430.8
1451	432.6
1452	418.6
1453	416
1454	406.7
1455	387.2
1456	379.7
1457	362.4
1458	357.7
1459	340.5
1460	355.1
1461	345.9
1462	356
1463	379.4
1464	383.3
1465	368
1466	370.6
1467	365.3
1468	378.2
1469	386.7
1470	392
1471	385.1
1472	380.4
1473	377.3
1474	379.7
1475	382.9
1476	368.3
1477	361.5
1478	356.5
1479	351.2
1480	311.3
1481	332
1482	313.9
1483	312.3
1484	373.2
1485	384.7
1486	372.5
1487	353.1
1488	345.6
1489	419.8
1490	437.3
1491	450.4
1492	479.7
1493	475.7
1494	463.9
1495	453.6
1496	452.8
1497	450.9
1498	438.8
1499	427.8
1500	405.9
1501	379
1502	370.1
1503	380.2
1504	379.3
1505	393.5
1506	389.3
1507	387.5
1508	390.2
1509	387.5
1510	372.5
1511	377.3
1512	365.4
1513	362.2
1514	379.7
1515	382.8
1516	372.9
1517	365.2
1518	362.2
1519	355.2
1520	353.8
1521	396.1
1522	396.4
1523	385.4
1524	379.8
1525	356.7
1526	340.2
1527	322.7
1528	319.6
1529	395.5
1530	424.3
1531	403.4
1532	325.3
1533	303.4
1534	299.5
1535	307.6
1536	306.7
1537	315.2
1538	318.3
1539	317.8
1540	310.4
1541	301.9
1542	306.5
1543	307.1
1544	301.7
1545	290.4
1546	290.4
1547	296.1
1548	306.5
1549	306
1550	299.7
1551	291
1552	290.6
1553	289.3
1554	294.1
1555	281
1556	294.8
1557	310.6
1558	352.5
1559	353.7
1560	349.6
1561	355
1562	372.4
1563	401
1564	404.2
1565	400.6
1566	392.3
1567	367
1568	357.3
1569	358.6
1570	372.5
1571	364.1
1572	368.1
1573	356.4
1574	343
1575	333
1576	346
1577	341.9
1578	353.1
1579	371.7
1580	355.9
1581	345.2
1582	355.4
1583	355.2
1584	365
1585	373.6
1586	344.8
1587	345.2
1588	336.4
1589	311.4
1590	314.3
1591	302.5
1592	295.5
1593	276.9
1594	285
1595	330
1596	330.3
1597	294.6
1598	273.6
1599	270.1
1600	271.8
1601	280.2
1602	296.9
1603	289.4
1604	277.4
1605	309.8
1606	343.9
1607	404
1608	317.1
1609	279.2
1610	265.5
1611	287.2
1612	314.6
1613	308
1614	311.2
1615	305.7
1616	291.5
1617	303.3
1618	333.9
1619	312.6
1620	290.4
1621	268.3
1622	253.1
1623	281.8
1624	310.2
1625	280.5
1626	278
1627	258.6
1628	292.5
1629	377.5
1630	392.3
1631	394.4
1632	329.6
1633	323.6
1634	296
1635	247.1
1636	246.3
1637	249.6
1638	264.2
1639	270.3
1640	260.6
1641	276.5
1642	289.3
1643	285.3
1644	273.7
1645	235.2
1646	234.5
1647	299.9
1648	336.7
1649	354.6
1650	319.1
1651	325.3
1652	319.7
1653	332.9
1654	356.9
1655	362
1656	355.2
1657	323.6
1658	333.7
1659	363.1
1660	311
1661	297.8
1662	269.1
1663	252.8
1664	249
1665	278.6
1666	296.8
1667	298.6
1668	374.9
1669	318.1
1670	262.6
1671	254.7
1672	284.7
1673	356
1674	344.6
1675	325
1676	326.6
1677	293.5
1678	284.9
1679	268
1680	290.7
1681	276.8
1682	272.5
1683	277.2
1684	325.4
1685	297.1
1686	266.9
1687	258.8
1688	259
1689	267.4
1690	275.9
1691	257.3
1692	262.8
1693	266
1694	280.6
1695	274.9
1696	267.5
1697	269
1698	272.5
1699	300.2
1700	275.6
1701	267.5
1702	245.8
1703	260.2
1704	281.2
1705	304.5
1706	331.9
1707	381.6
1708	390.7
1709	374.2
1710	363.2
1711	341.8
1712	343.1
1713	328.8
1714	323
1715	333.5
1716	364.8
1717	388.1
1718	383.7
1719	368.7
1720	357.6
1721	346.9
1722	368.4
1723	376.5
1724	372.1
1725	337.7
1726	341.2
1727	331.3
1728	316.2
1729	299.9
1730	284.5
1731	285
1732	285
1733	273
1734	263.1
1735	259.7
1736	259.5
1737	274.9
1738	284.8
1739	296.8
1740	299.6
1741	296.4
1742	310.2
1743	339.7
1744	322.2
1745	289.5
1746	294.7
1747	281.6
1748	279.3
1749	271.5
1750	284.1
1751	264.5
1752	260.1
1753	260.8
1754	267
1755	257.4
1756	253.7
1757	245
1758	251.4
1759	278.2
1760	501.5
1761	334.9
1762	276.2
1763	263.4
1764	272.8
1765	281
1766	279.8
1767	283.6
1768	259.5
1769	245.8
1770	240.7
1771	241.8
1772	255.5
1773	255
1774	250.9
1775	246.7
1776	273.5
1777	277.8
1778	263.9
1779	248.6
1780	245.7
1781	254.7
1782	250.1
1783	249
1784	249.2
1785	241.1
1786	236
1787	235.9
1788	232.6
1789	239.4
1790	238.6
1791	232.4
1792	232.3
1793	246.4
1794	256.3
1795	256.1
1796	250.3
1797	245
1798	251.1
1799	253.7
1800	251
1801	290.9
1802	407.8
1803	385.3
1804	345.4
1805	335.2
1806	320.6
1807	318.9
1808	306.6
1809	279.1
1810	260
1811	247.8
1812	250.4
1813	272
1814	262.3
1815	247.9
1816	256.3
1817	246.3
1818	254.5
1819	359.9
1820	309.3
1821	274.9
1822	265.9
1823	264.5
1824	252.2
1825	245.4
1826	238.6
1827	237.5
1828	239.5
1829	236.6
1830	237
1831	229.9
1832	233.8
1833	220.1
1834	218.7
1835	224.2
1836	222.7
1837	237.7
1838	261
1839	311.7
1840	361.6
1841	353.8
1842	326.8
1843	308.9
1844	282.8
1845	275.2
1846	260.5
1847	263.1
1848	288.6
1849	273.7
1850	271.9
1851	266.7
1852	244.1
1853	255.4
1854	246.5
1855	234
1856	215.5
1857	231.7
1858	287.9
1859	317
1860	299.2
1861	271.5
1862	256.1
1863	241.7
1864	243.2
1865	242.9
1866	307.7
1867	323.8
1868	298.7
1869	283.6
1870	297.8
1871	292.8
1872	257.8
1873	260.8
1874	279.2
1875	267.6
1876	264.2
1877	302.3
1878	294.4
1879	268.1
1880	268.3
1881	305
1882	295.7
1883	287.5
1884	279.9
1885	258.3
1886	274.1
1887	305.6
1888	323
1889	330.9
1890	323.4
1891	307.6
1892	311.3
1893	298.2
1894	286.6
1895	278
1896	289.4
1897	294.2
1898	274.2
1899	269
1900	273.7
1901	252.7
1902	242.1
1903	229.6
1904	258.5
1905	500.2
1906	462.4
1907	418.8
1908	324
1909	273.2
1910	254
1911	274.2
1912	262
1913	262.5
1914	323.9
1915	367.7
1916	341.6
1917	340.8
1918	359.1
1919	392.1
1920	404.6
1921	422.2
1922	401.6
1923	403.3
1924	372.5
1925	339.9
1926	350.9
1927	358.3
1928	331.5
1929	311.9
1930	324.6
1931	330.2
1932	357.4
1933	353.6
1934	335.9
1935	352.5
1936	338.9
1937	355.9
1938	377.9
1939	374.9
1940	361.8
1941	358
1942	363.4
1943	346.9
1944	372.9
1945	356.9
1946	323.3
1947	311
1948	317.8
1949	333.6
1950	327.7
1951	307.2
1952	300.3
1953	302.3
1954	316.8
1955	307
1956	334.5
1957	343
1958	367.3
1959	396.6
1960	413.3
1961	433.6
1962	441.7
1963	436.7
1964	423.4
1965	423.3
1966	430.9
1967	441.4
1968	397.9
1969	359.2
1970	330.5
1971	314.5
1972	309.4
1973	304.9
1974	286.9
1975	279.7
1976	276.9
1977	266
1978	256.4
1979	250.2
1980	253.7
1981	256.2
1982	263.9
1983	265.1
1984	251.8
1985	246.1
1986	232.4
1987	226.7
1988	231.6
1989	231.8
1990	239.4
1991	250.9
1992	235
1993	249.1
1994	254.2
1995	256.9
1996	270.3
1997	284
1998	291.3
1999	289.6
2000	293.6
[truncated: 2,199 more rows]

## Sheet: 17023J65
1	174.5
2	143
3	143.4
4	149.4
5	149.5
6	153.9
7	154.8
8	156.6
9	148.5
10	153.9
11	160
12	158
13	151.3
14	143.3
15	141.7
16	145
17	149.1
18	142.6
19	147.4
20	150.8
21	152.8
22	150.9
23	147.4
24	145.7
25	148.7
26	153.8
27	150.9
28	149.5
29	143.8
30	145.6
31	146.8
32	141.4
33	142.8
34	148.7
35	139.5
36	139.6
37	130.7
38	132.8
39	148.5
40	153.9
41	155.8
42	153.5
43	164.5
44	169.9
45	185.6
46	203.5
47	199.4
48	185.2
49	179
50	161.2
51	163.3
52	169.1
53	170.8
54	173.2
55	170.3
56	171.6
57	169.6
58	174.1
59	158.3
60	166.4
61	168.8
62	172.3
63	158.3
64	168.5
65	169.5
66	164.8
67	167.5
68	173.4
69	156.9
70	157.4
71	156.2
72	151.4
73	151.1
74	159.4
75	165
76	173
77	179.2
78	203.1
79	205.9
80	210.7
81	220.6
82	225.6
83	243.6
84	236.1
85	205.6
86	191.6
87	179.8
88	174.9
89	171.3
90	179.5
91	185.8
92	185
93	177.9
94	177.1
95	171.1
96	156.2
97	155.3
98	151.5
99	152
100	155.3
101	149
102	154.5
103	158.6
104	170.2
105	168.3
106	163.1
107	166.4
108	170.4
109	162.6
110	165.6
111	169.5
112	170.6
113	169
114	172.7
115	168.8
116	166
117	159.6
118	161.4
119	164.6
120	164
121	166.9
122	155.6
123	155.8
124	160.3
125	161.9
126	166.9
127	164.5
128	154.8
129	154.5
130	152.8
131	145.1
132	146.6
133	147.6
134	147.7
135	141.4
136	144.8
137	145.7
138	142.7
139	144.2
140	149.8
141	138.6
142	138.8
143	140.9
144	142.4
145	142
146	141.2
147	142
148	150.1
149	153.7
150	159.1
151	165.2
152	167.2
153	167
154	169.1
155	175
156	181.7
157	180.2
158	189.8
159	191.6
160	194.4
161	205.7
162	206.8
163	189
164	188.9
165	192.6
166	209.7
167	208.8
168	188.9
169	199
170	215.6
171	211.1
172	207.5
173	188.7
174	174.9
175	182.2
176	169.9
177	165.9
178	166.5
179	169.8
180	182.3
181	172.6
182	159
183	189
184	145
185	144.5
186	147.9
187	139.4
188	149.5
189	158.8
190	146.5
191	144.5
192	148.2
193	145.8
194	144.7
195	146.9
196	145.1
197	142.3
198	145.2
199	146.3
200	142.8
201	148.6
202	159.7
203	163
204	166.3
205	148.7
206	135.8
207	132.9
208	135
209	140.8
210	160
211	159.7
212	143.7
213	136.3
214	139.7
215	148.2
216	151.6
217	149.2
218	145
219	142.8
220	140
221	138.1
222	141.7
223	135.6
224	134.2
225	134.6
226	133
227	131.9
228	135
229	138.8
230	142.7
231	142.4
232	142
233	150.9
234	148.8
235	152.7
236	147.7
237	149
238	147.8
239	149
240	143
241	145.9
242	141.2
243	139.6
244	137
245	133.8
246	135.5
247	134
248	129.8
249	126.9
250	130.1
251	131.5
252	134.5
253	133
254	129.3
255	130
256	128.6
257	129.3
258	127.7
259	125.6
260	130.7
261	133.8
262	138
263	140.4
264	139.7
265	140.3
266	142.2
267	151.3
268	153.5
269	149.9
270	149.3
271	139.8
272	136.9
273	131.8
274	129.3
275	128.6
276	128.8
277	128.9
278	128.6
279	127
280	124.6
281	124.2
282	126.9
283	128.7
284	127.8
285	127
286	126.4
287	127
288	125.4
289	123.1
290	121.6
291	123.8
292	126.1
293	125.1
294	124.9
295	129.9
296	135.2
297	131
298	130.6
299	128.9
300	127.2
301	132.3
302	130.5
303	129.5
304	126
305	127.4
306	127
307	126.7
308	127.6
309	126.4
310	121.5
311	122.9
312	125
313	123.8
314	121.7
315	125.2
316	127.1
317	131.1
318	131.7
319	128.7
320	131.5
321	134.5
322	136.1
323	136.7
324	138.8
325	137.1
326	135.4
327	130.6
328	129.7
329	131.2
330	184.5
331	142.9
332	142.9
333	149.1
334	170.8
335	191.4
336	203.6
337	196.7
338	182.5
339	170.2
340	156.1
341	149.6
342	145.7
343	137.4
344	138.7
345	136.3
346	133.9
347	136.7
348	133.6
349	133.8
350	138.5
351	141.7
352	146.4
353	152.8
354	160.3
355	159.2
356	164.8
357	169.6
358	162.9
359	154.3
360	148.8
361	139
362	137.6
363	135.7
364	128.5
365	128.9
366	132.1
367	132.6
368	126.4
369	126
370	129
371	133.2
372	139.6
373	142.2
374	149.2
375	152.2
376	159.1
377	165.5
378	170.4
379	162.5
380	164.2
381	164.3
382	169.9
383	182.2
384	194.8
385	210.8
386	204.9
387	184.4
388	169.9
389	175.7
390	180.4
391	191.5
392	201.6
393	199.3
394	187.7
395	242.5
396	217.2
397	202
398	202.1
399	228.2
400	230.6
401	217.5
402	187.6
403	178.7
404	180.3
405	168.4
406	175.3
407	180.5
408	169.8
409	184.3
410	174.5
411	175.1
412	198.6
413	190.4
414	179
415	190.1
416	195.9
417	227.2
418	260.1
419	277.6
420	301.6
421	286.5
422	256.6
423	220.4
424	221.7
425	226.9
426	221.2
427	232.2
428	224.9
429	225.4
430	217.6
431	210
432	205.9
433	206.2
434	206.6
435	214.4
436	217.3
437	254.2
438	271.3
439	254.4
440	229.8
441	223.7
442	220.2
443	222.1
444	244.3
445	248.5
446	250.4
447	258.8
448	249.6
449	233.6
450	262.2
451	273.3
452	294.6
453	273.8
454	252.3
455	246.3
456	262.2
457	290.9
458	283.9
459	263.5
460	278.4
461	263.7
462	254.4
463	250.2
464	245.7
465	234.7
466	227.3
467	237.1
468	254
469	253
470	242.5
471	230.5
472	230.9
473	229.6
474	220.8
475	232.4
476	227
477	211.9
478	218.3
479	219.6
480	211
481	209.8
482	212.9
483	212.3
484	215.9
485	224.2
486	229.1
487	226.3
488	235.9
489	238.8
490	244
491	267.6
492	308.5
493	368.6
494	427.6
495	467
496	458.8
497	401.1
498	406.1
499	387.9
500	391.7
501	375.7
502	361.4
503	342.2
504	334.1
505	343.5
506	356.6
507	365.1
508	379.5
509	369.5
510	335.2
511	307.5
512	299.3
513	293.8
514	309.1
515	322.3
516	350.5
517	356.1
518	366.3
519	370.6
520	368
521	384.5
522	419
523	428.3
524	394.7
525	365.6
526	355.2
527	340.2
528	329
529	332
530	345.2
531	351.3
532	373.6
533	391.3
534	394.2
535	371.3
536	372.7
537	366
538	370.9
539	361
540	357.6
541	361.7
542	347.3
543	348.8
544	362.6
545	352.6
546	348.5
547	352.2
548	339.7
549	335.9
550	351.9
551	387.1
552	411.4
553	420.8
554	414.3
555	408.9
556	384.2
557	388.3
558	387.5
559	396.6
560	410.5
561	417.9
562	404.4
563	429.7
564	422.3
565	391.6
566	379.3
567	377.9
568	372.7
569	370.9
570	355.2
571	363.4
572	358
573	355.2
574	346.1
575	363.7
576	344.9
577	344
578	342.4
579	343.2
580	340.9
581	342.6
582	341.3
583	349.3
584	361.7
585	375
586	395.9
587	417.8
588	451
589	464.3
590	443.1
591	433.3
592	446.4
593	448.4
594	449.7
595	450.9
596	459.3
597	460.2
598	452.4
599	433.5
600	445.6
601	431.7
602	432.7
603	432.7
604	433.5
605	456
606	430
607	406.2
608	393.2
609	376.6
610	360.5
611	373
612	364.2
613	363
614	361
615	357.7
616	367.2
617	375.8
618	372.6
619	365.3
620	355.4
621	344.3
622	335.3
623	337.2
624	342.3
625	350.9
626	351.1
627	344.7
628	347.1
629	344.7
630	343.4
631	342.9
632	340.8
633	342.5
634	342.1
635	353.6
636	387.7
637	381.6
638	400.8
639	445.7
640	463.1
641	461.2
642	463.2
643	399.4
644	401.8
645	414.4
646	429
647	402.8
648	404.2
649	442.1
650	502.9
651	584.5
652	645.4
653	620.1
654	631.3
655	623.6
656	637.5
657	615.8
658	628.4
659	622.1
660	622.3
661	621.9
662	625.7
663	624.5
664	631.3
665	630.8
666	630.5
667	632
668	633.9
669	634.6
670	635.2
671	633.5
672	634
673	640.9
674	636.4
675	639.9
676	645.8
677	644.2
678	637.6
679	650.5
680	640.6
681	649.9
682	647.4
683	641.4
684	632.7
685	644.8
686	648.5
687	660.7
688	617.8
689	638.3
690	642.2
691	640.2
692	643.6
693	654.4
694	628.4
695	642.3
696	640.1
697	638.8
698	641.2
699	645.9
700	643.8
701	640.3
702	637.6
703	633.6
704	635.2
705	638.6
706	631.4
707	623.7
708	629
709	633.8
710	634.6
711	632.9
712	633.4
713	632.8
714	633.4
715	629.3
716	631.9
717	636.4
718	639.9
719	637.5
720	640
721	643.5
722	632.9
723	631.7
724	634.5
725	636.4
726	636.4
727	636.1
728	639.9
729	641.1
730	637.7
731	635.3
732	633.5
733	636.3
734	639.8
735	637.6
736	641.1
737	645.9
738	646.7
739	643.7
740	643.7
741	636.8
742	631.3
743	625.9
744	626.9
745	631.8
746	632.8
747	630.9
748	629.3
749	630.7
750	631.6
751	629.4
752	631.9
753	624.7
754	622.3
755	635.1
756	640
757	635.4
758	633.6
759	630.5
760	636.9
761	646
762	644.9
763	636.5
764	635.2
765	631.8
766	635.7
767	644.6
768	644.9
769	635.5
770	637.5
771	641
772	638.9
773	642.3
774	643.6
775	641.5
776	641.2
777	638.9
778	637.5
779	630.6
780	636.9
781	636.4
782	645.7
783	639.1
784	638.8
785	645.9
786	646.1
787	645.4
788	641.3
789	636.6
790	637.3
791	637.6
792	642.2
793	646.4
794	646.1
795	648.5
796	640.4
797	637.6
798	642.3
799	647.1
800	648.5
801	646.9
802	638.9
803	642.3
804	640.2
805	638.8
806	650.6
807	657.1
808	646.7
809	638.1
810	644.7
811	644.9
812	648.4
813	638.3
814	642.3
815	651.8
816	650
817	650.8
818	649.9
819	647.4
820	643.8
821	650.6
822	650.8
823	652.4
824	649.9
825	647.4
826	646.2
827	644.2
828	640
829	644.7
830	642.6
831	639
832	641.2
833	640.1
834	646.2
835	642.5
836	638.9
837	643.7
838	641.2
839	641.2
840	640.1
841	642.4
842	643.6
843	646
844	647.9
845	643.7
846	647.3
847	647.4
848	645
849	641.7
850	641.2
851	643.5
852	642.7
853	646.1
854	646.1
855	648.5
856	646.9
857	646.1
858	643.7
859	646
860	647.3
861	645.5
862	644.9
863	646.1
864	646.1
865	647.9
866	651.1
867	648.7
868	651
869	651.1
870	648.8
871	649.4
872	652.3
873	651.1
874	649.9
875	649.8
876	652.2
877	651.2
878	649.6
879	651.1
880	651.1
881	649.9
882	651
883	648.8
884	649.4
885	648.6
886	648.6
887	648.6
888	649.8
889	652
890	652.4
891	652.4
892	651.1
893	649.9
894	652.2
895	654.7
896	653.7
897	680.4
898	632.1
899	652.3
900	658.2
901	661.7
902	668.9
903	669.1
904	670.4
905	671.7
906	674.4
907	671.9
908	667.8
909	663
910	663.8
911	660.3
912	660
913	657.6
914	661
915	658.9
916	657.5
917	658.6
918	661.1
919	657.7
920	658.6
921	658.7
922	659.2
923	660.6
924	660.1
925	663.6
926	661.5
927	658.9
928	662.3
929	661.4
930	664.9
931	661.5
932	661.3
933	661.3
934	662.5
935	662.6
936	663.8
937	662.6
938	665.1
939	662.7
940	666.4
941	665.2
942	665.2
943	663.9
944	663
945	665
946	666.4
947	666.5
948	667.7
949	665.3
950	667.7
951	666.5
952	669.1
953	665.2
954	667.8
955	666.6
956	666.5
957	667.8
958	664.1
959	666.4
960	664
961	663.9
962	666.5
963	666.5
964	665.4
965	664
966	666.3
967	666.5
968	665.3
969	665.2
970	662.7
971	676.7
972	662.8
973	676.3
974	672.1
975	669.3
976	659.1
977	663.7
978	669
979	673
980	672.7
981	670.6
982	673
983	674.4
984	675.2
985	675.8
986	673.3
987	674.4
988	673.2
989	676.4
990	675.9
991	674.5
992	673.2
993	673.9
994	669.5
995	671.7
996	673.1
997	675.1
998	669.6
999	669.2
1000	670.4
1001	669.2
1002	671.7
1003	669.1
1004	670.4
1005	669.2
1006	667.9
1007	664.1
1008	670.2
1009	667.9
1010	666.5
1011	666.6
1012	665.3
1013	667.7
1014	667.8
1015	670.3
1016	669.2
1017	667.9
1018	666.6
1019	668.9
1020	666.7
1021	665.3
1022	667.7
1023	671.6
1024	670.5
1025	670.3
1026	669.2
1027	667.9
1028	665.4
1029	666.4
1030	666.5
1031	667.8
1032	669.1
1033	670.2
1034	671.7
1035	670.6
1036	671.7
1037	670.5
1038	670.5
1039	669
1040	670.4
1041	670.5
1042	671.7
1043	670.5
1044	669.2
1045	667.8
1046	671.5
1047	670.5
1048	669.2
1049	670.4
1050	672.7
1051	673.1
1052	671.9
1053	673.1
1054	673.1
1055	673.9
1056	672
1057	671.8
1058	668
1059	670.4
1060	669.2
1061	670.3
1062	671.7
1063	673.1
1064	671.9
1065	670.5
1066	673.9
1067	669.5
1068	671.7
1069	673.1
1070	673.1
1071	669.1
1072	669.1
1073	669.1
1074	671.7
1075	671.8
1076	670.5
1077	667.8
1078	670.3
1079	673
1080	671.9
1081	673.1
1082	670.3
1083	674.2
1084	674.5
1085	673.2
1086	671.8
1087	670.3
1088	671.7
1089	668
1090	671.6
1091	669.2
1092	669.1
1093	669
1094	671.6
1095	671.8
1096	673.1
1097	671.8
1098	672.7
1099	670.6
1100	680.7
1101	661.8
1102	667.7
1103	672.6
1104	668.2
1105	671.6
1106	669.3
1107	670.4
1108	670.5
1109	667.9
1110	669
1111	670.4
1112	671.7
1113	669.3
1114	673
1115	672.7
1116	673.1
1117	671.9
1118	671.8
1119	671.8
1120	671.5
1121	673
1122	673.1
1123	671.9
1124	670.5
1125	673.9
1126	670.7
1127	670.5
1128	671.8
1129	670.5
1130	671.5
1131	671.8
1132	671.8
1133	670.5
1134	673.1
1135	673.9
1136	674.4
1137	672
1138	669.3
1139	669.2
1140	667.8
1141	667.8
1142	670.3
1143	668
1144	669.1
1145	671.7
1146	673.1
1147	670.3
1148	669.2
1149	669.2
1150	673
1151	673.1
1152	670.3
1153	666.8
1154	666.5
1155	671.5
1156	665.5
1157	664
1158	656.4
1159	658.6
1160	659.9
1161	662.5
1162	663.8
1163	660.1
1164	672.7
1165	658.9
1166	658.7
1167	660
1168	655
1169	645.1
1170	647.3
1171	653.2
1172	679.2
1173	659.6
1174	664.9
1175	681.9
1176	667.9
1177	677.7
1178	675.9
1179	675.2
1180	664.7
1181	656.2
1182	643.8
1183	626.4
1184	631.6
1185	655.2
1186	638.3
1187	622
1188	565.9
1189	574.1
1190	556.2
1191	554.1
1192	542.8
1193	539.3
1194	538
1195	573
1196	556
1197	540.3
1198	558.2
1199	565.8
1200	548.3
1201	532.2
1202	540.6
1203	534.1
1204	543.7
1205	537.2
1206	536.9
1207	540.8
1208	463
1209	542.1
1210	534.4
1211	538.5
1212	544.7
1213	551.2
1214	540.7
1215	529.4
1216	528.6
1217	531.7
1218	533.7
1219	528.8
1220	538.5
1221	523.4
1222	518.9
1223	493.1
1224	495.2
1225	509.8
1226	499.2
1227	502.3
1228	499.7
1229	501.8
1230	509.2
1231	504.6
1232	527.2
1233	557.4
1234	539.4
1235	498.1
1236	474.8
1237	548.7
1238	549.6
1239	513.9
1240	496.9
1241	494.6
1242	494.6
1243	505.4
1244	499.9
1245	478.5
1246	458.9
1247	469.2
1248	472.3
1249	487
1250	486.7
1251	471.9
1252	456.3
1253	447.8
1254	456.6
1255	471.6
1256	487.2
1257	502.5
1258	506.4
1259	483.6
1260	487.5
1261	485.1
1262	467.8
1263	515.5
1264	540.3
1265	559.5
1266	561.5
1267	571.4
1268	579.3
1269	585.3
1270	587.4
1271	628.4
1272	638
1273	635.2
1274	614.2
1275	581.6
1276	569.6
1277	582.8
1278	575.6
1279	568.3
1280	566.8
1281	600.4
1282	590.4
1283	604.5
1284	623.8
1285	622
1286	607.4
1287	585.3
1288	567.3
1289	573.1
1290	575.2
1291	580.4
1292	553.6
1293	520.5
1294	515.9
1295	512.2
1296	509.2
1297	491.6
1298	484.1
1299	473.8
1300	465
1301	456.3
1302	456
1303	453.6
1304	440.4
1305	452.6
1306	447.7
1307	438.6
1308	427.8
1309	433.4
1310	423.6
1311	406.7
1312	412.3
1313	420.7
1314	408.2
1315	419.5
1316	424.7
1317	415.4
1318	408.4
1319	401
1320	400
1321	392.6
1322	389.9
1323	394.5
1324	395.2
1325	399.9
1326	400.4
1327	396
1328	397.5
1329	401
1330	394.6
1331	388.3
1332	399.4
1333	406.5
1334	385.3
1335	389.9
1336	381.6
1337	383
1338	373.2
1339	362
1340	360.8
1341	361.4
1342	364.1
1343	358.8
1344	375.4
1345	376.7
1346	368.1
1347	354.9
1348	366.6
1349	363.1
1350	358.9
1351	359.3
1352	356.1
1353	360.3
1354	357.5
1355	353.5
1356	365
1357	367
1358	361.2
1359	358.2
1360	349.2
1361	357.6
1362	352.4
1363	348.9
1364	353.1
1365	347.9
1366	347.8
1367	350.8
1368	348.7
1369	347
1370	344.6
1371	344.5
1372	346.3
1373	337
1374	343
1375	337.5
1376	332
1377	323.3
1378	331.5
1379	328.5
1380	328.6
1381	322
1382	317.9
1383	316.3
1384	317.2
1385	316.7
1386	318.3
1387	315.2
1388	310.1
1389	313.3
1390	309.8
1391	304.5
1392	306.8
1393	315.4
1394	321.4
1395	325.6
1396	320.7
1397	318.2
1398	315.1
1399	305.6
1400	317.6
1401	321.7
1402	308.8
1403	313.8
1404	379.9
1405	443.8
1406	375.8
1407	338.8
1408	338.4
1409	338.8
1410	341
1411	342.6
1412	329.8
1413	318
1414	315.1
1415	318.7
1416	320.9
1417	326.8
1418	332.5
1419	323.8
1420	320.7
1421	317.3
1422	312.7
1423	325.4
1424	324.3
1425	322.8
1426	308.9
1427	302.4
1428	297.7
1429	301.1
1430	304.1
1431	301.2
1432	304.2
1433	307.8
1434	305.7
1435	294.5
1436	306.6
1437	294.1
1438	286.1
1439	282.6
1440	282.4
1441	279.1
1442	276.7
1443	274.4
1444	278.5
1445	276.8
1446	271.8
1447	269.4
1448	267.7
1449	268.2
1450	266.7
1451	271.3
1452	278
1453	271.5
1454	275
1455	270.9
1456	274.6
1457	275.9
1458	271
1459	267.6
1460	267.6
1461	268.2
1462	284.3
1463	271.5
1464	273.3
1465	282.7
1466	277
1467	268.6
1468	271.5
1469	274.3
1470	273.4
1471	267.3
1472	397.5
1473	364.8
1474	335.1
1475	314.5
1476	300.2
1477	286.7
1478	288.1
1479	288.2
1480	287.7
1481	279.5
1482	278.3
1483	271.9
1484	273.3
1485	273.8
1486	265.8
1487	268.8
1488	273.3
1489	289.8
1490	308.3
1491	326.2
1492	366.1
1493	387.4
1494	376.1
1495	399.4
1496	443.9
1497	422.4
1498	397.7
1499	365.4
1500	347.9
1501	333.8
1502	333.3
1503	357.7
1504	345.3
1505	332.6
1506	338.1
1507	348.3
1508	355.7
1509	331.5
1510	329.8
1511	332.1
1512	331.5
1513	318.4
1514	310.8
1515	298.1
1516	281.4
1517	280.9
1518	274.9
1519	274.8
1520	272.8
1521	216.6
1522	320.2
1523	356.7
1524	406.9
1525	423.1
1526	417.1
1527	383.1
1528	350.7
1529	330.4
1530	318.9
1531	316.3
1532	297
1533	294.9
1534	299.2
1535	303.3
1536	288.8
1537	288.7
1538	272.9
1539	272.3
1540	294.1
1541	301.5
1542	272.6
1543	264.9
1544	270.4
1545	276.6
1546	275.4
1547	259.8
1548	255.1
1549	255.4
1550	262.9
1551	260.2
1552	264.9
1553	264.4
1554	267.8
1555	264.4
1556	253.5
1557	255.8
1558	259.3
1559	269.6
1560	261.1
1561	496
1562	349.3
1563	294.7
1564	288.2
1565	270.2
1566	267.6
1567	261.1
1568	256.5
1569	261.3
1570	320.2
1571	328.7
1572	301.1
1573	261.3
1574	251.9
1575	255.3
1576	251.8
1577	254.6
1578	248
1579	245.8
1580	235.7
1581	252.5
1582	335.1
1583	269.5
1584	270
1585	234.1
1586	244.8
1587	249.5
1588	252.6
1589	256.7
1590	268.7
1591	254.2
1592	251
1593	247.4
1594	253.9
1595	252.5
1596	255.9
1597	245.5
1598	240.5
1599	238.5
1600	240.5
1601	238.1
1602	238.9
1603	240.2
1604	233.3
1605	232
1606	232.3
1607	232.7
1608	231.9
1609	233.4
1610	228.3
1611	228.7
1612	235.8
1613	240.4
1614	236.3
1615	233.2
1616	227.4
1617	228.3
1618	229.5
1619	226.6
1620	228
1621	218.4
1622	222.4
1623	226.4
1624	229.2
1625	228.5
1626	236.7
1627	222
1628	222.9
1629	232
1630	241.3
1631	237
1632	239.4
1633	247.7
1634	462.5
1635	342.1
1636	285.5
1637	248.6
1638	245
1639	259.2
1640	257.3
1641	254
1642	242.1
1643	240.8
1644	240.5
1645	237.8
1646	228.5
1647	229.2
1648	225.7
1649	221.9
1650	219.5
1651	220.6
1652	219.9
1653	221.6
1654	222.2
1655	221.8
1656	225.3
1657	234.9
1658	233.2
1659	229.4
1660	229.3
1661	222.3
1662	219.2
1663	234.3
1664	241.9
1665	233.2
1666	231.5
1667	237.4
1668	238.9
1669	235.8
1670	234.7
1671	238
1672	238.5
1673	228.8
1674	224.1
1675	224.2
1676	218.5
1677	221.7
1678	217.2
1679	235.2
1680	229.6
1681	218.9
1682	221
1683	236.4
1684	245.6
1685	230.2
1686	231.7
1687	225.7
1688	225.8
1689	219.7
1690	223
1691	227.8
1692	227.6
1693	299.7
1694	371.6
1695	325.2
1696	275
1697	240.1
1698	241.9
1699	254.8
1700	247.5
1701	241.4
1702	233
1703	236.6
1704	247.1
1705	245.1
1706	240.6
1707	241.3
1708	235.3
1709	233.8
1710	224.6
1711	229.4
1712	222.4
1713	227.8
1714	214.5
1715	211.2
1716	219.8
1717	215.9
1718	212.8
1719	214
1720	212.3
1721	212.7
1722	215.9
1723	210
1724	210
1725	214.6
1726	221.1
1727	218.8
1728	222.5
1729	221.7
1730	221.8
1731	214.2
1732	220.6
1733	230
1734	230.5
1735	219.7
1736	221.9
1737	217.7
1738	215.2
1739	217.6
1740	212.6
1741	214.4
1742	209.3
1743	220.2
1744	230.8
1745	221.9
1746	218
1747	212.9
1748	209.6
1749	206.6
1750	203.4
1751	211.1
1752	219.5
1753	216.2
1754	215.6
1755	217.2
1756	207.5
1757	208.7
1758	201.9
1759	203.1
1760	207.2
1761	209.7
1762	208.4
1763	204.2
1764	199.8
1765	200.7
1766	199.1
1767	205.9
1768	212.1
1769	252.9
1770	228.6
1771	197.8
1772	191.7
1773	199.7
1774	209
1775	203.1
1776	197.2
1777	195.6
1778	194.9
1779	186.8
1780	186.6
1781	190.5
1782	191.4
1783	197.3
1784	197.9
1785	197.8
1786	201.8
1787	213.1
1788	211.3
1789	204.3
1790	200.8
1791	194.4
1792	191.5
1793	193.7
1794	196.3
1795	197.6
1796	197.3
1797	194.4
1798	197.2
1799	194.7
1800	209.6
1801	208.3
1802	208.6
1803	213.7
1804	257.1
1805	270.7
1806	266.9
1807	230.7
1808	227.9
1809	223.6
1810	207.6
1811	205.8
1812	199.8
1813	199.5
1814	193.7
1815	194
1816	188.9
1817	195
1818	211.2
1819	221.5
1820	246.2
1821	275.5
1822	297.4
1823	287.5
1824	258.2
1825	232.5
1826	236.5
1827	241.9
1828	293.7
1829	315.6
1830	317.2
1831	315.1
1832	321.3
1833	310.1
1834	277.1
1835	245.4
1836	237.8
1837	258.2
1838	279.9
1839	287
1840	324.9
1841	380.6
1842	389.2
1843	376.2
1844	365.9
1845	334
1846	332.2
1847	322.4
1848	324.5
1849	344.1
1850	337.4
1851	331.2
1852	316.7
1853	314
1854	326.9
1855	326.8
1856	295.6
1857	265.3
1858	280.7
1859	302.7
1860	283.1
1861	289.5
1862	326.4
1863	325.6
1864	318.5
1865	331.4
1866	362.7
1867	345.2
1868	334.7
1869	325.9
1870	445
1871	449.1
1872	498
1873	475.8
1874	564.3
1875	489.1
1876	429.1
1877	364.4
1878	355
1879	349.8
1880	319.8
1881	336.5
1882	317.1
1883	289.6
1884	291.5
1885	274.8
1886	257.3
1887	251.2
1888	249.4
1889	253.4
1890	246.9
1891	248.9
1892	244.8
1893	239.5
1894	247
1895	242.7
1896	242.8
1897	236.1
1898	235.4
1899	228.9
1900	246.4
1901	248.1
1902	223.2
1903	222.7
1904	221
1905	227.3
1906	224.1
1907	219
1908	225
1909	217.9
1910	221.3
1911	217.5
1912	214.6
1913	220.6
1914	214.5
1915	222.1
1916	215.4
1917	222.3
1918	214.2
1919	219.8
1920	215.8
1921	203.6
1922	221.9
1923	204.4
1924	217.1
1925	204.5
1926	202.2
1927	206.9
1928	232.9
1929	376.3
1930	403
1931	377.3
1932	302.9
1933	264.4
1934	278.1
1935	252.3
1936	246
1937	244.6
1938	246.9
1939	235.1
1940	223.1
1941	217.9
1942	210.5
1943	216.8
1944	209.9
1945	218.7
1946	205.3
1947	204.5
1948	217.7
1949	212.3
1950	202.8
1951	206.3
1952	202.9
1953	214.9
1954	243.5
1955	226.9
1956	203.7
1957	206.3
1958	209.4
1959	206.6
1960	204
1961	189.1
1962	192.8
1963	192.5
1964	192.7
1965	189.3
1966	192.9
1967	194.4
1968	192.8
1969	189.8
1970	192.1
1971	426.8
1972	336
1973	310.3
1974	256.6
1975	229.8
1976	226.5
1977	220.2
1978	209.3
1979	208.7
1980	211.2
1981	247.4
1982	206.7
1983	194.4
1984	192.7
1985	195
1986	195.7
1987	193.7
1988	196.4
1989	182
1990	185.9
1991	180.9
1992	189.9
1993	188.8
1994	189.5
1995	193.2
1996	186.4
1997	185.9
1998	185.5
1999	183
2000	185.7
[truncated: 2,199 more rows]

## Sheet: 17023J62
1	198.8
2	190.3
3	197.4
4	236.8
5	212.6
6	196.7
7	193
8	203.5
9	201.7
10	191.6
11	189.4
12	211.4
13	162.2
14	218.7
15	311.3
16	257.7
17	230.2
18	214.1
19	211.4
20	198.3
21	204.1
22	199.6
23	188
24	177.7
25	178.7
26	182.9
27	186.2
28	180.1
29	178.3
30	184.8
31	198.5
32	200
33	186.8
34	191.2
35	214.6
36	211.9
37	191.8
38	192.3
39	187.1
40	181.2
41	178.9
42	177.9
43	175.3
44	185.1
45	197
46	226.5
47	231.2
48	213.3
49	221.1
50	213.8
51	195.9
52	184.3
53	182.9
54	198.7
55	217.6
56	205.3
57	192.5
58	187.1
59	201.9
60	204.5
61	196.4
62	203.5
63	235.1
64	247.5
65	227.2
66	230.1
67	240.2
68	241.4
69	234.6
70	227
71	222.3
72	215.3
73	191.9
74	192.3
75	199.1
76	219.3
77	220.7
78	288.6
79	279.7
80	301.5
81	308.9
82	244
83	221.1
84	215.5
85	252.6
86	246.1
87	235.5
88	238.8
89	225.9
90	214.3
91	229
92	232.9
93	223.8
94	252.6
95	265.9
96	198.5
97	183.7
98	202.8
99	217.4
100	219.8
101	203.9
102	202.9
103	203
104	197.2
105	189.6
106	199.4
107	184.9
108	184.4
109	209.7
110	231
111	217.7
112	194.3
113	187.2
114	185.3
115	180.1
116	177.3
117	173.1
118	170.7
119	171.9
120	190.1
121	212.7
122	198.7
123	186.9
124	190.9
125	197.5
126	182.8
127	176
128	178.9
129	178.9
130	180.1
131	194.2
132	192.7
133	188.9
134	184.9
135	196.3
136	194.8
137	186.9
138	184
139	175.3
140	185
141	192.2
142	189.4
143	205
144	275.6
145	285.2
146	259.4
147	217.5
148	210.6
149	207.5
150	213.9
151	209.6
152	188.4
153	180
154	184.1
155	220.6
156	222.4
157	208.7
158	206.6
159	210
160	198.6
161	202.9
162	230
163	252.4
164	243.1
165	266.8
166	321.2
167	313.3
168	346.2
169	340.6
170	294.1
171	301.3
172	351.5
173	357.7
174	281.6
175	256.6
176	293.3
177	286.6
178	374.5
179	292.7
180	291.6
181	321.6
182	332.2
183	319.8
184	345.1
185	280.6
186	284.4
187	319.9
188	290
189	224.7
190	223.5
191	226.6
192	278.3
193	250.8
194	230.5
195	219.5
196	215
197	220.7
198	241.3
199	261.9
200	229.2
201	210.3
202	213.6
203	205.2
204	197.5
205	192.1
206	197.4
207	193.4
208	191.2
209	187.8
210	190.2
211	192.6
212	190.6
213	189.2
214	192.9
215	186.2
216	192.7
217	253.2
218	254.6
219	230.2
220	219.7
221	196.6
222	202
223	189
224	192.1
225	197.2
226	202.1
227	240.5
228	235.9
229	221.8
230	219.5
231	202.9
232	211.6
233	220.5
234	268.2
235	213.6
236	191.7
237	186.7
238	210.5
239	214
240	197.4
241	194.7
242	192.8
243	191.7
244	187.6
245	182.6
246	182.9
247	187.1
248	199.6
249	203.6
250	190.9
251	189.6
252	193.7
253	187.3
254	180.6
255	175.6
256	174.1
257	178.4
258	196.6
259	197.6
260	197.9
261	243.5
262	225.8
263	205.5
264	191.4
265	186
266	174.6
267	169.3
268	180.9
269	191.5
270	192
271	190.2
272	192.8
273	193.1
274	195.7
275	283.3
276	215.1
277	187.9
278	181
279	176.3
280	168.9
281	163.4
282	168.9
283	201.4
284	242.5
285	274.3
286	220.7
287	199.5
288	182.5
289	177.6
290	171.9
291	170.6
292	177.4
293	180
294	182
295	175.2
296	183
297	215.9
298	220.7
299	211.9
300	209.7
301	198.3
302	192.4
303	201.8
304	204.6
305	183.9
306	178.9
307	172
308	165.8
309	174.5
310	177.3
311	176.4
312	173.3
313	186.9
314	214.9
315	194
316	185.4
317	176.5
318	169.5
319	168.5
320	179.7
321	184.6
322	181.3
323	233.4
324	240.9
325	222.9
326	212.3
327	193.3
328	187.3
329	182.2
330	175.8
331	183.5
332	186
333	197.6
334	218
335	209.7
336	197.6
337	189.1
338	189.5
339	203.9
340	224
341	206.4
342	204.8
343	227.9
344	293.1
345	274.3
346	266.2
347	233.1
348	202.9
349	193.3
350	188.6
351	186.3
352	181.9
353	172.8
354	165.6
355	164.2
356	167.2
357	169.2
358	177.7
359	184.4
360	201.2
361	198.8
362	245.5
363	209.8
364	181.2
365	173.8
366	167.1
367	158.6
368	157.2
369	161.5
370	178.1
371	185.7
372	189.3
373	197.6
374	215.3
375	233.4
376	218.8
377	199.1
378	183.1
379	174.9
380	172.1
381	173.4
382	168.1
383	166.7
384	179.2
385	197.9
386	207.1
387	221.6
388	243.1
389	229.3
390	223.4
391	220.7
392	207.4
393	203.8
394	236.8
395	243.6
396	237.7
397	241.1
398	236.3
399	234.7
400	209.6
401	201.9
402	198.1
403	213.8
404	253.7
405	242
406	254.3
407	215.1
408	226
409	231.1
410	225.5
411	208.4
412	210
413	212.7
414	224.8
415	263.6
416	287.5
417	301.6
418	332
419	321.1
420	294.7
421	272.9
422	274.2
423	267
424	252.4
425	264.6
426	279.7
427	262.3
428	257.9
429	258.6
430	248.2
431	239.2
432	232.8
433	264.3
434	317.7
435	315.6
436	302.4
437	295.6
438	308.9
439	262.6
440	266.9
441	303.5
442	345.9
443	333.1
444	340
445	306.3
446	305.4
447	309.2
448	279.6
449	258.7
450	258.2
451	276.2
452	257.8
453	265.2
454	267
455	248.9
456	242.9
457	235.3
458	227.3
459	218.9
460	219
461	223.1
462	239.6
463	235.7
464	238.6
465	225.2
466	244.3
467	252.9
468	234.5
469	227.3
470	233.6
471	261.1
472	242.5
473	239.7
474	245.7
475	240.3
476	254.6
477	243.2
478	246.7
479	243.7
480	235
481	235
482	238.1
483	232.3
484	226.9
485	223.3
486	217.1
487	231.5
488	222.3
489	226.2
490	243.7
491	310.9
492	300.2
493	332.8
494	362.8
495	370.9
496	365.3
497	356.1
498	353.2
499	341.4
500	345.9
501	354.7
502	342
503	338.4
504	323.3
505	355.5
506	399.3
507	406.5
508	400.7
509	313.8
510	298.9
511	246.2
512	233.1
513	234
514	240.7
515	257.2
516	284
517	283.9
518	286.9
519	283.8
520	291.5
521	310.2
522	315.7
523	307.5
524	300.6
525	317.1
526	303.4
527	296.7
528	313
529	292.3
530	288.2
531	289.7
532	292.3
533	293.5
534	309.3
535	307.4
536	316
537	330.5
538	325.4
539	330.7
540	344.8
541	330.7
542	329.3
543	325.5
544	330.5
545	321.7
546	313.3
547	298.3
548	289
549	299.2
550	342.8
551	326.3
552	317
553	321.5
554	340.8
555	317.9
556	315.8
557	317.8
558	324.1
559	341.7
560	337.1
561	338.1
562	337.7
563	371.7
564	354.2
565	297.2
566	298.2
567	316.1
568	302.5
569	357
570	343.4
571	351.3
572	351.7
573	335.8
574	351
575	334.4
576	316.2
577	325.7
578	320.9
579	309.1
580	327.8
581	329.3
582	325.1
583	326.8
584	347.5
585	346.6
586	323.7
587	345.9
588	347.9
589	329.9
590	329
591	327.4
592	329.4
593	355.2
594	385.7
595	391.4
596	359.9
597	350.2
598	327.7
599	319
600	317.5
601	336.4
602	325.6
603	338.1
604	316.8
605	342.6
606	342.6
607	347.3
608	315
609	300.8
610	298.2
611	310.9
612	325.1
613	335.1
614	352.1
615	355.3
616	356.9
617	379.1
618	358.2
619	354.3
620	350.5
621	327.4
622	313.1
623	297
624	290.8
625	297.5
626	307.3
627	297.9
628	314.3
629	302.4
630	309.4
631	287.9
632	298.8
633	335.6
634	335.4
635	350.8
636	351.7
637	331.6
638	337.3
639	337.6
640	376.3
641	407.2
642	415.3
643	389.7
644	371.1
645	381.5
646	396.9
647	367.3
648	360.3
649	363.8
650	451.7
651	541.1
652	553.7
653	595.9
654	585.7
655	574.6
656	570.4
657	573.1
658	580.3
659	585.1
660	591.7
661	594.1
662	596.4
663	597.6
664	599.9
665	601.1
666	610.2
667	597
668	607.8
669	608.3
670	608.3
671	606.7
672	609.3
673	610.6
674	610.7
675	608.4
676	601.4
677	600
678	600
679	598.9
680	600
681	602.3
682	598.9
683	601.1
684	603.5
685	603.5
686	601.2
687	605.9
688	610
689	614
690	613.2
691	614.4
692	612.2
693	614.2
694	616.7
695	619.2
696	622.3
697	619.6
698	617
699	618.9
700	619.3
701	620.5
702	618.9
703	619.3
704	619.4
705	618.9
706	620.5
707	618.2
708	622.2
709	623.1
710	620.7
711	623.4
712	626.7
713	628.1
714	627
715	626.9
716	626.9
717	629.4
718	632.8
719	637.4
720	632.5
721	630.5
722	633.2
723	635.1
724	633.5
725	630.5
726	630.8
727	631.6
728	637.3
729	638.6
730	636.4
731	636.1
732	641.2
733	638.9
734	636.2
735	636.4
736	637.5
737	638.6
738	638.8
739	641.1
740	637.7
741	639.9
742	644.6
743	641.6
744	642.4
745	640.1
746	637.6
747	635.2
748	639.8
749	644.9
750	641.3
751	635.5
752	638.4
753	644.7
754	644.9
755	639.1
756	643.6
757	646
758	646.1
759	645.4
760	648.6
761	648.6
762	646.2
763	641.7
764	637.6
765	637.6
766	641.1
767	643.6
768	644.8
769	646.1
770	645.4
771	647.3
772	647.4
773	642.6
774	639
775	638.8
776	642.3
777	646.4
778	646.1
779	651
780	648.7
781	653.4
782	646.5
783	640.5
784	643.6
785	652
786	650
787	648.2
788	641.2
789	648.4
790	645
791	641.6
792	646.1
793	648.5
794	647.4
795	648.5
796	650.7
797	649.9
798	651.1
799	646.3
800	643.8
801	642.8
802	649.7
803	654.7
804	653.7
805	651.2
806	648.8
807	649.4
808	651.1
809	654.8
810	654.9
811	651.2
812	648.7
813	648.6
814	653.2
815	654.9
816	651.1
817	651.1
818	651.1
819	649.9
820	644
821	647.7
822	651
823	651.1
824	652.3
825	652.4
826	650
827	653.3
828	653.6
829	651.1
830	654.8
831	654.9
832	650
833	649.9
834	649.8
835	653.3
836	656.1
837	652.4
838	651.1
839	652.3
840	656
841	656.1
842	650.2
843	649.9
844	653.3
845	659.9
846	654.9
847	649.9
848	647.4
849	648.5
850	654.5
851	657.2
852	657.4
853	656.3
854	653.9
855	657.4
856	656.2
857	653.7
858	656.1
859	662.4
860	661.3
861	662.6
862	661.3
863	658.8
864	656.2
865	659.9
866	656.3
867	659.9
868	657.5
869	659.9
870	660
871	660
872	661.2
873	656.3
874	659.8
875	662.5
876	662.6
877	662.6
878	661.3
879	663.8
880	662.6
881	661.3
882	658.8
883	657.5
884	658.7
885	660
886	663.8
887	665.2
888	662.6
889	665.2
890	663
891	662.6
892	662.6
893	663.8
894	665.1
895	665.2
896	665.2
897	664
898	663.9
899	663.9
900	665.2
901	665.2
902	663.9
903	667.8
904	665.4
905	664
906	663.9
907	666.3
908	666.5
909	669
910	667.9
911	667.8
912	667.8
913	667.8
914	670.3
915	670.5
916	667.9
917	671.7
918	673.9
919	670.8
920	670.5
921	671.7
922	669.2
923	669.2
924	671.5
925	673
926	674.4
927	668.1
928	662.7
929	667.7
930	667.8
931	667.8
932	670.3
933	670.5
934	673
935	669.3
936	671.4
937	671.8
938	670.6
939	671.7
940	671.8
941	671.8
942	669
943	670.4
944	669.2
945	669.2
946	671.7
947	672.7
948	673.1
949	670.6
950	668
951	667.8
952	670.4
953	670.3
954	670.5
955	671.7
956	671.8
957	670.5
958	671.8
959	669
960	671.6
961	673.1
962	673.1
963	673.1
964	672.7
965	671.9
966	670.6
967	674.3
968	673.2
969	675.2
970	672
971	675.7
972	673.2
973	675.2
974	672
975	673.1
976	671.9
977	670.5
978	671.5
979	673
980	675.7
981	673.2
982	673.9
983	673.2
984	674.4
985	673.2
986	673.1
987	673.9
988	677
989	674.6
990	674.5
991	675.2
992	674.5
993	673.2
994	674.5
995	673.9
996	673.2
997	675.7
998	674.5
999	675.2
1000	675.8
1001	675.8
1002	677.2
1003	677.6
1004	676
1005	672
1006	675.7
1007	673.9
1008	677
1009	672
1010	673.1
1011	676.4
1012	674.6
1013	673.2
1014	671.8
1015	675.1
1016	673.3
1017	678.3
1018	677.2
1019	680.1
1020	678.7
1021	679.9
1022	676.4
1023	675.9
1024	677.1
1025	678.9
1026	678.6
1027	679.8
1028	678.9
1029	679.8
1030	678.6
1031	677.2
1032	678.9
1033	679.9
1034	679.9
1035	680.1
1036	678.7
1037	679.9
1038	678.9
1039	677.3
1040	678.5
1041	680.1
1042	677.4
1043	677.2
1044	677.2
1045	678.9
1046	677.3
1047	677.2
1048	678.9
1049	674.8
1050	675.8
1051	673.2
1052	671.5
1053	673
1054	675.7
1055	678.5
1056	678.9
1057	679.9
1058	679.9
1059	676.4
1060	674.6
1061	675.8
1062	675.8
1063	677.6
1064	678.5
1065	677.2
1066	677.6
1067	676
1068	675.8
1069	675.8
1070	677.6
1071	676
1072	675.8
1073	675.8
1074	677.6
1075	675.9
1076	678.5
1077	676.4
1078	675.9
1079	677.1
1080	675.9
1081	676.4
1082	675.9
1083	675.8
1084	675.2
1085	677
1086	679.7
1087	678.6
1088	678.9
1089	678.6
1090	674.6
1091	675.2
1092	677
1093	675.9
1094	675.8
1095	677.6
1096	676
1097	677.1
1098	677.6
1099	677.2
1100	679.8
1101	677.3
1102	678.9
1103	678.6
1104	678.6
1105	678.9
1106	679.8
1107	679.9
1108	678.9
1109	678.6
1110	677.3
1111	677.6
1112	678.5
1113	678.5
1114	678.6
1115	677.7
1116	678.5
1117	675.9
1118	678.9
1119	681.1
1120	682.6
1121	680.2
1122	677.4
1123	674.6
1124	677.6
1125	672.3
1126	671.8
1127	671.8
1128	666.7
1129	670.4
1130	677.6
1131	669.7
1132	660.5
1133	672.5
1134	673.1
1135	673.9
1136	680.7
1137	678.7
1138	674.6
1139	675.2
1140	667.1
1141	670.3
1142	661.7
1143	679.1
1144	686.4
1145	676.5
1146	669.4
1147	671.7
1148	671.5
1149	671.8
1150	666.8
1151	662.8
1152	662.6
1153	667.6
1154	669.1
1155	669.1
1156	666.6
1157	665.3
1158	666.4
1159	669
1160	669.1
1161	666.6
1162	667.8
1163	669.1
1164	670.2
1165	672.9
1166	670.6
1167	600.9
1168	638.2
1169	625.5
1170	606.7
1171	577.3
1172	566.3
1173	560.7
1174	556.7
1175	559.5
1176	537.6
1177	526.1
1178	521
1179	520.7
1180	539.5
1181	532.9
1182	515.5
1183	502.8
1184	435.1
1185	513.4
1186	517.5
1187	518.4
1188	526.3
1189	526.6
1190	513.3
1191	506.5
1192	504.8
1193	509
1194	501.4
1195	491.2
1196	489.6
1197	491.9
1198	508.8
1199	492.5
1200	553
1201	504
1202	515.3
1203	505.5
1204	502.8
1205	511.7
1206	502.4
1207	494.8
1208	486.8
1209	479.1
1210	474.5
1211	484.6
1212	487.6
1213	494.7
1214	476.8
1215	478
1216	584.6
1217	530.8
1218	517
1219	484.9
1220	478.5
1221	471.2
1222	471.7
1223	461.6
1224	467.2
1225	478.6
1226	472.8
1227	467.5
1228	473.9
1229	472.7
1230	480.1
1231	462.6
1232	459.4
1233	464.3
1234	464.4
1235	469
1236	479.7
1237	528.4
1238	515.4
1239	483.1
1240	475.2
1241	477
1242	482.2
1243	411.8
1244	468.1
1245	504.6
1246	492.7
1247	494.4
1248	472.6
1249	461.7
1250	459.7
1251	470.7
1252	479.7
1253	476.4
1254	444
1255	460.2
1256	473.1
1257	476.1
1258	475.4
1259	478.8
1260	465.4
1261	481.2
1262	488.8
1263	481.5
1264	478.4
1265	484.3
1266	480.3
1267	482.7
1268	478.4
1269	484.3
1270	493
1271	481.3
1272	473.7
1273	488
1274	477.4
1275	466.6
1276	461.4
1277	472.5
1278	483.5
1279	471.1
1280	460
1281	473
1282	509.2
1283	556.6
1284	541.1
1285	496.7
1286	492.7
1287	499
1288	505
1289	504.7
1290	502.7
1291	500.7
1292	502.6
1293	494.4
1294	489.9
1295	501.8
1296	507.2
1297	490.9
1298	479.7
1299	478.2
1300	471.3
1301	486.3
1302	496.7
1303	498.1
1304	494
1305	480.3
1306	478.3
1307	481.6
1308	493.3
1309	501
1310	494.7
1311	484
1312	482.1
1313	484.5
1314	492.7
1315	504.8
1316	511.9
1317	507.1
1318	484.2
1319	475.4
1320	475.4
1321	467.4
1322	470.6
1323	482
1324	474.9
1325	463.7
1326	467
1327	463.8
1328	473.9
1329	480.5
1330	453.4
1331	467.5
1332	487.2
1333	481.9
1334	480
1335	480
1336	468.1
1337	463
1338	454.8
1339	468.7
1340	447.9
1341	447.1
1342	452.5
1343	459.6
1344	468.3
1345	478.8
1346	475.4
1347	461.5
1348	452.5
1349	437.3
1350	463.5
1351	480.9
1352	474.4
1353	475.3
1354	457.2
1355	469.9
1356	447.4
1357	450
1358	463.9
1359	430.5
1360	434.8
1361	449.5
1362	453.4
1363	469.6
1364	476.6
1365	455.9
1366	438.5
1367	442.8
1368	557.2
1369	548.8
1370	526.8
1371	462.3
1372	449.1
1373	477.7
1374	467.4
1375	467.2
1376	462.3
1377	491.2
1378	475.7
1379	463.7
1380	459.4
1381	464.3
1382	451
1383	450.9
1384	469.4
1385	486.9
1386	472
1387	475.1
1388	487.2
1389	501.2
1390	530.3
1391	557.9
1392	578
1393	580.6
1394	585.3
1395	577.6
1396	579.5
1397	516.2
1398	483.1
1399	472.9
1400	497.3
1401	473.8
1402	472.6
1403	459
1404	439.7
1405	433
1406	410.7
1407	408.1
1408	396.1
1409	415.1
1410	398.1
1411	437.8
1412	520.5
1413	518.8
1414	499.1
1415	496.6
1416	487.7
1417	492.9
1418	480.2
1419	461.4
1420	464.6
1421	467.1
1422	455.1
1423	456.4
1424	465.9
1425	476.4
1426	469.5
1427	457
1428	438.5
1429	437.2
1430	444.6
1431	468.4
1432	465.6
1433	449.4
1434	450.1
1435	439.8
1436	425.6
1437	415.4
1438	412.8
1439	413.5
1440	425.7
1441	414.2
1442	416.6
1443	406.5
1444	412.8
1445	419.9
1446	431.2
1447	402.2
1448	408.8
1449	424.5
1450	413.7
1451	427
1452	409.9
1453	403
1454	404.1
1455	411.8
1456	398.5
1457	377.3
1458	367.7
1459	370.4
1460	384.6
1461	388.7
1462	393.9
1463	413.5
1464	408.3
1465	411.7
1466	434.5
1467	425.6
1468	422.6
1469	394.5
1470	395.4
1471	440
1472	428.1
1473	409.1
1474	404.1
1475	410.2
1476	403
1477	395.5
1478	401.9
1479	407
1480	405.8
1481	406
1482	419.2
1483	433.4
1484	422.1
1485	378.9
1486	364.5
1487	408.5
1488	384.5
1489	437.6
1490	466.7
1491	476.2
1492	496.9
1493	505.7
1494	480.4
1495	472.2
1496	456.2
1497	460.8
1498	461.1
1499	456
1500	439.6
1501	430.1
1502	423.8
1503	432.1
1504	469.6
1505	477.7
1506	457.1
1507	436.7
1508	424.3
1509	415
1510	412.9
1511	415.7
1512	418.1
1513	431.9
1514	397.9
1515	399.6
1516	398.3
1517	409.3
1518	416.7
1519	407.3
1520	391.2
1521	387.6
1522	386.1
1523	380.7
1524	386.5
1525	382.9
1526	373.9
1527	344.6
1528	335.9
1529	330.6
1530	350.2
1531	339.8
1532	329.4
1533	352
1534	340.5
1535	351.8
1536	366.9
1537	401
1538	398.3
1539	410.8
1540	404.9
1541	420.8
1542	416.7
1543	405.8
1544	389.5
1545	372.3
1546	345.7
1547	354
1548	380.3
1549	455.7
1550	465.5
1551	332.9
1552	323.9
1553	362.8
1554	420.9
1555	415.3
1556	375.7
1557	388.1
1558	452.2
1559	478
1560	427.1
1561	408
1562	399.2
1563	391.5
1564	376.9
1565	366.2
1566	374.5
1567	380.5
1568	379.9
1569	376.5
1570	379.8
1571	370.2
1572	368.8
1573	380.1
1574	369.4
1575	399.2
1576	405.2
1577	393
1578	388.4
1579	379.7
1580	372.9
1581	397.1
1582	388.2
1583	384.8
1584	382.7
1585	377.3
1586	376
1587	386.5
1588	372.5
1589	368.1
1590	362.1
1591	348
1592	362.2
1593	340.1
1594	330
1595	350.3
1596	350.4
1597	382.2
1598	346.1
1599	345.2
1600	354.4
1601	373.5
1602	427.2
1603	364
1604	367.5
1605	350.1
1606	352.4
1607	413.5
1608	429.1
1609	388.8
1610	358.1
1611	349.6
1612	339.5
1613	351.1
1614	337.4
1615	335
1616	322.2
1617	328.5
1618	355.1
1619	362.2
1620	397.1
1621	373.9
1622	378.8
1623	376.3
1624	378.6
1625	354.5
1626	355.1
1627	365.5
1628	379.6
1629	397
1630	411.9
1631	412
1632	431.6
1633	467.3
1634	489.8
1635	476.5
1636	443
1637	444.2
1638	469.9
1639	445.6
1640	436.6
1641	427.6
1642	407.4
1643	417.9
1644	408.2
1645	390.4
1646	393.6
1647	387.4
1648	420.6
1649	450.6
1650	425.8
1651	396.3
1652	391.2
1653	399.6
1654	439
1655	449.6
1656	426.8
1657	418.6
1658	403.9
1659	405.6
1660	421.6
1661	405.7
1662	401.4
1663	413.9
1664	411.3
1665	398.4
1666	378.8
1667	360.2
1668	370.6
1669	368.1
1670	366.5
1671	333.9
1672	357.6
1673	354.7
1674	363.3
1675	348.6
1676	337.8
1677	350
1678	339.4
1679	318.7
1680	348.3
1681	382.7
1682	405.8
1683	364.8
1684	442.6
1685	388.4
1686	349.4
1687	362.1
1688	370.7
1689	387
1690	366.2
1691	374.1
1692	437.8
1693	461.6
1694	425
1695	407.9
1696	387.4
1697	379
1698	434.7
1699	456
1700	443.1
1701	437.7
1702	430.6
1703	449.3
1704	449.8
1705	424.5
1706	438.4
1707	436.5
1708	400.2
1709	391.7
1710	380.9
1711	364
1712	360.7
1713	355.9
1714	350.5
1715	325.6
1716	331.4
1717	322.7
1718	323.8
1719	307.2
1720	288.7
1721	297.1
1722	302.2
1723	332.5
1724	329.8
1725	350.2
1726	352.8
1727	328.1
1728	315.8
1729	292.2
1730	291.5
1731	279.7
1732	277.2
1733	291
1734	292
1735	309.3
1736	354.7
1737	377
1738	410.7
1739	400.1
1740	371.2
1741	355.4
1742	342.9
1743	340.9
1744	325.2
1745	318.2
1746	310.8
1747	297
1748	291.2
1749	285.9
1750	272
1751	277.2
1752	276.8
1753	271.2
1754	279.7
1755	272.9
1756	278.7
1757	265.1
1758	270.4
1759	270.1
1760	271.4
1761	268.1
1762	263.5
1763	275.4
1764	285.9
1765	279.1
1766	282
1767	291.6
1768	292.6
1769	275.9
1770	272.4
1771	262.2
1772	270.4
1773	262.8
1774	265.9
1775	262.4
1776	259.9
1777	249
1778	238.9
1779	250.2
1780	247.5
1781	267.5
1782	281
1783	284.9
1784	285
1785	280.8
1786	280.1
1787	286.2
1788	272.2
1789	277.4
1790	302.4
1791	328.4
1792	345.4
1793	366.2
1794	332.5
1795	321.5
1796	350.8
1797	357.7
1798	322.4
1799	288.9
1800	324.7
1801	407
1802	461.8
1803	422.5
1804	345.2
1805	324
1806	316.2
1807	307.7
1808	297.1
1809	288.7
1810	291.5
1811	273.4
1812	262
1813	251
1814	253.4
1815	241.7
1816	241
1817	261.6
1818	253
1819	253.3
1820	252
1821	266.6
1822	275
1823	270.1
1824	258.7
1825	258.2
1826	248.7
1827	244.1
1828	242
1829	238.7
1830	239.1
1831	242.2
1832	250.9
1833	292.6
1834	306.8
1835	320.5
1836	320.7
1837	324.8
1838	393.1
1839	425.7
1840	372.9
1841	334.2
1842	321.8
1843	322.2
1844	301.2
1845	349.6
1846	340.6
1847	296
1848	290.1
1849	280.1
1850	272.7
1851	280.4
1852	270.3
1853	265.8
1854	256.8
1855	245.7
1856	250.9
1857	255.9
1858	257.3
1859	261
1860	252.9
1861	253.7
1862	260.2
1863	265.8
1864	260
1865	257
1866	271.3
1867	263.1
1868	265.7
1869	284.4
1870	296.4
1871	292.3
1872	272.1
1873	262.9
1874	253.1
1875	257.8
1876	260.3
1877	292.1
1878	300.9
1879	290.3
1880	269.9
1881	266.9
1882	283.3
1883	267.1
1884	269.1
1885	283.8
1886	325
1887	384
1888	407.5
1889	357.8
1890	311.7
1891	297.7
1892	297.2
1893	309.7
1894	280.6
1895	266.5
1896	270.1
1897	279.9
1898	264.9
1899	272.2
1900	301.2
1901	284.5
1902	270.3
1903	254.9
1904	274.1
1905	371.2
1906	398.5
1907	401
1908	316.9
1909	286
1910	275.4
1911	281.4
1912	276.8
1913	275.3
1914	292.2
1915	344
1916	316.3
1917	283.9
1918	267.4
1919	269.3
1920	259.6
1921	266.2
1922	269.4
1923	294.3
1924	284.7
1925	281.3
1926	357
1927	448.7
1928	451.4
1929	378.1
1930	332.1
1931	308.7
1932	315.6
1933	326.7
1934	314.3
1935	288.5
1936	274.4
1937	276.8
1938	258.8
1939	255.6
1940	257.7
1941	279.8
1942	266
1943	259.9
1944	254
1945	253
1946	256
1947	266.7
1948	295.6
1949	285
1950	304.3
1951	318.4
1952	298.2
1953	280
1954	285.2
1955	265.9
1956	260
1957	287.9
1958	318.3
1959	303
1960	305.7
1961	301.6
1962	289.8
1963	295.8
1964	301.5
1965	291.2
1966	317.3
1967	301.6
1968	295.9
1969	292.4
1970	275.8
1971	277.2
1972	271
1973	267.4
1974	274.1
1975	277.8
1976	283.5
1977	287.7
1978	289.5
1979	289.2
1980	288.2
1981	285.7
1982	291.3
1983	286.7
1984	283.3
1985	290
1986	309.3
1987	296.5
1988	308.3
1989	357.8
1990	389.3
1991	361.6
1992	343.3
1993	339.7
1994	421.5
1995	499.8
1996	495.9
1997	408.8
1998	351.2
1999	314.1
2000	326.8
[truncated: 2,199 more rows]

[truncated: 6 more sheets: 17023J59, 17023J87 no 18th, 17023J84 no 18th, 17023J70 no 18th, 17023J66 no 18th, 17023J58 no 18th]
