# Supplementary material for: Flying fast improves aerodynamic economy of heavier birds
Source: Sci Rep. 2024 Mar 27;14:7298. doi: 10.1038/s41598-024-56325-6 (PMC10973376; doi:10.1038/s41598-024-56325-6)
Supplement: Supplementary file 3 — Supplementary Information 3. [file 41598_2024_56325_MOESM3_ESM.xlsx]

## Sheet: 18023J98
1	185.3
2	156.1
3	146.1
4	141.5
5	138.3
6	138.2
7	138.3
8	124
9	125.9
10	130.7
11	141.4
12	137.8
13	128.7
14	130.8
15	132.7
16	128.1
17	132.6
18	135
19	139
20	159.8
21	164.9
22	166.3
23	162.6
24	176.6
25	177.2
26	196
27	221.9
28	237.8
29	217.6
30	196.9
31	182.4
32	167.7
33	157.6
34	157.5
35	156.8
36	156.5
37	166.5
38	185
39	209.6
40	190.1
41	170.9
42	184
43	173.3
44	171.8
45	193.6
46	174.8
47	197.3
48	251.6
49	248.6
50	209.1
51	197
52	190
53	197.7
54	206.8
55	167.5
56	171.5
57	169.6
58	142.7
59	129.1
60	130.6
61	131.6
62	138.3
63	145.8
64	148.2
65	159.6
66	155.4
67	154.4
68	153.6
69	157.2
70	149.6
71	145.3
72	145.4
73	145
74	142.2
75	142.5
76	143.3
77	152.2
78	155.1
79	164.6
80	158.1
81	164.1
82	168.9
83	177
84	160.1
85	151.1
86	145.7
87	150.5
88	149.1
89	151.2
90	153.3
91	157.7
92	160.8
93	167
94	161
95	163.2
96	159.9
97	156.3
98	160.9
99	166.7
100	181.6
101	175.6
102	166
103	164.3
104	161.8
105	160.3
106	165.6
107	168.2
108	169.9
109	168.8
110	164.3
111	169.8
112	164.5
113	160.5
114	155
115	156.6
116	165.1
117	147.8
118	145.7
119	141.6
120	128.7
121	132.9
122	136.1
123	140.1
124	134.2
125	137.2
126	137.4
127	140.9
128	143.2
129	143.7
130	144.9
131	144.9
132	148.8
133	145.7
134	147.5
135	145.2
136	140.4
137	142.8
138	141.2
139	139.4
140	141.5
141	139.2
142	141.2
143	137.2
144	136.5
145	139.3
146	138.4
147	147.2
148	164
149	214.4
150	229.3
151	235
152	185.7
153	178.9
154	188.3
155	184.9
156	209.5
157	185.4
158	165.7
159	160.5
160	147.9
161	143.5
162	147.2
163	135.9
164	140.2
165	151.3
166	149.9
167	149.6
168	146
169	147.8
170	143.2
171	144.3
172	141.5
173	141.6
174	140.8
175	138.9
176	141
177	140.9
178	138.5
179	141.1
180	138.4
181	139.2
182	138.3
183	136.1
184	137.2
185	133.4
186	132.8
187	135.8
188	132.8
189	134.8
190	135.7
191	133.3
192	136.9
193	134.7
194	134.5
195	136
196	131
197	131
198	134
199	134.4
200	135.8
201	134.9
202	133.5
203	137.7
204	137.8
205	136.3
206	140.3
207	138.3
208	142.7
209	144.7
210	145.8
211	145.6
212	140.8
213	141.3
214	143
215	147.1
216	150.9
217	153.2
218	159.1
219	166.2
220	189.1
221	197
222	235.2
223	231.1
224	184.6
225	172.1
226	170.4
227	168.7
228	161.4
229	164.1
230	173.7
231	253.5
232	246
233	235.3
234	241.8
235	254.6
236	292.6
237	304.7
238	271.6
239	236.5
240	212.3
241	181.3
242	173.8
243	165.5
244	169.7
245	168.8
246	166.9
247	154.6
248	167.9
249	165.6
250	169.5
251	160.8
252	162
253	165.2
254	164.7
255	163.4
256	162.3
257	161.7
258	164.3
259	164
260	160.2
261	162
262	155.3
263	154.9
264	150.1
265	155
266	157.2
267	164.4
268	177.5
269	216.2
270	230.1
271	214.5
272	228.5
273	257.2
274	216.4
275	228.9
276	203.5
277	218
278	217.9
279	231.8
280	192.9
281	183.2
282	181.8
283	196.9
284	189.4
285	183.3
286	195.7
287	207.6
288	210.7
289	216.5
290	239.1
291	213.4
292	195.9
293	175
294	170
295	175.1
296	189.2
297	187.2
298	202
299	187.9
300	174.1
301	185.1
302	230.4
303	215.3
304	197.4
305	204.7
306	242.6
307	251.6
308	215.3
309	218.7
310	242.2
311	227.3
312	190.9
313	203.5
314	161.2
315	149.6
316	142
317	137.1
318	144.2
319	140.3
320	132.9
321	141.8
322	148.8
323	149
324	149.8
325	150.9
326	149.9
327	151.3
328	159.3
329	175.4
330	181
331	202.6
332	202.8
333	181.7
334	164.2
335	168.1
336	207.4
337	240.3
338	261.5
339	272.8
340	264.3
341	228.9
342	180.6
343	167.4
344	157.7
345	145
346	148.5
347	150.8
348	155.6
349	155.2
350	153.4
351	158.2
352	158.3
353	159.5
354	162.1
355	161.2
356	163.4
357	167.2
358	155.5
359	175.7
360	237.9
361	198.3
362	167.7
363	198.1
364	223.4
365	233.7
366	249.7
367	291.5
368	278.9
369	265
370	265.3
371	269.8
372	276.7
373	285.3
374	308.5
375	302
376	283.5
377	262.5
378	269.8
379	260.5
380	250.3
381	221
382	260.8
383	281.7
384	291.9
385	341.8
386	331.2
387	314.9
388	296.6
389	301.1
390	305.6
391	304.4
392	316.4
393	327.5
394	321.8
395	365.7
396	360.6
397	295.8
398	284.5
399	309.7
400	271.7
401	251.3
402	264.9
403	229.9
404	192.4
405	189.2
406	192.3
407	169.1
408	171.8
409	171.7
410	178.5
411	178.6
412	181.9
413	179
414	175.5
415	172.4
416	189.9
417	203.4
418	216.3
419	197.9
420	232
421	246.1
422	238.3
423	200
424	193.9
425	195.5
426	246
427	261.9
428	263.4
429	270.7
430	253
431	289.7
432	380.4
433	391.6
434	371
435	336.8
436	331.1
437	328.6
438	317
439	298.6
440	255.4
441	230.4
442	210.6
443	246.3
444	250.1
445	253.4
446	240.6
447	218.1
448	210.3
449	209.7
450	203.2
451	205
452	224.8
453	243.5
454	222.7
455	222.2
456	225.3
457	199.6
458	213.8
459	287.4
460	319.1
461	308.5
462	306.8
463	292.2
464	271.5
465	278.8
466	278.1
467	260.8
468	256.7
469	261.7
470	243.3
471	250.1
472	233.2
473	236.1
474	221.7
475	243.6
476	284.5
477	292.4
478	273.9
479	251.9
480	238.1
481	228.1
482	227.6
483	250.6
484	252.6
485	235
486	258
487	250.9
488	249
489	247.4
490	226.9
491	248.2
492	219.7
493	220.8
494	216.6
495	218.8
496	217.6
497	232
498	222.7
499	223.7
500	243.9
501	247.6
502	242.6
503	210.8
504	199.9
505	195.4
506	185
507	184.4
508	181
509	188.6
510	181.3
511	185.8
512	183
513	184
514	181.2
515	179.4
516	176.7
517	180.8
518	182.4
519	185.3
520	183.4
521	185.9
522	187.7
523	182.9
524	186.4
525	183.2
526	207.7
527	182.5
528	166.8
529	164.2
530	171.3
531	163.5
532	162.7
533	158.4
534	155.2
535	168.1
536	195.9
537	202
538	212.4
539	197.2
540	240.2
541	207.8
542	192.7
543	191.5
544	177.2
545	191.7
546	238.7
547	311.1
548	340.9
549	319.8
550	280.3
551	270.4
552	244
553	231.1
554	245.5
555	221.6
556	232.4
557	257.2
558	296
559	282.2
560	282.3
561	281.9
562	237.8
563	242.5
564	247
565	219.6
566	300.5
567	324.9
568	292.3
569	265
570	245.1
571	225.1
572	222.3
573	204.2
574	194
575	187.3
576	193.5
577	195
578	201.4
579	226.7
580	207.6
581	226.2
582	208
583	201.6
584	196.8
585	187.5
586	176.7
587	179.9
588	183.1
589	172.5
590	167.9
591	157.9
592	170.2
593	164.6
594	162.8
595	168.3
596	169.3
597	171.8
598	168.7
599	168
600	166.1
601	169.3
602	172.5
603	181.9
604	178.4
605	199.4
606	210.5
607	211.1
608	232.7
609	226.2
610	249.6
611	258.6
612	222.4
613	221.4
614	205
615	198.1
616	194.3
617	196.6
618	215.2
619	223.6
620	208.4
621	235.4
622	209.7
623	191.3
624	194.2
625	179
626	180.2
627	179.1
628	186.5
629	186.2
630	184.1
631	181.9
632	192.7
633	209
634	206.5
635	180.3
636	166.5
637	172.7
638	172
639	174.5
640	175.4
641	184.1
642	192.6
643	201
644	198.2
645	174.2
646	174.5
647	171.9
648	171.6
649	172.5
650	180.2
651	198.2
652	230.3
653	227.3
654	291
655	256.9
656	191.6
657	254.7
658	213.1
659	192.5
660	176.5
661	192.4
662	210.9
663	221.5
664	272.7
665	291.3
666	253.3
667	270.1
668	263.5
669	243
670	235.5
671	190.7
672	180.3
673	182
674	182.6
675	182.8
676	190.1
677	198.5
678	206.3
679	189.4
680	202.2
681	201
682	213.7
683	218.7
684	238.7
685	241.3
686	242.9
687	208.2
688	202.6
689	188.4
690	179.9
691	166.6
692	158.4
693	153.8
694	157.2
695	175.3
696	179.8
697	181.2
698	180.1
699	182.2
700	179.3
701	173.5
702	176.5
703	178.3
704	180.3
705	199.7
706	231.1
707	258.3
708	261.2
709	263.3
710	249.2
711	224.1
712	208
713	204.8
714	186.1
715	164.3
716	158.3
717	163.1
718	174.6
719	182.8
720	177.8
721	172.3
722	171.2
723	164.1
724	168.2
725	163.9
726	176.4
727	179.2
728	177.5
729	162.4
730	164
731	161.7
732	173
733	176.9
734	178.6
735	174.9
736	176
737	176.7
738	187.1
739	177.5
740	167.4
741	167.7
742	166.7
743	165.6
744	165.2
745	168.7
746	194.9
747	221.7
748	255.4
749	282.3
750	289.1
751	264.8
752	234.6
753	211
754	183.2
755	169
756	153.9
757	151.5
758	162.1
759	156.8
760	171
761	156.6
762	205.1
763	190.6
764	168.4
765	167.4
766	167
767	164.6
768	167.1
769	167.5
770	166.2
771	176.8
772	195.4
773	226
774	264.5
775	311.7
776	316.6
777	320.1
778	281.4
779	274.9
780	254.2
781	269.7
782	287
783	288
784	251.2
785	242
786	249.1
787	246.1
788	263
789	258.6
790	270.8
791	239.1
792	258.1
793	240.9
794	230.1
795	215.4
796	213.2
797	224
798	240.6
799	249.3
800	205
801	203.7
802	212.8
803	210.1
804	225.2
805	220.7
806	204.8
807	214
808	220.8
809	209.9
810	202.9
811	190.4
812	175.6
813	174.3
814	185.8
815	189.3
816	186.3
817	186.5
818	191.9
819	186
820	184.9
821	186.7
822	187.3
823	186.2
824	197.9
825	223.9
826	227.1
827	200.9
828	213.1
829	210.3
830	191
831	191.5
832	212.7
833	212.8
834	199.2
835	192.5
836	189.9
837	192.6
838	204.8
839	186.5
840	202
841	208.3
842	207.9
843	222.3
844	231.1
845	204
846	201
847	204.9
848	198.6
849	192.3
850	185.1
851	179.1
852	170.2
853	174.8
854	178
855	181.5
856	189.3
857	214
858	201.4
859	195.3
860	169.7
861	177.9
862	200
863	178.1
864	185.2
865	206.4
866	210.1
867	182.8
868	174.3
869	203.3
870	252.4
871	194
872	229.8
873	172.8
874	172.6
875	187.6
876	199.2
877	243.6
878	165
879	167.5
880	167.1
881	189.8
882	200.7
883	177.4
884	178.2
885	181.3
886	176.2
887	175.9
888	166.5
889	190.7
890	189.5
891	167.1
892	169
893	175.4
894	178.1
895	175
896	168.6
897	168.5
898	163.5
899	170.5
900	177.6
901	179.4
902	177.7
903	196
904	186
905	175.7
906	162.6
907	169.9
908	154.8
909	160.4
910	158.1
911	162
912	161
913	161.5
914	165.8
915	191.9
916	191.7
917	165.2
918	170.9
919	168.2
920	168.2
921	171.2
922	175.2
923	164.3
924	172.8
925	170.9
926	162
927	163.3
928	172.9
929	184.8
930	187.2
931	167.1
932	164.8
933	160.7
934	163.5
935	163.1
936	164.7
937	162.2
938	159.8
939	166.6
940	189.3
941	200.8
942	190.2
943	179.9
944	164.4
945	154.9
946	163.9
947	164.2
948	159.2
949	156.5
950	156.7
951	160.9
952	157.8
953	161.7
954	158.2
955	163.9
956	163.5
957	161.2
958	157.2
959	155.7
960	156.4
961	164.5
962	171.6
963	175.6
964	190.7
965	215.1
966	191.8
967	192.6
968	184.6
969	172.1
970	166.9
971	169
972	161.3
973	169
974	172.3
975	164.3
976	161.3
977	160.9
978	160.3
979	165.8
980	165.2
981	188
982	222.3
983	252.7
984	244.1
985	226.7
986	220.8
987	221.4
988	259
989	225.8
990	210.4
991	190.4
992	179
993	177.5
994	184.6
995	175
996	196.5
997	250.1
998	281.3
999	289.9
1000	272.4
1001	245.3
1002	253.3
1003	227.1
1004	197.6
1005	186.6
1006	184.4
1007	190.7
1008	216.4
1009	236
1010	240.4
1011	229
1012	208.9
1013	231.3
1014	270.8
1015	291.1
1016	282.9
1017	267.2
1018	267.1
1019	261.4
1020	256
1021	263.3
1022	241.3
1023	216.7
1024	202.5
1025	196.9
1026	202.8
1027	189.9
1028	182.7
1029	183.1
1030	192
1031	196.8
1032	198.4
1033	187.1
1034	180.7
1035	182.9
1036	187.8
1037	197.2
1038	212.1
1039	228.1
1040	230.6
1041	209.4
1042	197.2
1043	198.8
1044	219.4
1045	263.6
1046	244.5
1047	244.3
1048	243.5
1049	209.5
1050	195.7
1051	233.5
1052	253.7
1053	238.1
1054	267.3
1055	252.8
1056	214.5
1057	210.5
1058	216.6
1059	218.5
1060	210.5
1061	200.3
1062	237.4
1063	216.7
1064	197.6
1065	180.3
1066	182
1067	220
1068	221.9
1069	235
1070	174.3
1071	181.2
1072	197.8
1073	236
1074	235.9
1075	231.2
1076	201.2
1077	223.1
1078	203.2
1079	195.9
1080	185.8
1081	178.5
1082	178.6
1083	176.7
1084	179.3
1085	199.8
1086	278.6
1087	243.9
1088	214
1089	214.7
1090	199.8
1091	185.8
1092	187.9
1093	188.1
1094	192.1
1095	172.4
1096	180.9
1097	182
1098	186.7
1099	183.8
1100	221.2
1101	271.4
1102	204.8
1103	211.5
1104	189
1105	182.5
1106	185.1
1107	181.3
1108	199.7
1109	180.9
1110	178.3
1111	198
1112	199.7
1113	203.7
1114	233.7
1115	258.9
1116	248.7
1117	265.1
1118	275.1
1119	239.9
1120	212.9
1121	253.1
1122	218.8
1123	200.8
1124	197.5
1125	195.8
1126	196.4
1127	198.7
1128	196.1
1129	198.7
1130	186.2
1131	180.8
1132	179.5
1133	185.6
1134	175.1
1135	177.2
1136	174.9
1137	169.5
1138	179.2
1139	177.9
1140	206.5
1141	205.6
1142	202.6
1143	195.7
1144	182.6
1145	180.9
1146	219.7
1147	264.9
1148	222.1
1149	222.9
1150	203
1151	199.1
1152	182
1153	181
1154	179.4
1155	181
1156	177.6
1157	180.7
1158	168.2
1159	170.8
1160	169.3
1161	171.8
1162	181.3
1163	187.8
1164	193.7
1165	194
1166	184.7
1167	183
1168	184.9
1169	182.5
1170	186.8
1171	183.6
1172	193.4
1173	189.7
1174	219.9
1175	217.8
1176	211.1
1177	222.1
1178	196.6
1179	196.2
1180	216.7
1181	207.4
1182	197.5
1183	203.5
1184	216.3
1185	208.3
1186	192.9
1187	186.4
1188	191.7
1189	187.4
1190	199.4
1191	215.4
1192	248.9
1193	249.6
1194	232.9
1195	258.6
1196	246.2
1197	200.4
1198	200.4
1199	185.9
1200	182
1201	173.6
1202	178.5
1203	175.4
1204	183.4
1205	186.7
1206	187.2
1207	177.5
1208	178.2
1209	176.1
1210	195.7
1211	217.1
1212	196.3
1213	214.5
1214	241.6
1215	192.6
1216	177.8
1217	177
1218	181
1219	181.7
1220	189.4
1221	215.1
1222	213.9
1223	193.7
1224	178.2
1225	178.5
1226	177.3
1227	199.8
1228	262.9
1229	262.6
1230	257.3
1231	191.1
1232	229.9
1233	240
1234	212.2
1235	194.8
1236	223
1237	254.9
1238	218.9
1239	195.7
1240	181.4
1241	179.2
1242	173.3
1243	202.5
1244	265.1
1245	253.3
1246	242.2
1247	204.2
1248	192.2
1249	177.4
1250	173
1251	177
1252	177.2
1253	185.5
1254	188.6
1255	189.8
1256	185.9
1257	186.5
1258	187.3
1259	185.9
1260	190.2
1261	191.6
1262	184.8
1263	191.7
1264	198
1265	186.7
1266	170.5
1267	150
1268	156.4
1269	149.8
1270	164.1
1271	204.9
1272	188
1273	184.8
1274	177
1275	178.5
1276	170.4
1277	170.6
1278	217.7
1279	238.2
1280	208.4
1281	206.4
1282	194.9
1283	202.5
1284	210.5
1285	204.2
1286	195.2
1287	190.1
1288	184.3
1289	179.1
1290	175.3
1291	150.6
1292	171.2
1293	237.6
1294	256.8
1295	225.3
1296	213.3
1297	230.6
1298	237.7
1299	198.3
1300	216.1
1301	261.9
1302	240.7
1303	276.4
1304	237.8
1305	193.2
1306	184.5
1307	175.6
1308	166.1
1309	143.2
1310	158.6
1311	173.3
1312	201.3
1313	219.4
1314	179.3
1315	169.7
1316	171.3
1317	178.3
1318	194.6
1319	193.4
1320	213
1321	196.9
1322	185.9
1323	178.1
1324	167.7
1325	174.2
1326	181.5
1327	185.8
1328	205.7
1329	188.3
1330	197.9
1331	184.7
1332	183.8
1333	189.5
1334	238.9
1335	256.7
1336	191.4
1337	190.5
1338	181.2
1339	173.7
1340	182.7
1341	185.9
1342	185.2
1343	175
1344	169.6
1345	153.8
1346	156.4
1347	170.7
1348	173.9
1349	209.8
1350	199.3
1351	194.4
1352	212.8
1353	201.2
1354	174.2
1355	171.5
1356	174.8
1357	168.2
1358	162.6
1359	163.7
1360	173.8
1361	187.6
1362	200.8
1363	193.2
1364	191.5
1365	181.1
1366	181.4
1367	178
1368	169.3
1369	172
1370	170.4
1371	169
1372	173.4
1373	178.3
1374	179.6
1375	185.7
1376	193.3
1377	224.3
1378	204.2
1379	203.2
1380	220.8
1381	206.5
1382	184.9
1383	199.1
1384	217.3
1385	202.6
1386	212.4
1387	197.1
1388	186.9
1389	179.4
1390	177.5
1391	176.2
1392	173.6
1393	175.1
1394	176.8
1395	188.1
1396	253.9
1397	212.9
1398	208.6
1399	201.2
1400	181.7
1401	177.3
1402	192.6
1403	235.5
1404	294.4
1405	300
1406	246
1407	248
1408	286.8
1409	284.2
1410	264.8
1411	232.1
1412	225.8
1413	236.6
1414	241
1415	275
1416	244.5
1417	221.5
1418	201.9
1419	209.6
1420	211.1
1421	249.9
1422	231.9
1423	219.2
1424	209.8
1425	225.5
1426	223.1
1427	208.1
1428	203.5
1429	222.4
1430	236.9
1431	238.3
1432	238.5
1433	235.6
1434	197.9
1435	171.2
1436	148.9
1437	140.1
1438	143.1
1439	145.8
1440	147.8
1441	159.8
1442	163.3
1443	165.2
1444	168.4
1445	155.5
1446	167.3
1447	168.9
1448	170.4
1449	173.7
1450	171.2
1451	191.7
1452	216.8
1453	244.2
1454	238.3
1455	267.5
1456	260.4
1457	239.4
1458	275.2
1459	307.7
1460	266.1
1461	216.6
1462	209
1463	197.3
1464	248.8
1465	216.6
1466	286.7
1467	269.1
1468	260.4
1469	249.9
1470	246.1
1471	224.4
1472	213.4
1473	210.4
1474	217.2
1475	247
1476	240.2
1477	215.7
1478	232.8
1479	234.4
1480	230.8
1481	285.4
1482	277.4
1483	209.7
1484	197
1485	184
1486	194.2
1487	195.3
1488	216.3
1489	292.5
1490	292.6
1491	270.9
1492	253.2
1493	222.8
1494	195.2
1495	194.6
1496	224
1497	235.2
1498	254.6
1499	254.9
1500	249.6
1501	231.4
1502	248.1
1503	255.8
1504	217.4
1505	226.6
1506	199.6
1507	197
1508	169.5
1509	154.5
1510	146.6
1511	160.8
1512	158.1
1513	179.9
1514	192.5
1515	201.1
1516	190.8
1517	186.7
1518	184.8
1519	201.8
1520	258.6
1521	294.1
1522	248.5
1523	212.5
1524	189.2
1525	191.7
1526	204
1527	215.7
1528	249
1529	230.4
1530	243.7
1531	268.4
1532	233.1
1533	213.8
1534	195.5
1535	183.4
1536	170
1537	166.7
1538	180.8
1539	178.1
1540	177
1541	178.1
1542	191.9
1543	192
1544	186.7
1545	180
1546	162.4
1547	161.7
1548	158.1
1549	162.7
1550	173.2
1551	177.6
1552	178.2
1553	174.9
1554	172
1555	166.1
1556	166.1
1557	148.7
1558	162.7
1559	172.7
1560	188.4
1561	186.3
1562	183.5
1563	174.8
1564	169.4
1565	168
1566	178.7
1567	181.4
1568	181
1569	175
1570	175.5
1571	168.6
1572	174.7
1573	179.3
1574	220.1
1575	229.1
1576	207.5
1577	242.2
1578	229.9
1579	193.6
1580	209.9
1581	217.1
1582	269
1583	279
1584	274
1585	274.2
1586	259.2
1587	238.1
1588	233.2
1589	213.3
1590	196.9
1591	181.3
1592	182.3
1593	189.5
1594	199.2
1595	189.6
1596	186.2
1597	219
1598	203.6
1599	193.7
1600	187.4
1601	175.9
1602	177.2
1603	177.2
1604	174.8
1605	174.9
1606	172.7
1607	168
1608	169.7
1609	174.4
1610	180.5
1611	206.1
1612	197.4
1613	188
1614	171.2
1615	159.5
1616	166.3
1617	159.7
1618	159.9
1619	146.1
1620	159.5
1621	175.1
1622	176.1
1623	168.1
1624	166.1
1625	154.6
1626	135.5
1627	148.7
1628	148.9
1629	142.3
1630	148.8
1631	165.5
1632	178.9
1633	177.4
1634	161
1635	168.4
1636	167.7
1637	173.9
1638	162.3
1639	160.3
1640	159.2
1641	167.5
1642	184
1643	194.3
1644	184.3
1645	179.7
1646	178.6
1647	229.7
1648	172
1649	168.9
1650	162.8
1651	157.9
1652	151.8
1653	161.2
1654	162.8
1655	158.2
1656	157.1
1657	160.8
1658	152.5
1659	151.7
1660	146.5
1661	149.4
1662	143.7
1663	144.3
1664	145
1665	143.8
1666	141.9
1667	138.1
1668	140
1669	145.3
1670	153.5
1671	146.1
1672	147.5
1673	149.7
1674	147.1
1675	145.1
1676	143.1
1677	149.1
1678	149.4
1679	153.7
1680	151.8
1681	154.3
1682	154.6
1683	154.2
1684	150.5
1685	152.4
1686	149.4
1687	148.9
1688	147.6
1689	147.9
1690	145
1691	145.2
1692	142.6
1693	143.5
1694	143.3
1695	142.4
1696	147.2
1697	147.9
1698	143.7
1699	145.3
1700	142.7
1701	144
1702	144.2
1703	143.8
1704	144.1
1705	142.4
1706	146
1707	145.4
1708	145.1
1709	159.4
1710	158.9
1711	182.2
1712	175.2
1713	170.1
1714	169.3
1715	169.1
1716	174.2
1717	166.6
1718	165
1719	168.8
1720	191.4
1721	190.9
1722	196.4
1723	186.5
1724	179.6
1725	188.3
1726	171.3
1727	160.2
1728	150.9
1729	138.6
1730	142.9
1731	150.4
1732	173
1733	251.3
1734	308.5
1735	283.9
1736	246.7
1737	206.3
1738	205.8
1739	194.3
1740	191.6
1741	192
1742	189
1743	194.2
1744	180.5
1745	172
1746	163.6
1747	149.7
1748	154.8
1749	160
1750	173.2
1751	174.4
1752	203.8
1753	199.6
1754	173.7
1755	169.9
1756	167
1757	171
1758	180.4
1759	189.9
1760	212
1761	199.2
1762	171.4
1763	159.4
1764	159.8
1765	149.3
1766	141.3
1767	149.1
1768	136.6
1769	137.3
1770	157.6
1771	156.7
1772	165.3
1773	157.5
1774	154.6
1775	133.8
1776	128.8
1777	130.4
1778	139.7
1779	152.5
1780	157.4
1781	164.1
1782	180.5
1783	166.5
1784	158.8
1785	154.9
1786	155.6
1787	158.2
1788	171.2
1789	183.7
1790	179.5
1791	170.5
1792	160.2
1793	163.5
1794	172.8
1795	176.8
1796	161.9
1797	154.8
1798	141.9
1799	136.3
1800	135.6
1801	148.1
1802	140.1
1803	159
1804	167.4
1805	186.5
1806	249.2
1807	220.2
1808	207.7
1809	179.6
1810	178.7
1811	172
1812	174.2
1813	165.5
1814	166.4
1815	161.8
1816	170.6
1817	227.6
1818	255.9
1819	197.8
1820	182
1821	169.8
1822	162.1
1823	163.9
1824	149
1825	152.7
1826	149.6
1827	157.5
1828	180.9
1829	210.4
1830	175.5
1831	171.9
1832	164.6
1833	166
1834	169.6
1835	176.1
1836	180.9
1837	182.1
1838	217.7
1839	274.1
1840	282
1841	291.7
1842	287.4
1843	258.2
1844	246.3
1845	239.2
1846	240
1847	234.6
1848	269.8
1849	273.1
1850	304.3
1851	309.2
1852	336.5
1853	338.1
1854	358.3
1855	388.3
1856	402.2
1857	410.5
1858	398.6
1859	353.4
1860	308.3
1861	291.2
1862	273.9
1863	290.9
1864	295.8
1865	297.9
1866	346.4
1867	420.5
1868	399.2
1869	363
1870	340.8
1871	332.8
1872	321.4
1873	314
1874	303
1875	352.2
1876	409
1877	354.2
1878	323.7
1879	340.4
1880	341.2
1881	324.9
1882	304.6
1883	284.8
1884	261.4
1885	272.9
1886	266
1887	290
1888	314
1889	317.6
1890	341.6
1891	355.9
1892	365.5
1893	389.2
1894	409.5
1895	386.7
1896	371.9
1897	385.1
1898	378.1
1899	356.6
1900	396.6
1901	441.8
1902	462.6
1903	426.8
1904	386.6
1905	374.4
1906	359.6
1907	341.9
1908	343.4
1909	336.4
1910	399.2
1911	390
1912	359
1913	367.5
1914	378.4
1915	387.6
1916	376.8
1917	399.4
1918	374.1
1919	398.2
1920	363
1921	364.2
1922	394.7
1923	490.5
1924	565.7
1925	583.6
1926	588.3
1927	583.7
1928	576.4
1929	576.4
1930	576
1931	579.6
1932	587
1933	569.1
1934	580.4
1935	581.7
1936	585.4
1937	586.2
1938	587.3
1939	592.7
1940	593
1941	589.9
1942	591.8
1943	596.5
1944	599.9
1945	595.4
1946	594.2
1947	595.3
1948	605.5
1949	602.5
1950	597.8
1951	597.7
1952	597.7
1953	601
1954	597.8
1955	598.8
1956	597.7
1957	604.4
1958	607
1959	609.5
1960	607.1
1961	611.1
1962	611.9
1963	607.4
1964	609.4
1965	610.7
1966	616.5
1967	615.7
1968	609.9
1969	609.5
1970	614.2
1971	615.5
1972	614.5
1973	620.3
1974	618.9
1975	617
1976	618
1977	621.1
1978	624.1
1979	617.3
1980	610.9
1981	611.1
1982	615.2
1983	623.8
1984	626.9
1985	626.9
1986	626.9
1987	622.3
1988	624.3
1989	630.4
1990	623.6
1991	616.8
1992	620.3
1993	621.8
1994	624.5
1995	624.4
1996	620.8
1997	622.3
1998	633.8
1999	631.7
2000	626
[truncated: 2,199 more rows]

## Sheet: 18023J93
1	375.3
2	82.7
3	82.7
4	82.7
5	82.7
6	371.5
7	311.6
8	861.8
9	564.2
10	358
11	343.5
12	317.3
13	302.7
14	297.2
15	287.3
16	293.8
17	326.6
18	335.7
19	348.9
20	369.5
21	392.4
22	395.9
23	383.8
24	382.6
25	408.4
26	409.5
27	303.9
28	267.7
29	246
30	236.8
31	235.9
32	231.4
33	233.8
34	227.6
35	220.3
36	212.9
37	229.6
38	225.7
39	230.5
40	240.1
41	235.1
42	214.8
43	217.7
44	219.8
45	215.9
46	206.3
47	211.8
48	206.2
49	209.7
50	220
51	210.9
52	212.9
53	214.8
54	212.7
55	214.8
56	206.4
57	207.2
58	217.2
59	220.5
60	209.6
61	199
62	199.4
63	205.6
64	200.2
65	193.6
66	190.6
67	187.2
68	190
69	197.4
70	196.2
71	185
72	180.4
73	178.6
74	189.5
75	194.9
76	202.6
77	209.6
78	201.1
79	201.2
80	192.4
81	186.9
82	192.9
83	191.5
84	186.7
85	192
86	202.4
87	202.2
88	197.8
89	203.4
90	202.7
91	203.1
92	204.1
93	208.8
94	197.7
95	185.9
96	179.1
97	173.6
98	168.4
99	167.1
100	170
101	173
102	176.5
103	179.9
104	189
105	182
106	180.8
107	177.8
108	188.3
109	190.2
110	184.3
111	186.3
112	181.8
113	178.1
114	170.4
115	169.6
116	170.9
117	182.2
118	193.1
119	192.6
120	195.7
121	191.9
122	186.1
123	175.6
124	167.5
125	172.6
126	171.8
127	172.9
128	173.4
129	181.8
130	184.5
131	191.4
132	193.5
133	195.7
134	186.5
135	181.3
136	175.4
137	179.1
138	179.3
139	174.2
140	173.9
141	170.8
142	176.2
143	176.2
144	181.3
145	181.7
146	193.8
147	203.4
148	224.6
149	219
150	223.2
151	221.1
152	214.8
153	208.8
154	201.7
155	203.1
156	208.1
157	208.1
158	197.3
159	181.9
160	177.8
161	171.1
162	163.1
163	174.1
164	180
165	186.8
166	182.9
167	181.9
168	175
169	170.6
170	175.3
171	174.7
172	176.1
173	170.8
174	168.3
175	161.8
176	164.3
177	161.6
178	160.6
179	162.5
180	167.5
181	171.9
182	176.6
183	209.3
184	215.7
185	191.6
186	178.9
187	174.9
188	163.3
189	161.8
190	166.3
191	167.1
192	170.6
193	179.9
194	184.3
195	176
196	172.5
197	181.1
198	198.2
199	191.5
200	179.3
201	175.8
202	183.6
203	181.4
204	187.2
205	183.1
206	177.4
207	177.8
208	177.1
209	181.3
210	178.6
211	180.5
212	172.9
213	171
214	171
215	176.8
216	171.1
217	171.6
218	179.5
219	191.9
220	215.8
221	234.3
222	231.9
223	228.2
224	218.3
225	210
226	208.6
227	207.3
228	222.5
229	230.2
230	239.1
231	222.1
232	207.8
233	212.8
234	216.3
235	220.7
236	235
237	230.1
238	218.8
239	203.8
240	192.7
241	185
242	181.9
243	176.7
244	184.7
245	193.5
246	227.9
247	241.8
248	224.6
249	204.6
250	182
251	176.9
252	185.8
253	191.5
254	183.2
255	186.6
256	185.1
257	188.4
258	185.6
259	180.5
260	175.6
261	170.6
262	168.4
263	168.3
264	189.9
265	189.4
266	190.5
267	184.4
268	185
269	187.3
270	179.7
271	178.4
272	181.7
273	192
274	187.7
275	180.8
276	177.2
277	159.1
278	176.5
279	193.7
280	197.7
281	201.7
282	201.7
283	195.6
284	189.8
285	186
286	181.6
287	183.2
288	180.8
289	181
290	184.7
291	180.6
292	175.3
293	164.9
294	165.1
295	187.3
296	179.2
297	173.6
298	172.3
299	173.5
300	177.5
301	169.6
302	166.8
303	172.7
304	168.9
305	162.3
306	163.3
307	167.6
308	169.3
309	165.6
310	171.5
311	169.9
312	167.6
313	163.1
314	160.7
315	163.9
316	152.3
317	148
318	149.7
319	153.5
320	150.3
321	156.6
322	156.7
323	157.9
324	157.3
325	150.8
326	151.3
327	150.5
328	151.3
329	158
330	159.1
331	168.7
332	174.7
333	170.9
334	182.1
335	183.6
336	191
337	195.2
338	191.5
339	195.9
340	192.7
341	184.1
342	188.3
343	178.6
344	170.4
345	168.4
346	167.7
347	164
348	169.6
349	169.7
350	170.3
351	171.7
352	165.2
353	156.9
354	153.3
355	158.9
356	156.8
357	153.4
358	151.8
359	148.6
360	148.7
361	153.8
362	156.6
363	154.6
364	156.4
365	167
366	167
367	170.9
368	171
369	177.1
370	178.8
371	179.7
372	185.7
373	199.2
374	212.8
375	212.1
376	207.3
377	206.2
378	199.1
379	202.6
380	200.8
381	198.6
382	210.5
383	229.1
384	243.7
385	252.1
386	241.2
387	227.8
388	225.4
389	221.1
390	217.8
391	224.2
392	236.8
393	258.8
394	252.4
395	240.6
396	237.6
397	232.9
398	239.7
399	240.8
400	242.5
401	258.7
402	258.2
403	250.6
404	260.9
405	268.3
406	244.9
407	233.7
408	223.5
409	220.8
410	208.2
411	195.6
412	191.9
413	190.7
414	246.1
415	199.7
416	197
417	198.3
418	201.2
419	207.3
420	210.6
421	203.1
422	202
423	212.1
424	203.7
425	206.6
426	220
427	212.9
428	215.2
429	212.4
430	206.6
431	209.2
432	256.2
433	377.3
434	355.3
435	357.8
436	346.5
437	328.1
438	366.3
439	421.4
440	391.7
441	351.8
442	351.8
443	390.3
444	322.7
445	291.3
446	285.3
447	309.6
448	326.6
449	282.1
450	265.1
451	285.4
452	347.9
453	325.9
454	297.5
455	294.1
456	277
457	264.5
458	277.1
459	268.6
460	271.5
461	315.4
462	281.8
463	284.9
464	300.1
465	280.9
466	268.4
467	265.4
468	253
469	241.4
470	235.3
471	245.2
472	273.6
473	253.1
474	237.5
475	231.3
476	225.8
477	217.4
478	215.8
479	213.9
480	206.8
481	207.4
482	245.6
483	265.6
484	254.7
485	254.9
486	247.1
487	243.6
488	238.9
489	271.7
490	268.3
491	240.3
492	214.9
493	207.8
494	205.6
495	205.7
496	225.5
497	256.5
498	251.2
499	232.5
500	214.8
501	206.3
502	196
503	190.9
504	186.6
505	200
506	209.5
507	209.8
508	198.7
509	194.2
510	200.3
511	196.3
512	187.9
513	187.3
514	187.6
515	191
516	185.8
517	196.8
518	193.1
519	195
520	202.3
521	193.3
522	189.9
523	189.1
524	195.4
525	203.8
526	209.7
527	204.7
528	209.3
529	217.1
530	214.2
531	209.1
532	198
533	191.2
534	187.1
535	198.4
536	215.1
537	225.3
538	252.1
539	251
540	244.2
541	240.9
542	231.2
543	233.7
544	248
545	251.3
546	263.6
547	271.4
548	256.6
549	244.9
550	240.1
551	227.9
552	235.2
553	242.6
554	229.9
555	226.3
556	215
557	210.9
558	210.1
559	229.7
560	240.9
561	245.9
562	252
563	290.8
564	270.6
565	238.6
566	232.8
567	238.4
568	240.5
569	234.7
570	217.5
571	211.9
572	213.4
573	218
574	212
575	205.9
576	209.3
577	210.7
578	212.1
579	232
580	260.9
581	237.6
582	250.8
583	281
584	311.8
585	286
586	260.2
587	272.5
588	280
589	245.7
590	238.8
591	220.5
592	207.8
593	200.6
594	197.5
595	198.8
596	201.8
597	198.4
598	188
599	180
600	187.1
601	181.2
602	182
603	187.4
604	209.6
605	206.9
606	208.2
607	197.3
608	197.3
609	194.3
610	194.7
611	193.2
612	190.5
613	197.7
614	196.9
615	195.6
616	219.3
617	221.8
618	205.5
619	188.9
620	187
621	179.5
622	173.8
623	172.3
624	170.2
625	170.5
626	166.1
627	161.8
628	166.6
629	164.3
630	173.3
631	180.9
632	182.1
633	188
634	181.4
635	189.3
636	197.2
637	196.3
638	187.7
639	177.7
640	171.4
641	174.2
642	173.1
643	169.4
644	170.7
645	169.7
646	169.4
647	177.9
648	182.8
649	201.7
650	195.3
651	191.5
652	203.9
653	233.6
654	251
655	237.8
656	239.6
657	228.7
658	216.1
659	216.6
660	221.5
661	227.2
662	235.7
663	248.4
664	244.2
665	228
666	220.8
667	226
668	220.7
669	211.7
670	199.8
671	191.1
672	188.1
673	181.9
674	195.8
675	215.6
676	227.7
677	224.6
678	220.1
679	217.9
680	216.9
681	216.8
682	219.3
683	224.6
684	228.2
685	240.7
686	242.8
687	225.9
688	210.6
689	199.1
690	197.6
691	199.1
692	201.8
693	189.4
694	182.4
695	177.3
696	188.5
697	214.1
698	229.4
699	218.9
700	209.9
701	208
702	207.2
703	206.8
704	222.7
705	223
706	218.5
707	200.9
708	198.1
709	258.1
710	294.6
711	227.1
712	199.8
713	241.7
714	274.5
715	205.1
716	246.5
717	193.4
718	196.1
719	195.4
720	194.5
721	193.8
722	191.8
723	184.1
724	183.1
725	186
726	196.6
727	223.4
728	224.9
729	204.9
730	197.4
731	189.7
732	183.4
733	179.3
734	191.1
735	191.9
736	187.5
737	181.9
738	181.1
739	170.5
740	162.9
741	169.2
742	168.3
743	161.8
744	154.9
745	163.8
746	309.4
747	308.6
748	223.6
749	213.4
750	207.2
751	205.4
752	203.4
753	198.7
754	192.2
755	186.9
756	177.5
757	179
758	172.3
759	168.5
760	164.7
761	162.9
762	164.1
763	164.2
764	171.6
765	183.7
766	195.4
767	190.8
768	180.1
769	177.4
770	175.3
771	170.8
772	180.7
773	213.9
774	280.6
775	281.7
776	259.3
777	256
778	247.1
779	246.8
780	250.1
781	252.7
782	249.8
783	244.6
784	243.5
785	255.6
786	268
787	266.3
788	269.3
789	294.3
790	288.4
791	281.5
792	278.5
793	288.2
794	294.5
795	314.3
796	304
797	289.2
798	271.5
799	276.4
800	280.4
801	280.8
802	280.3
803	269.7
804	270.4
805	269.1
806	259.1
807	243.1
808	234.6
809	236.3
810	242.3
811	254.6
812	250.1
813	253.4
814	289.8
815	292.8
816	265.1
817	250.7
818	239.3
819	247.2
820	242.9
821	234.6
822	246.1
823	248.2
824	252.1
825	262.6
826	252.2
827	251.5
828	243.5
829	253.9
830	259.6
831	260.3
832	272.2
833	294.9
834	296.4
835	266.7
836	269
837	339.6
838	303.2
839	269.2
840	257
841	253.1
842	247.4
843	249
844	255.1
845	258.4
846	251.4
847	239.9
848	227.4
849	226.3
850	246.8
851	331.9
852	313.1
853	268.7
854	246
855	241.8
856	236.4
857	237.8
858	251.3
859	265.2
860	253.6
861	253.5
862	251.7
863	257.3
864	256.1
865	251.5
866	242.4
867	239.2
868	248.7
869	268.6
870	264.6
871	251.7
872	235.1
873	222.2
874	213.3
875	224.6
876	225
877	232.1
878	236.2
879	232
880	224
881	233.2
882	249.9
883	254.4
884	236
885	230.5
886	227.9
887	233.9
888	220.2
889	208.9
890	202.2
891	209.9
892	233.8
893	236.6
894	219.6
895	215.1
896	213.3
897	225.1
898	235.3
899	235
900	231.1
901	235.5
902	237.7
903	238.8
904	233.7
905	222.2
906	212.7
907	228.2
908	243.2
909	232.2
910	221.1
911	214.5
912	218.1
913	234.7
914	229
915	220.8
916	211
917	210.4
918	206.5
919	209.9
920	209.9
921	220.9
922	234.5
923	227.7
924	218.2
925	212.4
926	201.6
927	193.5
928	175.4
929	181.9
930	195.4
931	191.1
932	186.4
933	190.8
934	189.4
935	187.4
936	191.3
937	198.9
938	203.8
939	233.5
940	234.4
941	213.2
942	205.8
943	200.2
944	198.8
945	199
946	195.7
947	199.3
948	198.8
949	194.7
950	188.3
951	185.9
952	181.5
953	189.6
954	187.5
955	189.2
956	184.8
957	188.3
958	192.7
959	198.9
960	206
961	216.1
962	213.1
963	203
964	195.3
965	185.8
966	197.7
967	262.1
968	290.1
969	259.1
970	225.9
971	223.8
972	207.6
973	203.5
974	196.8
975	200.7
976	204.7
977	213.4
978	211
979	210.8
980	207.1
981	207.2
982	210.1
983	206.1
984	199.3
985	197.3
986	191.7
987	181.3
988	179
989	187.7
990	203.5
991	204.2
992	197.8
993	196.5
994	204.2
995	207.1
996	212.9
997	213
998	206.2
999	202.6
1000	203.3
1001	204.6
1002	210.4
1003	213.3
1004	217.1
1005	213.3
1006	205
1007	210
1008	223
1009	236.7
1010	230.8
1011	234.2
1012	249.4
1013	246.5
1014	241.6
1015	253.5
1016	259
1017	245.3
1018	233.3
1019	227.6
1020	225.8
1021	217.6
1022	211.1
1023	202.8
1024	198.5
1025	203.8
1026	205.6
1027	202.1
1028	200.5
1029	212.7
1030	231.9
1031	241.6
1032	230
1033	219
1034	209.5
1035	213.4
1036	216.2
1037	211.3
1038	209.8
1039	202.6
1040	193.1
1041	199.2
1042	196.7
1043	180.9
1044	195.8
1045	208
1046	212
1047	220.7
1048	229.7
1049	212.1
1050	200
1051	202
1052	208
1053	202.8
1054	206.1
1055	243.2
1056	245.4
1057	218.4
1058	202.6
1059	194.1
1060	189.9
1061	183.5
1062	180.2
1063	174.2
1064	173.6
1065	171.7
1066	175.4
1067	173.5
1068	176.4
1069	180
1070	183.3
1071	187.7
1072	194.7
1073	205.4
1074	208.3
1075	207.6
1076	208.7
1077	228
1078	222.1
1079	211.3
1080	196.7
1081	187.6
1082	197.9
1083	215.9
1084	210.8
1085	204
1086	190.8
1087	185.2
1088	181.1
1089	173.8
1090	168.4
1091	169.7
1092	163.9
1093	166.2
1094	166.1
1095	168.5
1096	167.3
1097	172.5
1098	178.3
1099	184.6
1100	187.9
1101	188.4
1102	178.6
1103	179.2
1104	179.3
1105	180.6
1106	186.1
1107	198.4
1108	192.4
1109	213
1110	276.4
1111	269.6
1112	234
1113	222
1114	219.7
1115	222
1116	252.9
1117	308.6
1118	287.1
1119	274
1120	270.2
1121	257.8
1122	235.3
1123	233.8
1124	222.5
1125	221
1126	221.4
1127	220.7
1128	227.6
1129	217.8
1130	205
1131	189.7
1132	180.3
1133	172.3
1134	167.3
1135	177.3
1136	185
1137	185.7
1138	213.7
1139	231.7
1140	213.4
1141	188.7
1142	181
1143	191.2
1144	196
1145	190.9
1146	187.7
1147	188.4
1148	195.8
1149	193.8
1150	193
1151	186.2
1152	178.6
1153	170.2
1154	173.1
1155	169.2
1156	167.4
1157	167.1
1158	172.3
1159	176.4
1160	170.4
1161	172.3
1162	173.9
1163	181.8
1164	189.3
1165	182
1166	187.1
1167	191.7
1168	192
1169	213.6
1170	222
1171	220.4
1172	229.5
1173	220
1174	212.4
1175	203.6
1176	209.5
1177	226.3
1178	237.8
1179	231.2
1180	224.4
1181	220.5
1182	217.2
1183	225.9
1184	235.3
1185	239.9
1186	254.3
1187	246.5
1188	231.9
1189	247.5
1190	247.3
1191	225.8
1192	232.9
1193	281.5
1194	281.8
1195	244
1196	228.7
1197	220.1
1198	222.9
1199	210.4
1200	199.4
1201	196.4
1202	190.8
1203	198.9
1204	195.4
1205	186.5
1206	197.7
1207	201.1
1208	199
1209	197.9
1210	201.8
1211	193.7
1212	203.4
1213	209.1
1214	217.7
1215	251.3
1216	258.2
1217	221.8
1218	215.1
1219	216.3
1220	208.4
1221	211.4
1222	202.8
1223	207.2
1224	208.7
1225	210.7
1226	215.8
1227	215.2
1228	220.1
1229	212.7
1230	208.8
1231	212.4
1232	211.9
1233	207.2
1234	217
1235	212.3
1236	219.4
1237	218.7
1238	207
1239	202.4
1240	207.1
1241	211.4
1242	201.5
1243	201.6
1244	204.3
1245	228.6
1246	240.4
1247	225.1
1248	245.4
1249	231.9
1250	213.5
1251	212.6
1252	205.5
1253	200
1254	196.9
1255	201.3
1256	197.5
1257	194.5
1258	201.9
1259	190.5
1260	187.3
1261	185.1
1262	182.6
1263	188.6
1264	189.2
1265	188.9
1266	184.3
1267	186.3
1268	191
1269	186.4
1270	184
1271	181.5
1272	183.3
1273	199.2
1274	211.5
1275	203.2
1276	215.4
1277	256.7
1278	276.4
1279	257
1280	264.6
1281	259.9
1282	280
1283	297
1284	256.5
1285	254.3
1286	257.2
1287	246
1288	253.2
1289	257.6
1290	250.4
1291	276.5
1292	301.2
1293	272.5
1294	243
1295	237.1
1296	226.7
1297	221.3
1298	215.4
1299	220.7
1300	235
1301	230
1302	237.5
1303	231.5
1304	220.2
1305	207.2
1306	202.6
1307	195.6
1308	192.6
1309	206
1310	208.1
1311	221.7
1312	241.9
1313	255.6
1314	245.2
1315	283.4
1316	303.9
1317	267.5
1318	259.7
1319	278.3
1320	313.7
1321	304.1
1322	273.9
1323	262.5
1324	265.5
1325	250.9
1326	268
1327	279
1328	274.6
1329	271.1
1330	263
1331	253.3
1332	267
1333	290.4
1334	267.7
1335	251.9
1336	246.1
1337	235.3
1338	243.4
1339	256.4
1340	244
1341	238.3
1342	245.2
1343	250.7
1344	283.8
1345	293.2
1346	268
1347	254.9
1348	273.8
1349	280.4
1350	280.5
1351	272.8
1352	258.2
1353	241
1354	236.8
1355	250
1356	250.7
1357	266.1
1358	271.9
1359	257.9
1360	279.6
1361	276.9
1362	261.5
1363	246.3
1364	258.1
1365	300.7
1366	279.7
1367	256
1368	254.3
1369	242
1370	226.2
1371	219.3
1372	231.1
1373	251.2
1374	242.8
1375	236.5
1376	243.4
1377	244.7
1378	253.8
1379	300.6
1380	326.9
1381	288.6
1382	261.1
1383	256.2
1384	252.6
1385	250.6
1386	245.1
1387	241.4
1388	238.9
1389	233
1390	228.6
1391	229.1
1392	233.6
1393	232.3
1394	217.8
1395	228.5
1396	226.3
1397	218.7
1398	241.6
1399	259.6
1400	237.9
1401	225.9
1402	225.5
1403	219
1404	213.8
1405	229.7
1406	234.8
1407	228.4
1408	228.4
1409	228.6
1410	224
1411	222
1412	218.6
1413	230
1414	221.4
1415	222.1
1416	225.1
1417	214.2
1418	209.7
1419	217.1
1420	237
1421	290.2
1422	298.4
1423	276.2
1424	299.9
1425	281.9
1426	270.2
1427	267.6
1428	253
1429	241.8
1430	247.6
1431	259
1432	251.9
1433	241.6
1434	241
1435	237.6
1436	237.7
1437	226.4
1438	218.7
1439	205.1
1440	204.5
1441	211.7
1442	251
1443	292.8
1444	293.1
1445	280.9
1446	273.9
1447	255.6
1448	258.8
1449	257
1450	265.6
1451	255.2
1452	250.4
1453	248.2
1454	231.1
1455	224
1456	221.9
1457	217.9
1458	219.9
1459	219.8
1460	222.3
1461	223
1462	217.9
1463	211.1
1464	214.3
1465	264.3
1466	282.1
1467	265
1468	255.2
1469	245.5
1470	239.7
1471	254.3
1472	266.6
1473	263.7
1474	266.9
1475	258.4
1476	256.8
1477	249.3
1478	271.1
1479	268.7
1480	245.7
1481	253.8
1482	241.9
1483	233.9
1484	231.2
1485	231
1486	269.9
1487	288.6
1488	272.8
1489	267.1
1490	264.3
1491	258.8
1492	259.9
1493	277.7
1494	283.6
1495	272
1496	261.6
1497	253.5
1498	251
1499	239.6
1500	249.7
1501	241.5
1502	226.8
1503	226.7
1504	241.1
1505	222.5
1506	223.5
1507	215.2
1508	218
1509	208.5
1510	202
1511	193.1
1512	192.2
1513	219.2
1514	242.1
1515	228.4
1516	216.4
1517	214
1518	226.1
1519	244.8
1520	240.5
1521	235
1522	228.1
1523	228.4
1524	221.4
1525	216.6
1526	218.9
1527	220.8
1528	216.5
1529	230.1
1530	219.7
1531	219.1
1532	238.5
1533	265
1534	263.9
1535	252.2
1536	231.1
1537	215.7
1538	219.6
1539	217.9
1540	209.7
1541	205.5
1542	202.5
1543	202.1
1544	203.9
1545	201.6
1546	210.8
1547	229.2
1548	224.2
1549	218.9
1550	214.3
1551	216.8
1552	212.6
1553	203.9
1554	196.5
1555	192.3
1556	193.1
1557	205.2
1558	200.9
1559	198.3
1560	196.7
1561	194.2
1562	183.7
1563	185.7
1564	207
1565	226.8
1566	237
1567	234
1568	223.6
1569	214.4
1570	198.3
1571	195.7
1572	188.9
1573	186.3
1574	187.5
1575	183
1576	190.5
1577	200.8
1578	204.7
1579	203.9
1580	203.9
1581	207.4
1582	216.1
1583	207.9
1584	205.2
1585	208.3
1586	210.3
1587	199.9
1588	188.8
1589	187
1590	178.4
1591	175
1592	185.6
1593	220.8
1594	216.7
1595	195.9
1596	182.7
1597	181.6
1598	179
1599	177.8
1600	169.4
1601	164.9
1602	181.6
1603	191.6
1604	191
1605	178.8
1606	171.6
1607	172.9
1608	172.4
1609	172.2
1610	169.8
1611	163.8
1612	162.2
1613	156.8
1614	161.1
1615	169.3
1616	169.9
1617	169.8
1618	174.2
1619	185.4
1620	182.9
1621	173.4
1622	161.6
1623	161.4
1624	173.8
1625	172.8
1626	166.9
1627	173.9
1628	185.6
1629	176.3
1630	161.7
1631	161.4
1632	163.8
1633	165.7
1634	176.4
1635	169.3
1636	165.8
1637	161.9
1638	165.1
1639	167.8
1640	165.6
1641	170.8
1642	183.9
1643	220.8
1644	256.9
1645	232.9
1646	209.9
1647	213.2
1648	209.7
1649	202.4
1650	190.8
1651	192.6
1652	185
1653	183.2
1654	177
1655	187.3
1656	204.7
1657	186.6
1658	178.7
1659	176.6
1660	176.6
1661	171.5
1662	166.8
1663	164.1
1664	156.9
1665	156.2
1666	165.7
1667	164.7
1668	163.1
1669	176.7
1670	187.5
1671	180.2
1672	171.6
1673	168.8
1674	171.2
1675	169.5
1676	166.5
1677	166.1
1678	155.3
1679	154
1680	176.3
1681	194.8
1682	196.3
1683	180.4
1684	178.4
1685	172.4
1686	171.9
1687	162
1688	158.7
1689	157.2
1690	153.2
1691	149
1692	170.6
1693	181.5
1694	177.1
1695	167.8
1696	159.6
1697	160.5
1698	163.9
1699	172.3
1700	177.7
1701	175
1702	174.9
1703	176.5
1704	193.3
1705	216.9
1706	218.8
1707	200.8
1708	190.5
1709	187.9
1710	194
1711	213
1712	218.5
1713	216.8
1714	216.1
1715	219.8
1716	211.3
1717	200
1718	194.4
1719	198
1720	191.8
1721	190
1722	185.8
1723	190.9
1724	189.7
1725	182.3
1726	176
1727	172.1
1728	171.7
1729	181.8
1730	199
1731	204.8
1732	195.1
1733	199.4
1734	185.2
1735	180.4
1736	181.4
1737	197.1
1738	203.4
1739	197.9
1740	194.9
1741	184.1
1742	176.7
1743	164.8
1744	165.9
1745	169.5
1746	177.3
1747	164.9
1748	156.8
1749	163.9
1750	167.8
1751	177
1752	182.5
1753	178.3
1754	171.8
1755	164.7
1756	170.6
1757	184.9
1758	180.2
1759	249.4
1760	240.4
1761	226.9
1762	205
1763	188.9
1764	176.8
1765	171
1766	180.8
1767	208.3
1768	221.1
1769	211.1
1770	211.1
1771	208
1772	201.9
1773	198.5
1774	183.7
1775	176.9
1776	167.1
1777	161.3
1778	162.5
1779	165
1780	168.6
1781	172.7
1782	186.4
1783	195.7
1784	204
1785	216.3
1786	230.1
1787	218.5
1788	204.5
1789	194.7
1790	211.6
1791	218.3
1792	203.3
1793	189.1
1794	180.7
1795	168.8
1796	167.5
1797	165.3
1798	165.4
1799	168.4
1800	169.2
1801	181.3
1802	187
1803	188.5
1804	201.3
1805	204.7
1806	208.1
1807	205.3
1808	207.8
1809	212.5
1810	225.9
1811	223.9
1812	227.3
1813	229.8
1814	222.6
1815	221.4
1816	217.8
1817	206.7
1818	203
1819	211
1820	222.8
1821	250.1
1822	252.1
1823	225.7
1824	204.7
1825	199.6
1826	193.1
1827	193.2
1828	196.6
1829	212.8
1830	213.3
1831	214.5
1832	206.5
1833	205.9
1834	213.5
1835	211.5
1836	212.8
1837	220.8
1838	235.6
1839	235.4
1840	233.7
1841	253.7
1842	283.6
1843	296.4
1844	272.7
1845	243.1
1846	248.5
1847	257.4
1848	258.5
1849	253.7
1850	262.6
1851	295.6
1852	291.4
1853	293.9
1854	294
1855	294.3
1856	308
1857	313.1
1858	301.7
1859	283
1860	272.8
1861	275.5
1862	270
1863	276.7
1864	311.4
1865	317.9
1866	287.5
1867	272.7
1868	270.6
1869	252.5
1870	242.9
1871	242.4
1872	250.8
1873	254.1
1874	253.9
1875	262.1
1876	299.1
1877	293.8
1878	286.4
1879	293.1
1880	286.7
1881	304.7
1882	348.4
1883	339.8
1884	303.9
1885	323.3
1886	317
1887	302
1888	306.2
1889	304.3
1890	300.2
1891	287.8
1892	287.2
1893	313.8
1894	328.2
1895	322.2
1896	306.1
1897	342.7
1898	385.4
1899	416.4
1900	399.3
1901	383.6
1902	414.8
1903	386.9
1904	355.4
1905	334.9
1906	362.3
1907	414
1908	419.5
1909	403.3
1910	362.6
1911	344.3
1912	342
1913	348
1914	393.6
1915	395.3
1916	371.1
1917	404.3
1918	376.2
1919	366.9
1920	438
1921	413.9
1922	397.2
1923	452.5
1924	537.3
1925	589.2
1926	601.3
1927	592.9
1928	596.5
1929	608.1
1930	612.2
1931	612
1932	610.8
1933	607.3
1934	606
1935	601.3
1936	594.3
1937	584.3
1938	591.5
1939	596.2
1940	596.5
1941	588.9
1942	586.3
1943	581.9
1944	583.9
1945	582.2
1946	579.7
1947	586
1948	595.8
1949	591.1
1950	581.8
1951	577.5
1952	581.6
1953	587.6
1954	595.3
1955	592
1956	591.9
1957	595.2
1958	597.5
1959	593.3
1960	590.9
1961	602.6
1962	604.6
1963	598.1
1964	592.3
1965	601.5
1966	608.9
1967	609.5
1968	603.8
1969	595.7
1970	596.5
1971	607.6
1972	612.9
1973	615.6
1974	612.2
1975	612
1976	607.4
1977	615.3
1978	624.4
1979	611.7
1980	606.3
1981	628.3
1982	608.9
1983	619.6
1984	626.5
1985	628.1
1986	625.8
1987	619
1988	620.5
1989	630.2
1990	630.4
1991	619.9
1992	621.2
1993	620.6
1994	625.4
1995	625.8
1996	623.3
1997	628
1998	639.1
1999	634.1
2000	632.2
[truncated: 2,199 more rows]

## Sheet: 18023J81
1	4.6
2	4.6
3	4.6
4	4.6
5	4.6
6	4.6
7	4.6
8	4.6
9	4.6
10	4.6
11	4.6
12	4.6
13	4.6
14	963.7
15	995.1
16	1000.3
17	997.1
18	998.5
19	998.5
20	999
21	998.6
22	998.5
23	997.1
24	998.5
25	998.5
26	999
27	996.7
28	998.9
29	998.5
30	998.5
31	999
32	998.5
33	998.5
34	997.1
35	998.5
36	998.5
37	999
38	996.7
39	998.9
40	998.5
41	998.5
42	999
43	996.7
44	998.5
45	999
46	998.6
47	998.5
48	997.1
49	998.5
50	998.5
51	1000.9
52	996.7
53	997
54	998.5
55	998.5
56	997.1
57	1000.4
58	996.7
59	998.9
60	998.6
61	996.7
62	998.9
63	998.6
64	997.1
65	998.5
66	998.5
67	997.1
68	998.5
69	998.5
70	997.1
71	998.5
72	997.1
73	998.5
74	998.5
75	997.1
76	998.5
77	998.5
78	997.1
79	998.5
80	998.5
81	997.1
82	998.5
83	997.1
84	998.5
85	996.7
86	998.9
87	996.7
88	998.5
89	999
90	996.7
91	998.5
92	999
93	996.7
94	998.9
95	996.6
96	998.5
97	999
98	996.7
99	998.5
100	999
101	996.7
102	997
103	998.5
104	998.5
105	997.1
106	998.5
107	996.7
108	998.9
109	1000.4
110	994.9
111	998.8
112	996.7
113	998.9
114	996.6
115	998.5
116	997.1
117	998.5
118	998.5
119	997.1
120	992.9
121	596.3
122	912.7
123	1012.2
124	831.5
125	805.2
126	721.4
127	12.1
128	12.1
129	12.1
130	12.1
131	12.1
132	12.1
133	12.1
134	958.8
135	1010
136	1010.1
137	993.2
138	618
139	263.2
140	227.4
141	800
142	469
143	25.5
144	25.5
145	50.1
146	5.9
147	5.9
148	5.9
149	5.9
150	5.9
151	5.9
152	5.9
153	5.9
154	5.9
155	5.9
156	5.9
157	5.9
158	5.9
159	5.9
160	5.9
161	1.9
162	1.9
163	1.9
164	1.9
165	1.9
166	1.9
167	1.9
168	1.9
169	1.9
170	1.9
171	1.9
172	1.9
173	1.9
174	1.9
175	1.9
176	1.9
177	1.9
178	1.9
179	1.9
180	1.9
181	1.9
182	1.9
183	1.9
184	1.9
185	1.9
186	1.9
187	1.9
188	1.9
189	1.9
190	1.9
191	1.9
192	42.2
193	63.2
194	63.2
195	34.7
196	34.7
197	91.4
198	43.8
199	43.8
200	38.8
201	195.6
202	24.5
203	24.5
204	197.5
205	982.8
206	286.1
207	327.9
208	421.6
209	393.2
210	357.1
211	325.8
212	321.7
213	301
214	295.5
215	297
216	275.2
217	306.4
218	316.3
219	328.6
220	326.4
221	314.3
222	291.3
223	314.8
224	316.2
225	321.3
226	373.8
227	425.4
228	421.7
229	403.5
230	372.3
231	333.9
232	317.7
233	312.4
234	338.1
235	364.5
236	307.2
237	270.8
238	246.6
239	237.6
240	227.4
241	213.1
242	203.4
243	201
244	202.3
245	203.7
246	208.3
247	216.5
248	222.7
249	219.8
250	210.7
251	199.7
252	202.5
253	214.5
254	201.6
255	209.7
256	209.5
257	219
258	211.2
259	218.2
260	207.8
261	202.7
262	196.7
263	189.4
264	183.4
265	185
266	193
267	197.1
268	212.2
269	225
270	230.3
271	226.2
272	221.6
273	281.6
274	226.9
275	221.9
276	233.7
277	231.1
278	236
279	225.9
280	219
281	214.1
282	204.3
283	205.1
284	192.6
285	190.1
286	187.9
287	185
288	190.8
289	195.8
290	202.5
291	192.8
292	195.2
293	191.2
294	179.5
295	179
296	179.9
297	172.6
298	179.7
299	187
300	194.4
301	199.6
302	202.4
303	194.2
304	182.9
305	180.9
306	181
307	179.4
308	180.1
309	178.2
310	182.8
311	186.2
312	187.7
313	182.5
314	178.4
315	178.9
316	176.4
317	175.2
318	172.6
319	173.9
320	172.9
321	172.9
322	171.4
323	175.6
324	174.4
325	168.9
326	164.3
327	163.7
328	167.5
329	169.7
330	169
331	172.5
332	179
333	183.4
334	184.4
335	186.3
336	189.6
337	189.6
338	191.7
339	195
340	200.1
341	200.3
342	193.6
343	183.6
344	179.7
345	178
346	171.5
347	167.3
348	167.5
349	163.7
350	165.9
351	167.5
352	165.4
353	164
354	165.1
355	169.2
356	166.9
357	216.2
358	173.4
359	172.2
360	175.7
361	176.2
362	178.7
363	184.4
364	186.4
365	195
366	195.8
367	199.2
368	206.6
369	209.5
370	211.7
371	208.1
372	211.5
373	214.9
374	211.7
375	216.2
376	229.6
377	228.9
378	225.8
379	224.1
380	221
381	210.8
382	215.9
383	212.1
384	203.5
385	205
386	207.7
387	203.5
388	202.5
389	207.4
390	216.7
391	224
392	224.2
393	232.5
394	227.8
395	217.4
396	218.6
397	224
398	211.3
399	215.5
400	213.1
401	203.2
402	202.2
403	199.8
404	199.2
405	195.7
406	194.2
407	196.6
408	196.5
409	186.7
410	184.5
411	179.1
412	180.6
413	185.2
414	185.3
415	182.9
416	186.6
417	194.4
418	201.6
419	255.6
420	220
421	246.8
422	310.5
423	245.1
424	303.9
425	303.1
426	306.6
427	341.5
428	332.7
429	217.4
430	206.6
431	203.7
432	225.8
433	289.8
434	242.6
435	259.6
436	257.1
437	236.5
438	255.7
439	235.9
440	237.9
441	234.6
442	247.4
443	231.4
444	200.7
445	180.8
446	177.3
447	180
448	190.1
449	190.4
450	205.5
451	215.2
452	234.2
453	261.2
454	249.5
455	243.7
456	251.2
457	225.6
458	221.6
459	226.5
460	216.4
461	214.7
462	211.4
463	202.1
464	193.4
465	180.6
466	181.8
467	191.6
468	203.1
469	213.4
470	188.5
471	174
472	168.7
473	170.1
474	171.9
475	174.4
476	174.5
477	168.5
478	170.9
479	172.3
480	177.8
481	176.8
482	177.4
483	182.1
484	187.6
485	195.6
486	197.8
487	194.9
488	198.7
489	196.9
490	191.1
491	183
492	181.1
493	183.8
494	179.7
495	179.3
496	180
497	177.3
498	185.5
499	193.5
500	194.2
501	197.9
502	199.4
503	197.2
504	192.2
505	187.6
506	189.4
507	180.5
508	181.7
509	177.7
510	163.8
511	161.7
512	158
513	159.7
514	158.5
515	165.4
516	165.2
517	167.1
518	170.7
519	173
520	170.4
521	165.9
522	172.5
523	164.2
524	164.3
525	162.7
526	159.8
527	165.7
528	168.5
529	169.3
530	163.5
531	161.1
532	216.2
533	157.6
534	168.4
535	180.3
536	191.9
537	213.8
538	246.3
539	276.7
540	295.4
541	262.8
542	271.3
543	248.8
544	244
545	255.4
546	244.9
547	256
548	262.8
549	250
550	235.1
551	232.9
552	217.6
553	219.9
554	214.7
555	214.8
556	216.9
557	217.1
558	215.1
559	216.8
560	228.1
561	225.4
562	228.7
563	229.1
564	220.4
565	213.6
566	206.7
567	198
568	193.6
569	189.3
570	193.4
571	202
572	206.4
573	206.6
574	210.9
575	217.3
576	232.3
577	229
578	232.8
579	221.3
580	235.4
581	233.8
582	230.6
583	244.1
584	289.2
585	321.6
586	260.3
587	267.2
588	209.8
589	188.7
590	181.8
591	179.3
592	183.9
593	184.9
594	191.3
595	200.8
596	204.3
597	193.7
598	190.6
599	186.1
600	222.3
601	187.7
602	176.5
603	174.6
604	179.3
605	195.4
606	202.8
607	210.8
608	209.4
609	209
610	199
611	201.1
612	193.4
613	189.9
614	201.3
615	197
616	195.1
617	203.2
618	201.6
619	190.6
620	185.4
621	187.5
622	178.9
623	174.7
624	170.5
625	173.3
626	174.4
627	177.7
628	185.9
629	189.2
630	191
631	191.7
632	188.9
633	178
634	173.9
635	170.6
636	173.9
637	178.4
638	172.5
639	169.1
640	168.3
641	170.2
642	170.3
643	171.8
644	188.8
645	186.5
646	194.2
647	202.2
648	205.3
649	210.8
650	195.5
651	183.1
652	190.5
653	201.2
654	230
655	249.8
656	226.7
657	204.9
658	210.4
659	209.3
660	220.5
661	224.8
662	258
663	247.2
664	257.5
665	245.2
666	218.7
667	213.2
668	207.4
669	205.7
670	200
671	199.9
672	199.1
673	200.5
674	201.1
675	198.4
676	199.2
677	192.3
678	193.1
679	189.5
680	190.8
681	189.6
682	187.5
683	188.9
684	189.5
685	188.9
686	184.6
687	180.5
688	176.7
689	175
690	173.4
691	170.4
692	167.7
693	163.7
694	159.5
695	161
696	165.1
697	169.2
698	174.4
699	173.6
700	170.6
701	170.1
702	165.5
703	168.4
704	176.1
705	182.3
706	204.8
707	213
708	225.6
709	246.8
710	227.3
711	217.4
712	204.4
713	192.7
714	243.7
715	181.6
716	172.2
717	170.5
718	164.2
719	165.5
720	169.3
721	175.1
722	193.3
723	200
724	204
725	199.4
726	203.9
727	199
728	182.9
729	179.1
730	170.7
731	170.7
732	174.6
733	176.8
734	185.2
735	188.3
736	191.2
737	189.1
738	181.4
739	179.2
740	171
741	163.8
742	166.6
743	174.1
744	185.1
745	188.2
746	205.2
747	212.8
748	236.7
749	256.9
750	254.6
751	260.2
752	245.4
753	240.4
754	227.5
755	226.2
756	225.9
757	224.7
758	216.4
759	211.5
760	204.1
761	195.8
762	190.6
763	178.8
764	172
765	169.9
766	170.4
767	174.1
768	185.8
769	184.4
770	184
771	193.9
772	209.3
773	226.4
774	293
775	294.6
776	281.9
777	272.3
778	314.4
779	257.8
780	284.4
781	274.1
782	283.3
783	282.1
784	286.9
785	277
786	268.2
787	308.8
788	321.3
789	326
790	292.5
791	273.6
792	266
793	265.5
794	277.1
795	266
796	270.4
797	283.1
798	281.5
799	284.9
800	277.7
801	274.3
802	269.6
803	272.6
804	262.3
805	282.3
806	243.7
807	242.3
808	242.7
809	243.6
810	247.4
811	244.8
812	233.9
813	234.8
814	234.2
815	242.3
816	242.4
817	258.8
818	239.1
819	235
820	233.8
821	239
822	259.1
823	251.5
824	235.4
825	268.6
826	259.9
827	236.3
828	234.7
829	219.4
830	211.1
831	208.3
832	217.3
833	213.7
834	225.3
835	220.3
836	221.7
837	237.1
838	244.3
839	235.5
840	240.5
841	229.5
842	228.9
843	215.5
844	207.8
845	200
846	193.2
847	188.5
848	181.8
849	184.1
850	193.9
851	201.7
852	208.8
853	214.6
854	206.8
855	191.7
856	194.1
857	187.4
858	182.7
859	179.8
860	187.7
861	194.3
862	189.5
863	198.1
864	223.2
865	236.7
866	217.4
867	197.5
868	183.6
869	181.5
870	181.1
871	182.5
872	187
873	194.5
874	202.9
875	205.3
876	215
877	193.7
878	190.3
879	190.4
880	189.1
881	194.3
882	197.4
883	191.1
884	201
885	206.2
886	234.1
887	277.3
888	232.8
889	228.6
890	214.9
891	212
892	213.5
893	207.1
894	200.2
895	196.9
896	206.3
897	200.7
898	199.6
899	196.6
900	203.6
901	212.9
902	233.3
903	225.8
904	232.1
905	210.5
906	209.7
907	194.1
908	184.4
909	178.4
910	173.4
911	168
912	164.6
913	164.3
914	168.8
915	168.5
916	164.2
917	166.6
918	171.2
919	174.1
920	180
921	181.9
922	184.9
923	181.3
924	184.6
925	194.2
926	212.5
927	217
928	221.1
929	214.2
930	188.4
931	174.9
932	172.7
933	172.9
934	166.5
935	167.2
936	161.5
937	162.8
938	175.4
939	192.7
940	175.8
941	179.4
942	179.3
943	173.9
944	175.7
945	184.3
946	184
947	180.9
948	190.8
949	207
950	217.7
951	212.5
952	205.5
953	201.3
954	198
955	199.3
956	210.3
957	215.3
958	216.9
959	271.4
960	228.4
961	211.3
962	210.5
963	210.8
964	209.2
965	212.7
966	211.9
967	211.5
968	206
969	215.7
970	221.7
971	221.8
972	214.5
973	211.4
974	207.7
975	218.4
976	224.4
977	226.7
978	237.5
979	229.7
980	212.5
981	212.8
982	200.4
983	189.4
984	187.8
985	185
986	170.9
987	167
988	162
989	160.7
990	165.3
991	166.8
992	166.4
993	170
994	177.6
995	185.8
996	190.2
997	203.2
998	210.6
999	214.8
1000	212.9
1001	237
1002	237.2
1003	215.7
1004	209.5
1005	201.3
1006	203.3
1007	203
1008	194.1
1009	197.9
1010	189.9
1011	180.2
1012	172.9
1013	168.4
1014	168.7
1015	168.4
1016	170.6
1017	171.2
1018	172.4
1019	170.4
1020	174.3
1021	173.7
1022	172.9
1023	182.8
1024	188.2
1025	187.2
1026	185.5
1027	180.6
1028	177.8
1029	180.2
1030	178.3
1031	176.9
1032	169.5
1033	167.4
1034	165.2
1035	165.4
1036	169.3
1037	169.4
1038	171.5
1039	177.1
1040	182.9
1041	178.7
1042	175.7
1043	177.5
1044	177.9
1045	181.8
1046	183.1
1047	187.1
1048	194.9
1049	212.9
1050	234.3
1051	243.9
1052	231.4
1053	229.5
1054	213
1055	191.1
1056	182.1
1057	178
1058	173.5
1059	176.6
1060	173.6
1061	169.3
1062	165.3
1063	162.7
1064	159.6
1065	158.7
1066	160.3
1067	164.8
1068	161
1069	166.4
1070	168.3
1071	166.4
1072	168.7
1073	175.5
1074	174.1
1075	169.5
1076	164.7
1077	172.4
1078	178.6
1079	213.9
1080	223.1
1081	194.3
1082	189.3
1083	188.2
1084	182.2
1085	176.6
1086	176.9
1087	165.6
1088	161.8
1089	168.2
1090	188.8
1091	191.3
1092	193.2
1093	197.5
1094	199.1
1095	194.8
1096	193.8
1097	200.3
1098	205.1
1099	268.9
1100	220.3
1101	216.1
1102	207.3
1103	199.7
1104	184.1
1105	175.4
1106	171.1
1107	186.6
1108	212.5
1109	216.5
1110	201.8
1111	209.6
1112	205
1113	200.9
1114	199.3
1115	194.8
1116	198.1
1117	203
1118	193.2
1119	185.5
1120	189.6
1121	186.5
1122	185.3
1123	190
1124	180.9
1125	188.8
1126	189.6
1127	191.7
1128	185.5
1129	190.4
1130	188.1
1131	184.1
1132	178.8
1133	181.8
1134	183.8
1135	180.9
1136	168.1
1137	161.5
1138	165.6
1139	165
1140	164.9
1141	173.4
1142	189.7
1143	185.6
1144	180.9
1145	179.1
1146	178.3
1147	180.1
1148	181
1149	197.8
1150	219.2
1151	211.2
1152	211.7
1153	199.8
1154	193
1155	187.9
1156	190.3
1157	188.7
1158	187.8
1159	195.8
1160	192.3
1161	190.2
1162	183.1
1163	185.1
1164	179.7
1165	173.5
1166	171.4
1167	170
1168	171.8
1169	229.9
1170	195.5
1171	185.4
1172	176
1173	173.1
1174	172.4
1175	172
1176	177.7
1177	180.4
1178	174.2
1179	169.9
1180	175.5
1181	178.1
1182	177.7
1183	177
1184	179.7
1185	182.5
1186	193.6
1187	204.3
1188	217.6
1189	213.4
1190	208.5
1191	216.6
1192	270.1
1193	214.6
1194	214.4
1195	224.6
1196	230
1197	211
1198	221.6
1199	226.6
1200	212.6
1201	203.9
1202	199.6
1203	192
1204	185
1205	234.5
1206	198.4
1207	193.4
1208	198.1
1209	195.5
1210	200.7
1211	205.5
1212	205.8
1213	194.6
1214	186
1215	181.8
1216	179.3
1217	181.4
1218	188.5
1219	194.9
1220	194.4
1221	194.4
1222	205.3
1223	201.3
1224	191.7
1225	186.2
1226	239.8
1227	191.6
1228	187.1
1229	188
1230	183.4
1231	177.3
1232	179.3
1233	190.5
1234	199.3
1235	202.7
1236	189
1237	183.3
1238	178.3
1239	178.9
1240	179.3
1241	178.3
1242	175.6
1243	182.8
1244	191.4
1245	195.6
1246	192.6
1247	191.7
1248	182.5
1249	182.2
1250	171.9
1251	169.1
1252	163.7
1253	164.4
1254	162.6
1255	173.6
1256	189.5
1257	182.7
1258	174.2
1259	181.7
1260	187.5
1261	182.8
1262	175.8
1263	173.7
1264	168.4
1265	163.8
1266	165.8
1267	163.9
1268	166.7
1269	168.5
1270	167.5
1271	164.9
1272	173.8
1273	181.2
1274	175.6
1275	170
1276	164.3
1277	160.8
1278	160.6
1279	166.5
1280	175.9
1281	169.8
1282	169.1
1283	166.4
1284	161.2
1285	160.9
1286	162.3
1287	160.4
1288	160.8
1289	156.7
1290	159.8
1291	171.6
1292	182.4
1293	183.1
1294	172.9
1295	169.8
1296	171.7
1297	169.4
1298	168.8
1299	169.6
1300	170.8
1301	175.2
1302	180.1
1303	174.6
1304	176.6
1305	178.7
1306	177.6
1307	172.6
1308	175.8
1309	169.8
1310	170.3
1311	160
1312	160
1313	164
1314	167.9
1315	163
1316	161.8
1317	160.9
1318	162.5
1319	177.4
1320	192.7
1321	187.4
1322	180.8
1323	168.4
1324	210.1
1325	180.9
1326	169.9
1327	161.8
1328	162.6
1329	164
1330	158.8
1331	161.7
1332	160.8
1333	168.2
1334	173.4
1335	177.5
1336	178.1
1337	180
1338	176.6
1339	178.2
1340	176.3
1341	180.4
1342	175.1
1343	168
1344	168.8
1345	171.7
1346	164.8
1347	164.4
1348	164.9
1349	172.9
1350	175
1351	177.3
1352	168.3
1353	167.7
1354	169.1
1355	166.1
1356	162.2
1357	160.3
1358	160.7
1359	167
1360	173.1
1361	179.1
1362	188.4
1363	183.1
1364	181.6
1365	171.2
1366	176.2
1367	174.2
1368	172
1369	174.9
1370	181.4
1371	182.9
1372	175.3
1373	172.4
1374	169.9
1375	174.4
1376	172.4
1377	170
1378	173.3
1379	185.5
1380	203
1381	220.9
1382	208.5
1383	212.5
1384	223.1
1385	221.4
1386	215.2
1387	203.2
1388	217.4
1389	200.7
1390	190.7
1391	185.2
1392	188.7
1393	200.3
1394	204.8
1395	200.3
1396	253.3
1397	202.9
1398	195.5
1399	197.7
1400	198.1
1401	214.7
1402	230.1
1403	230.5
1404	238.6
1405	237.5
1406	225.5
1407	203.6
1408	200
1409	193.7
1410	190.3
1411	185.1
1412	188.5
1413	190.6
1414	193.8
1415	205
1416	211.2
1417	215.1
1418	202.5
1419	188.4
1420	184.4
1421	175.4
1422	170.6
1423	173.9
1424	176.7
1425	177.7
1426	181.3
1427	181.4
1428	183.5
1429	199
1430	198.8
1431	189.5
1432	179.8
1433	174.4
1434	173.8
1435	171.3
1436	168.1
1437	171.2
1438	169.1
1439	170.6
1440	169.7
1441	183.3
1442	184.6
1443	192.1
1444	193.6
1445	186.5
1446	192.5
1447	220.2
1448	222.3
1449	219.6
1450	204.2
1451	199
1452	195.7
1453	195.4
1454	198.9
1455	208.9
1456	219.2
1457	239
1458	229.4
1459	232.7
1460	225.9
1461	221.8
1462	221.8
1463	212.8
1464	200.1
1465	193.8
1466	189.2
1467	192.1
1468	190.8
1469	185.6
1470	194
1471	182.2
1472	179.2
1473	173.1
1474	175.6
1475	186.2
1476	190.3
1477	177.8
1478	173.6
1479	204.6
1480	174
1481	159.1
1482	162.3
1483	164.8
1484	177.5
1485	184.4
1486	191.9
1487	200.8
1488	203.3
1489	198.8
1490	206.4
1491	195.8
1492	193.8
1493	186.2
1494	187.9
1495	191.5
1496	203.2
1497	225.4
1498	280.2
1499	260.1
1500	258.4
1501	246.7
1502	249.3
1503	239.3
1504	224.1
1505	206.8
1506	195
1507	193.4
1508	189.9
1509	190.5
1510	186
1511	187
1512	190.4
1513	194.5
1514	183.7
1515	176.3
1516	173.5
1517	175.9
1518	173
1519	177.4
1520	189.1
1521	191.6
1522	199.9
1523	216.1
1524	204.6
1525	196.4
1526	194.1
1527	185.4
1528	175.2
1529	174.6
1530	176.3
1531	230.9
1532	193.8
1533	193.3
1534	194.9
1535	190
1536	183.8
1537	178.5
1538	168.7
1539	162.5
1540	159.9
1541	162.8
1542	160.6
1543	175.4
1544	207.3
1545	209.7
1546	181.6
1547	183.4
1548	188.1
1549	194.2
1550	193.4
1551	201.2
1552	208.4
1553	210.7
1554	203
1555	207.9
1556	206.8
1557	206.5
1558	202.8
1559	197.5
1560	202.4
1561	192.8
1562	185.4
1563	172.2
1564	165.4
1565	166.9
1566	170.8
1567	167
1568	175.6
1569	178.4
1570	188.9
1571	198.5
1572	189.3
1573	177.1
1574	172.1
1575	171.5
1576	170.3
1577	170.3
1578	174.7
1579	175.7
1580	176.1
1581	175.1
1582	178.3
1583	180.8
1584	184.6
1585	179.2
1586	178.7
1587	174.4
1588	170.8
1589	164.9
1590	159.9
1591	163
1592	165.7
1593	162.7
1594	162.3
1595	165
1596	165.1
1597	166
1598	163.6
1599	166.7
1600	161.2
1601	155.8
1602	159.6
1603	157.3
1604	159.3
1605	159.2
1606	163
1607	165.6
1608	166.5
1609	161.8
1610	165
1611	173.3
1612	170.3
1613	160.6
1614	158.7
1615	159.7
1616	163.1
1617	156.7
1618	155.2
1619	160.2
1620	161.5
1621	162.2
1622	160.1
1623	158.3
1624	161.5
1625	163.4
1626	159.1
1627	155.1
1628	157.6
1629	159.5
1630	163.9
1631	168.8
1632	168.5
1633	173
1634	171.6
1635	166
1636	160.2
1637	154.2
1638	157.6
1639	165
1640	156.1
1641	150.2
1642	154.4
1643	158.2
1644	157.4
1645	155
1646	153.2
1647	156.4
1648	166.3
1649	169.7
1650	168.9
1651	166.1
1652	165.5
1653	157.7
1654	155.1
1655	155.1
1656	152
1657	153.4
1658	156.9
1659	153.2
1660	156.4
1661	157.8
1662	167.5
1663	170.6
1664	159.2
1665	152.4
1666	154.6
1667	156
1668	155.4
1669	151.9
1670	149.6
1671	149.8
1672	149.8
1673	154
1674	152.9
1675	157.1
1676	161
1677	159.1
1678	148.8
1679	152.6
1680	150.2
1681	154.8
1682	157.2
1683	149.5
1684	151.2
1685	154.4
1686	154.1
1687	157
1688	153.6
1689	155.6
1690	156.1
1691	157.6
1692	164.2
1693	161.4
1694	164.9
1695	169.2
1696	174.9
1697	170.9
1698	172.9
1699	168.2
1700	167.3
1701	172.1
1702	173.2
1703	182.2
1704	191.5
1705	176.9
1706	159.3
1707	151.3
1708	147.4
1709	144.6
1710	147.1
1711	151.7
1712	165.8
1713	177.5
1714	194.5
1715	201.2
1716	206.2
1717	204.6
1718	194.3
1719	193.1
1720	193.5
1721	188.2
1722	186.6
1723	194.1
1724	193.1
1725	183.5
1726	171.9
1727	168.8
1728	173.8
1729	175.9
1730	174
1731	180.1
1732	188.2
1733	180.6
1734	172.8
1735	168.6
1736	159.9
1737	155
1738	158.6
1739	166.2
1740	163.4
1741	163.1
1742	175.2
1743	176.1
1744	173.8
1745	170.5
1746	167.3
1747	164.5
1748	161.4
1749	157.9
1750	163
1751	161
1752	156.4
1753	155.2
1754	159.3
1755	170.9
1756	170.4
1757	173.7
1758	174.1
1759	168.6
1760	169.1
1761	159.9
1762	160.6
1763	160.6
1764	161.6
1765	157
1766	157
1767	154.9
1768	154
1769	153.2
1770	156.7
1771	159.4
1772	163.6
1773	167.5
1774	169
1775	165.3
1776	162.1
1777	159.9
1778	161.9
1779	164.3
1780	168.9
1781	171.8
1782	183.3
1783	199.8
1784	226
1785	295.9
1786	279.2
1787	234.4
1788	219.4
1789	212.2
1790	203.5
1791	202.7
1792	203.7
1793	201.4
1794	192.3
1795	181.7
1796	167
1797	161.7
1798	161.7
1799	159.8
1800	161.7
1801	164.8
1802	175.2
1803	193.7
1804	217.1
1805	221.5
1806	202.2
1807	191.8
1808	194.1
1809	189.6
1810	186.7
1811	191.3
1812	193
1813	196.2
1814	202.6
1815	223.8
1816	227.7
1817	228.9
1818	221.9
1819	214.7
1820	212.5
1821	209.2
1822	202.1
1823	196.4
1824	192.7
1825	190
1826	192.2
1827	195.1
1828	200.1
1829	202.3
1830	202.1
1831	206.9
1832	204.9
1833	202.9
1834	205
1835	198.1
1836	208.6
1837	219.2
1838	224.5
1839	230.8
1840	236.4
1841	238.7
1842	245.2
1843	225.4
1844	221.5
1845	225.8
1846	223.2
1847	211.2
1848	210.4
1849	220
1850	240.6
1851	253.9
1852	305.6
1853	337.4
1854	289.9
1855	288.2
1856	263.5
1857	279.8
1858	337.7
1859	360.3
1860	324.6
1861	304.9
1862	304.7
1863	311.9
1864	323.4
1865	321.5
1866	329
1867	331.8
1868	348.4
1869	319.1
1870	336.9
1871	333.5
1872	320
1873	329.6
1874	319.8
1875	316.5
1876	313.7
1877	296.4
1878	284.4
1879	299.7
1880	297.8
1881	309.1
1882	300.6
1883	300
1884	299.5
1885	307.3
1886	307.2
1887	308.7
1888	298.4
1889	312.5
1890	307.4
1891	314.5
1892	332
1893	307
1894	304.5
1895	303.1
1896	339.5
1897	342.3
1898	339.6
1899	348.8
1900	366.2
1901	399.9
1902	409.6
1903	416.5
1904	409.8
1905	392.7
1906	401.9
1907	408.6
1908	422.5
1909	432.2
1910	421
1911	463.1
1912	399.1
1913	365.2
1914	357.4
1915	348.7
1916	371.7
1917	375.7
1918	385.7
1919	370.1
1920	359.3
1921	349.8
1922	365.1
1923	392.6
1924	516.6
1925	600.7
1926	592.5
1927	589.8
1928	593
1929	580.9
1930	590.3
1931	579.2
1932	565.7
1933	568.7
1934	581.7
1935	581.8
1936	575.3
1937	566.9
1938	553.9
1939	550.9
1940	568.4
1941	572.1
1942	569
1943	567.8
1944	567.8
1945	565.6
1946	558.8
1947	564.7
1948	568.6
1949	568.9
1950	575.5
1951	565.9
1952	571.9
1953	580.6
1954	574.5
1955	570.5
1956	569
1957	578.6
1958	585
1959	577.8
1960	568.6
1961	581.3
1962	583.1
1963	577.5
1964	577.4
1965	577.2
1966	590.6
1967	582.1
1968	581.8
1969	575.4
1970	571.1
1971	571.2
1972	584.8
1973	593.7
1974	592
1975	588.8
1976	581.6
1977	581.8
1978	599
1979	597.7
1980	584.8
1981	581.2
1982	594
1983	585.4
1984	592.7
1985	601.7
1986	593.6
1987	587.8
1988	584.8
1989	594
1990	597.6
1991	599.9
1992	596.6
1993	588.8
1994	579.1
1995	568.8
1996	568.9
1997	585.2
1998	587.3
1999	602.9
2000	594.5
[truncated: 2,199 more rows]

## Sheet: 18023J80
1	126.4
2	121.1
3	120.3
4	121.8
5	118.5
6	113.4
7	112.1
8	112.7
9	114.4
10	115
11	112.4
12	113.7
13	97
14	103.4
15	107.5
16	118.7
17	128
18	148
19	151.5
20	138.6
21	138.8
22	137.6
23	142.1
24	136.7
25	157.6
26	192.6
27	185.3
28	187.4
29	179.8
30	183.7
31	190.6
32	191.4
33	192.7
34	178.8
35	150.9
36	175.2
37	58.8
38	98.8
39	125.5
40	144.6
41	220.1
42	174.3
43	155.5
44	154.7
45	158.4
46	165.5
47	165.7
48	169.5
49	149.5
50	135.9
51	135.9
52	140.5
53	167.8
54	182.9
55	164.9
56	164.8
57	153.7
58	142.7
59	133.2
60	136.5
61	117
62	110.7
63	108.6
64	114.6
65	120.1
66	120.9
67	117.4
68	120.3
69	121.1
70	117.2
71	121.3
72	124.2
73	133.2
74	138.3
75	129.6
76	129.8
77	132.5
78	133.7
79	140.4
80	135.2
81	131.3
82	133.3
83	123.6
84	118.6
85	118.4
86	122.3
87	124.5
88	121.4
89	115.9
90	114.7
91	118
92	115.3
93	117.7
94	114.3
95	118.3
96	116.5
97	109.9
98	110.1
99	115.9
100	125.2
101	130.6
102	122.2
103	113.6
104	113.6
105	113.1
106	108.9
107	109.8
108	116.1
109	111.9
110	110.8
111	109.7
112	115.7
113	127.6
114	139.3
115	157.2
116	161.9
117	154.9
118	142
119	135.9
120	138.2
121	130.1
122	116.5
123	111.8
124	122.9
125	126.4
126	122.8
127	120.4
128	118.3
129	117.5
130	124.1
131	123.7
132	132.9
133	145.9
134	177.6
135	191.9
136	202.3
137	193.1
138	174.5
139	159.6
140	137.2
141	129.2
142	114.1
143	122.5
144	125.7
145	125.7
146	130.9
147	154.5
148	184.7
149	198.8
150	154.2
151	181.6
152	198.4
153	190.5
154	170.7
155	144.5
156	124.5
157	127.1
158	118.3
159	112.1
160	111.7
161	129.2
162	88.2
163	106.8
164	108.2
165	109.5
166	109
167	106.5
168	110.4
169	110.8
170	108.3
171	109.7
172	109.5
173	111.5
174	110.4
175	105.8
176	111.4
177	116.8
178	107.1
179	110.5
180	102.2
181	101.6
182	101.4
183	109.1
184	110.9
185	99.7
186	104.7
187	112.8
188	114.1
189	106.6
190	104.6
191	108.4
192	101.8
193	97.1
194	102
195	111.3
196	107.5
197	103.1
198	108.6
199	112.8
200	106.6
201	115.5
202	138.4
203	130.2
204	114.3
205	111.9
206	102.2
207	84.3
208	99.5
209	101
210	95.6
211	96.2
212	97.5
213	101.6
214	94.3
215	97.8
216	101.3
217	99.2
218	92.9
219	101.6
220	108.7
221	102.5
222	105.3
223	110.2
224	102.1
225	111.1
226	120
227	120.8
228	123
229	128.9
230	139.6
231	167.2
232	188.4
233	214.8
234	184.4
235	277.4
236	261
237	227.4
238	218.1
239	194.5
240	173.3
241	151.6
242	147
243	133.2
244	126.4
245	120.4
246	116.4
247	118.4
248	117.9
249	113
250	110.4
251	102.9
252	107.8
253	113.3
254	121.7
255	121.8
256	126.2
257	127.1
258	122.8
259	121.3
260	119.2
261	117.8
262	115.3
263	114.8
264	115.1
265	110.9
266	115.2
267	134.3
268	137.4
269	159.5
270	169.1
271	167.3
272	169.3
273	162.1
274	174.1
275	179.2
276	196
277	188.3
278	195.8
279	178.1
280	165
281	158.7
282	165.8
283	172.2
284	204.3
285	205.1
286	173
287	150.8
288	136.1
289	132.9
290	130.2
291	122
292	122.8
293	118.2
294	105
295	102.3
296	113.2
297	113.5
298	116.6
299	118.5
300	118.6
301	123.1
302	143.3
303	140.5
304	124.2
305	123.7
306	116.8
307	113.3
308	117.6
309	119.4
310	114
311	124.7
312	126.5
313	120.5
314	117.7
315	118.7
316	120.2
317	119.6
318	116.5
319	103.5
320	102.7
321	102.7
322	105.7
323	109.9
324	110.2
325	110.8
326	107.8
327	108.5
328	99.3
329	102
330	105.5
331	118.3
332	124.1
333	144.1
334	148.8
335	152.2
336	154
337	157.7
338	170.8
339	178.3
340	168.4
341	140.6
342	92
343	138
344	139.6
345	139.4
346	160.7
347	176.6
348	200.1
349	180
350	147.1
351	124.7
352	112.9
353	112.6
354	109.9
355	99.4
356	112
357	122.5
358	114.7
359	107.9
360	108.9
361	97.9
362	101.4
363	107.6
364	109.5
365	113.2
366	118.7
367	123.8
368	123.2
369	133
370	129.3
371	125.5
372	119.3
373	125
374	121.4
375	119.4
376	121
377	112.2
378	124.1
379	116
380	122.7
381	132.6
382	135.6
383	143.2
384	148.7
385	153.9
386	154.8
387	148
388	147.2
389	154.1
390	147.3
391	175.4
392	201.4
393	200.3
394	173.7
395	156.4
396	145.2
397	139.7
398	128.3
399	120.4
400	135.2
401	136.5
402	129.8
403	125
404	120.6
405	127.2
406	136.4
407	120.6
408	113.2
409	111.2
410	110.2
411	107.3
412	119.3
413	125
414	125.9
415	126.5
416	115.5
417	116.9
418	120.7
419	115.7
420	134.1
421	112.4
422	145.5
423	176.9
424	149.8
425	119.7
426	123.5
427	127.1
428	131.1
429	112.4
430	122.4
431	150.9
432	174.5
433	199.8
434	226.4
435	220.4
436	198.9
437	186.5
438	167.4
439	181
440	186.8
441	187.8
442	181.3
443	180.5
444	181.6
445	180.5
446	195.3
447	186.6
448	164
449	155.1
450	147.8
451	140.4
452	126.5
453	132.7
454	140.9
455	150.9
456	147.7
457	149.2
458	158.9
459	166.5
460	152.5
461	144
462	142.6
463	157.1
464	168.1
465	146.5
466	133.5
467	128.7
468	127.1
469	134.7
470	132.5
471	123.9
472	120.7
473	117.3
474	123.1
475	132.6
476	138
477	131.1
478	117
479	116
480	119.1
481	110.8
482	106.6
483	101.8
484	108.6
485	114.1
486	117.7
487	117.7
488	116.3
489	120.7
490	125.9
491	125
492	117.5
493	112.7
494	112.6
495	110.5
496	115.7
497	112
498	127.7
499	121.2
500	111.8
501	111.5
502	109.7
503	111.4
504	115.6
505	111.2
506	101.5
507	99.5
508	104.1
509	103.9
510	113
511	124
512	129.6
513	118.6
514	115.4
515	114.9
516	112.8
517	113.3
518	103.5
519	101.7
520	100.9
521	105.3
522	108.2
523	107.6
524	118.4
525	132.4
526	124.3
527	118.8
528	107
529	105.7
530	97.3
531	95.4
532	87.7
533	98.1
534	99.9
535	99
536	109.7
537	115.5
538	121.6
539	130.2
540	139.3
541	159.4
542	165.3
543	168
544	161.6
545	161.4
546	140.3
547	132.9
548	143.5
549	172.2
550	179.4
551	185.1
552	155.4
553	138
554	133.4
555	123.1
556	121.1
557	123.4
558	128.7
559	131.3
560	140.3
561	149.3
562	163.2
563	175.9
564	178.9
565	194.1
566	182.1
567	156.5
568	136.1
569	127.7
570	130.1
571	125.9
572	119
573	111.9
574	117
575	133.7
576	156.9
577	166.9
578	155.9
579	134.9
580	134
581	128.6
582	132.1
583	128
584	123.1
585	122.2
586	123.7
587	140.5
588	152
589	154.2
590	135.8
591	121.1
592	122
593	123.4
594	118.8
595	109.3
596	106.6
597	111.6
598	110.6
599	112.9
600	114.1
601	117.9
602	128.7
603	134.3
604	136.6
605	134.7
606	133.8
607	131.9
608	133.4
609	145.3
610	134.1
611	140.1
612	137.7
613	138
614	135.6
615	138.4
616	133.7
617	127.5
618	126.8
619	125.7
620	139.1
621	130.5
622	122.2
623	115
624	113.1
625	125.7
626	131.2
627	119.8
628	118.1
629	114.7
630	111.7
631	111.5
632	111.2
633	110.7
634	110.1
635	101.8
636	105.7
637	108.1
638	114.4
639	120.4
640	121.6
641	124.3
642	120.5
643	112.1
644	111.5
645	94.5
646	97.5
647	103.5
648	110.4
649	116.2
650	127
651	131.1
652	130.8
653	137.9
654	136.5
655	144.7
656	153
657	158.9
658	148.7
659	155.9
660	148.7
661	156.6
662	161.2
663	164.8
664	152.9
665	159.2
666	156.6
667	149.4
668	150.6
669	153.2
670	157.2
671	144.2
672	143.7
673	149.1
674	150.6
675	142.1
676	132
677	129.3
678	121
679	122.7
680	121.9
681	118.1
682	122.6
683	126.2
684	133.8
685	135.6
686	135.7
687	129.1
688	118.7
689	107.4
690	108.6
691	108.7
692	120
693	125.1
694	117.2
695	111.3
696	114.7
697	103
698	102.5
699	110.4
700	115.3
701	126.5
702	130.6
703	141.9
704	152.7
705	175.1
706	179
707	165.8
708	163.7
709	153.6
710	146.2
711	149.1
712	153
713	159.4
714	131.2
715	117.9
716	121.3
717	128.8
718	133.5
719	133.6
720	150.4
721	157.2
722	172.4
723	163.3
724	166.4
725	151.7
726	143.9
727	130
728	124.2
729	111.1
730	114.2
731	121.2
732	130
733	146.9
734	166.8
735	182.2
736	190.4
737	156.7
738	127.2
739	121.2
740	111.4
741	105.6
742	108.2
743	110.1
744	114.9
745	114.3
746	112
747	112.4
748	120.8
749	122
750	128.8
751	147.8
752	149.4
753	149.2
754	168.3
755	176.9
756	179.4
757	170.2
758	149
759	138.4
760	134.5
761	130.4
762	126.1
763	127.1
764	125.1
765	134.6
766	149
767	187.4
768	244.2
769	192.5
770	162.7
771	147.2
772	155.5
773	145.7
774	152.5
775	161.7
776	170.7
777	181.5
778	186.8
779	190.3
780	176.8
781	183.3
782	186.7
783	192.7
784	190.6
785	191.7
786	193.3
787	206.5
788	237.3
789	193.8
790	235.4
791	240.4
792	232.4
793	237.1
794	225.4
795	210.3
796	203.5
797	173
798	212.3
799	228.8
800	218.3
801	242.2
802	251
803	263
804	283.3
805	257.2
806	239.5
807	241.1
808	242.6
809	224.4
810	206.5
811	199.8
812	211.5
813	280.1
814	351.3
815	316.5
816	287.6
817	246.2
818	232.3
819	229.3
820	270.3
821	127.1
822	175.7
823	178.8
824	169.3
825	164.7
826	163.2
827	170.7
828	173.3
829	172
830	182.2
831	191
832	198.2
833	210.3
834	206.7
835	195.1
836	181.4
837	173.9
838	159.9
839	164.3
840	194.6
841	210.8
842	197.8
843	178.1
844	179.3
845	169
846	152.7
847	153.7
848	161.4
849	142.1
850	183.8
851	215.6
852	188.4
853	152.5
854	142.9
855	141.4
856	134.2
857	129.5
858	127.1
859	130.8
860	163.8
861	198.1
862	197.6
863	177.3
864	156.8
865	153.5
866	148.8
867	131.3
868	131.3
869	144.9
870	148.9
871	147.1
872	140.3
873	147.5
874	168.2
875	181.7
876	186.4
877	180
878	166
879	164.5
880	160
881	152.5
882	149.7
883	160.2
884	157.4
885	157.5
886	174.7
887	190.3
888	199.3
889	184.6
890	172.2
891	158.4
892	137.6
893	163
894	165.3
895	139.5
896	136.6
897	146.1
898	161.2
899	160.3
900	160.8
901	175.4
902	193.9
903	197.5
904	169.7
905	147.9
906	144.7
907	143
908	143.9
909	147.4
910	137.2
911	130.3
912	131.2
913	134.9
914	150.5
915	165.5
916	212.9
917	238.3
918	217
919	195.5
920	175.5
921	156.4
922	148.1
923	139.1
924	136.5
925	128.2
926	123
927	122.1
928	121.5
929	121.8
930	124.9
931	136.7
932	160
933	166.9
934	165.2
935	145.3
936	144.8
937	139.9
938	146.4
939	152.4
940	145.1
941	153.3
942	142.5
943	142.1
944	136.3
945	125.9
946	140.9
947	150.4
948	160
949	155.9
950	160
951	171
952	197.9
953	186.1
954	156
955	134.4
956	130.6
957	124.3
958	126.2
959	128.4
960	131.5
961	132.2
962	124.2
963	123.5
964	121.6
965	117.2
966	122.3
967	126.7
968	133.4
969	137.5
970	138.9
971	139
972	145.5
973	158.2
974	166.3
975	177.8
976	124.5
977	179.6
978	178
979	219.2
980	168
981	165.4
982	163.7
983	170.6
984	169.2
985	143.9
986	134.3
987	143.8
988	161.6
989	159.3
990	142.8
991	144.8
992	138.7
993	177.3
994	141.5
995	182.1
996	178.9
997	160.6
998	147
999	148.4
1000	148.4
1001	153.2
1002	174.1
1003	177.4
1004	175.3
1005	175.8
1006	172.6
1007	176.6
1008	167.6
1009	158.3
1010	169.3
1011	190.9
1012	172.1
1013	142.5
1014	144.7
1015	143.2
1016	150.5
1017	166.2
1018	173.8
1019	168.3
1020	158.6
1021	162.5
1022	162.5
1023	160.6
1024	179.4
1025	194.2
1026	200.6
1027	184.1
1028	164.3
1029	159.9
1030	143.6
1031	158.4
1032	184.6
1033	189.3
1034	177.3
1035	181
1036	170.5
1037	173.4
1038	172.4
1039	169
1040	158
1041	157.3
1042	153.3
1043	149.3
1044	143.3
1045	139.9
1046	144.7
1047	144.3
1048	153.5
1049	148.8
1050	148.5
1051	152
1052	150.4
1053	155
1054	144.4
1055	143.8
1056	145.5
1057	163.2
1058	161.7
1059	163.1
1060	161.6
1061	157.1
1062	163.3
1063	190.4
1064	179.3
1065	156.1
1066	142.1
1067	131.5
1068	127.3
1069	127.8
1070	137.3
1071	164.3
1072	173.7
1073	170
1074	165.8
1075	160.6
1076	151.7
1077	148.7
1078	144.8
1079	147.4
1080	146.5
1081	151.1
1082	154.7
1083	163.2
1084	161.1
1085	166.6
1086	159.9
1087	142.6
1088	134.3
1089	132.6
1090	148.8
1091	152.3
1092	173.7
1093	180.6
1094	182.8
1095	157.5
1096	143.9
1097	135.7
1098	130.3
1099	131.5
1100	133.2
1101	133.5
1102	137.4
1103	137.5
1104	144
1105	154.3
1106	164.7
1107	168.1
1108	158.3
1109	154.4
1110	151.9
1111	144.1
1112	153
1113	155.5
1114	159.6
1115	146.8
1116	150.2
1117	150.8
1118	147.6
1119	148.3
1120	152.2
1121	141.7
1122	133.6
1123	129.9
1124	131.4
1125	139.9
1126	143.2
1127	143.5
1128	157
1129	177.9
1130	168.3
1131	160.5
1132	140.3
1133	137.1
1134	134.4
1135	129.2
1136	128.6
1137	129.4
1138	133.4
1139	129
1140	127
1141	137.6
1142	142.6
1143	138.9
1144	138.7
1145	150.7
1146	150
1147	132
1148	131.7
1149	132.6
1150	129.8
1151	132.5
1152	144.2
1153	152
1154	152.5
1155	145.5
1156	153.2
1157	157.6
1158	156.2
1159	157.4
1160	151
1161	135.3
1162	131.2
1163	134.2
1164	143.9
1165	147.6
1166	144.2
1167	132.1
1168	130.1
1169	132.7
1170	138.4
1171	145.4
1172	142.7
1173	141.6
1174	158.6
1175	177.2
1176	203.5
1177	200.7
1178	139.6
1179	144.5
1180	95.4
1181	95.4
1182	151
1183	109.2
1184	109.2
1185	205.1
1186	254.8
1187	251.5
1188	194.7
1189	184.2
1190	179.4
1191	172.4
1192	166.7
1193	175.8
1194	177.1
1195	186.9
1196	179.9
1197	174.1
1198	168
1199	165.5
1200	166.7
1201	162.6
1202	157.3
1203	154.8
1204	168.5
1205	180.3
1206	183.4
1207	165.2
1208	156.4
1209	150.2
1210	140.4
1211	137.7
1212	133.6
1213	136.6
1214	151.7
1215	141.2
1216	145.5
1217	158.1
1218	161.2
1219	151.3
1220	144.1
1221	142.9
1222	138.4
1223	139.9
1224	133.2
1225	139
1226	144.5
1227	165.2
1228	133.5
1229	184.8
1230	209.7
1231	130.5
1232	188.4
1233	216.7
1234	212
1235	184.5
1236	131.4
1237	168.8
1238	182.6
1239	193.8
1240	201.7
1241	198.3
1242	195.4
1243	201.3
1244	186.1
1245	171.3
1246	158.2
1247	153.2
1248	147.4
1249	139.9
1250	134.8
1251	136.5
1252	134.6
1253	127
1254	140.1
1255	140.4
1256	133.8
1257	145.4
1258	145.8
1259	143
1260	137.4
1261	130.5
1262	125.6
1263	125
1264	124.3
1265	125.5
1266	122
1267	119.5
1268	118.3
1269	126.4
1270	125.9
1271	122.4
1272	122.7
1273	119.7
1274	117.8
1275	121.6
1276	133
1277	142.1
1278	139.5
1279	135.5
1280	148
1281	150.1
1282	156
1283	147.7
1284	142.4
1285	114.8
1286	117.9
1287	122.3
1288	125.3
1289	134
1290	143.6
1291	139.7
1292	139.1
1293	149.4
1294	159.6
1295	164.3
1296	166.8
1297	130.5
1298	127.5
1299	133
1300	150.9
1301	174
1302	180.4
1303	168.9
1304	163.6
1305	148.6
1306	142
1307	131.5
1308	129.8
1309	123.9
1310	118.1
1311	120.2
1312	133.3
1313	134.5
1314	128.6
1315	127.5
1316	129.9
1317	124.8
1318	120.5
1319	122.3
1320	128.7
1321	132.1
1322	129.2
1323	122.4
1324	119.5
1325	126.5
1326	132.4
1327	130.2
1328	122.9
1329	126.4
1330	130.3
1331	137.2
1332	163.9
1333	191.6
1334	218.6
1335	213.9
1336	205.4
1337	209.5
1338	194.8
1339	182.2
1340	169.9
1341	162.6
1342	153.8
1343	146.3
1344	140.8
1345	142.5
1346	136.8
1347	134.3
1348	129.5
1349	125.2
1350	125.7
1351	131.1
1352	138.2
1353	135.8
1354	134.8
1355	146.5
1356	245.1
1357	226.6
1358	176
1359	167.3
1360	182
1361	204.9
1362	240.8
1363	185.5
1364	169.5
1365	182.4
1366	180.8
1367	177.7
1368	178.6
1369	167
1370	158.4
1371	156.3
1372	156.7
1373	160.9
1374	177.2
1375	185.1
1376	183.1
1377	164.9
1378	151.1
1379	141
1380	151.3
1381	158.6
1382	158.2
1383	160.1
1384	156.4
1385	158
1386	158.8
1387	162.1
1388	165.6
1389	164.4
1390	155.5
1391	151.5
1392	158.1
1393	224.8
1394	221.5
1395	159
1396	155.9
1397	145.4
1398	157.2
1399	224.3
1400	243.3
1401	305.7
1402	215.8
1403	189.1
1404	165
1405	162.2
1406	171.9
1407	181.6
1408	197.6
1409	202.5
1410	233
1411	214.6
1412	174.6
1413	156.2
1414	155.3
1415	162.8
1416	153.4
1417	147.4
1418	148.6
1419	150.3
1420	159.6
1421	184.7
1422	224.5
1423	249.8
1424	230.4
1425	225.5
1426	221.7
1427	213.1
1428	222
1429	217.9
1430	185.9
1431	189.3
1432	197.3
1433	192.5
1434	168.3
1435	152.9
1436	162.7
1437	149.6
1438	164.5
1439	150.5
1440	139
1441	136
1442	134.1
1443	139.4
1444	143
1445	144.7
1446	144.1
1447	139.2
1448	128.3
1449	131.4
1450	136.7
1451	147.3
1452	154.9
1453	151.6
1454	151.7
1455	159.6
1456	163.8
1457	187.1
1458	183.3
1459	167.2
1460	153.3
1461	147.8
1462	146.6
1463	151.2
1464	148.1
1465	137.8
1466	134.9
1467	163.8
1468	170.7
1469	170.7
1470	173.3
1471	162.7
1472	146.5
1473	135.4
1474	127.2
1475	127.9
1476	137.3
1477	139.6
1478	138.4
1479	146.1
1480	152.2
1481	139
1482	134.6
1483	128.8
1484	129.7
1485	136.9
1486	138.3
1487	136
1488	133.8
1489	133.6
1490	144.4
1491	140.6
1492	133.5
1493	135.1
1494	141.8
1495	162
1496	178.4
1497	191.1
1498	178.6
1499	168.2
1500	163.9
1501	164.5
1502	152.7
1503	143.7
1504	134.3
1505	129.4
1506	116.7
1507	114.7
1508	109.4
1509	106.3
1510	110.7
1511	106.6
1512	107.8
1513	109.9
1514	112.1
1515	114.7
1516	120.4
1517	115.7
1518	117.4
1519	120.4
1520	127.6
1521	125.8
1522	121.8
1523	122.5
1524	118.6
1525	116.7
1526	113.8
1527	118.6
1528	120.1
1529	121.5
1530	123.9
1531	120.4
1532	117.3
1533	115.2
1534	110.9
1535	108.1
1536	107.2
1537	107
1538	112.7
1539	117.6
1540	119.7
1541	118.3
1542	113.8
1543	107
1544	113
1545	121.2
1546	121.7
1547	122.2
1548	111.7
1549	115.8
1550	124
1551	129
1552	129.4
1553	125.2
1554	121.6
1555	119.7
1556	116
1557	118.9
1558	118.2
1559	122.8
1560	122.9
1561	119.8
1562	123
1563	126.6
1564	137.2
1565	145.6
1566	148.6
1567	139.7
1568	136.8
1569	137
1570	129.8
1571	132.1
1572	123.9
1573	125.6
1574	128.5
1575	134
1576	142.7
1577	148.6
1578	153.4
1579	164.4
1580	179.9
1581	167.3
1582	164.8
1583	166.6
1584	162.6
1585	156.9
1586	142.5
1587	137.2
1588	140
1589	144
1590	140.3
1591	125.2
1592	121.1
1593	127.7
1594	129.7
1595	122.9
1596	118.3
1597	111.3
1598	110.9
1599	116.1
1600	117.8
1601	126.2
1602	136.4
1603	141
1604	130.7
1605	128.1
1606	128.9
1607	128.8
1608	126.2
1609	139.8
1610	149.1
1611	152.3
1612	167.6
1613	166.8
1614	171.8
1615	166.3
1616	149.2
1617	142.8
1618	137.2
1619	123.1
1620	120.9
1621	125
1622	132.1
1623	134
1624	134.9
1625	134.2
1626	137.8
1627	142.1
1628	139.1
1629	136.6
1630	132.8
1631	114.5
1632	114.1
1633	117.5
1634	121.9
1635	128.4
1636	133.7
1637	166.8
1638	166.1
1639	150.7
1640	139.1
1641	123.5
1642	118.3
1643	119.7
1644	114.5
1645	115.7
1646	116.4
1647	116.2
1648	131.1
1649	140.8
1650	149.4
1651	176.5
1652	115.9
1653	140.5
1654	143.6
1655	120.9
1656	113.4
1657	112.5
1658	108.1
1659	108.6
1660	128.7
1661	134.7
1662	132.7
1663	123.6
1664	114.9
1665	105.9
1666	97.8
1667	104.4
1668	112.7
1669	112.2
1670	118.8
1671	118.5
1672	111.9
1673	106.5
1674	108.5
1675	115
1676	122.7
1677	127.2
1678	127
1679	127.9
1680	123
1681	120.8
1682	126.3
1683	124.5
1684	120.8
1685	116.4
1686	116.7
1687	121.1
1688	118.7
1689	119.3
1690	128.2
1691	123.2
1692	120.8
1693	124.9
1694	136.7
1695	147.2
1696	140.5
1697	142.6
1698	142.8
1699	166.8
1700	166
1701	162
1702	149.2
1703	158.9
1704	165.3
1705	151.2
1706	148.3
1707	139
1708	127.2
1709	121.7
1710	118.7
1711	115.3
1712	113.8
1713	120.3
1714	125.4
1715	141.5
1716	150.2
1717	155.5
1718	138.5
1719	127.3
1720	126.3
1721	120.3
1722	117.2
1723	114.8
1724	108.5
1725	109.2
1726	111.6
1727	114.6
1728	128.5
1729	144.5
1730	147.2
1731	132.3
1732	117.3
1733	108.3
1734	106.6
1735	108.7
1736	105.8
1737	110.8
1738	106.5
1739	106.4
1740	102.6
1741	103.3
1742	110.3
1743	112.2
1744	113.6
1745	101.7
1746	102.7
1747	101.7
1748	100
1749	107
1750	118.3
1751	130.3
1752	133.3
1753	103.6
1754	100
1755	101.5
1756	103.2
1757	94.1
1758	96.5
1759	99.8
1760	104.5
1761	108.2
1762	107.4
1763	104.2
1764	110.6
1765	108.7
1766	102.7
1767	98
1768	108
1769	101.3
1770	100
1771	103.9
1772	100.4
1773	103.4
1774	104.7
1775	106.6
1776	114.2
1777	119.4
1778	114.8
1779	120.5
1780	130.2
1781	122.2
1782	117.4
1783	115.5
1784	108.2
1785	104
1786	106.9
1787	110.8
1788	108.3
1789	112.2
1790	108.8
1791	100.6
1792	100.1
1793	97.4
1794	100.7
1795	103.2
1796	103.2
1797	99.8
1798	100.7
1799	100
1800	97.5
1801	99.1
1802	98.5
1803	106.2
1804	113.8
1805	118.7
1806	122.1
1807	131.8
1808	137.4
1809	139.1
1810	130.8
1811	135.8
1812	142.3
1813	144.7
1814	145.3
1815	148.6
1816	149.3
1817	145.1
1818	136.9
1819	131.9
1820	131.3
1821	132.1
1822	138.6
1823	150.4
1824	151.1
1825	142.3
1826	134.7
1827	127.6
1828	128.9
1829	127.3
1830	126.3
1831	123
1832	129
1833	135.5
1834	134.3
1835	132.8
1836	134.5
1837	153.8
1838	169.5
1839	180.8
1840	185.8
1841	204.1
1842	233
1843	223.3
1844	193
1845	185.2
1846	163.4
1847	203.4
1848	168.5
1849	146.2
1850	156.2
1851	186.2
1852	225.5
1853	257.3
1854	246.2
1855	235.1
1856	241.7
1857	237.3
1858	248.8
1859	233.6
1860	222.9
1861	208.5
1862	204.6
1863	202.5
1864	205.7
1865	193.2
1866	189.1
1867	194.6
1868	192.6
1869	196.3
1870	184.7
1871	172.9
1872	167.5
1873	159.8
1874	156.9
1875	168.5
1876	189.4
1877	197
1878	207.4
1879	214.2
1880	207.4
1881	193.6
1882	205.8
1883	212.3
1884	191.7
1885	194.1
1886	202.3
1887	203.5
1888	202.7
1889	235.9
1890	258.3
1891	239.5
1892	235.7
1893	239.9
1894	240
1895	235.9
1896	232.2
1897	243.4
1898	254.6
1899	278.8
1900	302.6
1901	349.8
1902	399.4
1903	407.3
1904	349.6
1905	301
1906	263.6
1907	244.2
1908	250.4
1909	258.4
1910	248.7
1911	248.7
1912	251.3
1913	268
1914	314.4
1915	314.7
1916	312.5
1917	308.8
1918	306.7
1919	318
1920	338.9
1921	320.1
1922	340.5
1923	426.6
1924	510.8
1925	604.1
1926	625.7
1927	625.8
1928	620.9
1929	615.8
1930	615.5
1931	616.8
1932	620.4
1933	621.2
1934	624.1
1935	629.1
1936	630.7
1937	635
1938	637.2
1939	638.8
1940	641.1
1941	642.5
1942	646.1
1943	644.9
1944	649.6
1945	650.7
1946	652.4
1947	653.6
1948	656.1
1949	657.4
1950	656.2
1951	658.6
1952	657.5
1953	658.7
1954	661.2
1955	660
1956	661.2
1957	674
1958	651.5
1959	663.5
1960	663.9
1961	666.5
1962	667.8
1963	666.6
1964	654.6
1965	655
1966	672.6
1967	671.9
1968	666.8
1969	660.3
1970	663.7
1971	663.9
1972	665.1
1973	665.2
1974	665.2
1975	661.3
1976	663.9
1977	663.9
1978	660.6
1979	661.2
1980	662.5
1981	662.6
1982	662.6
1983	660.2
1984	663.6
1985	663.9
1986	656.6
1987	653.8
1988	658.4
1989	658.7
1990	659.9
1991	655.3
1992	653.8
1993	653.6
1994	657.4
1995	651.2
1996	652.3
1997	664.6
1998	658.9
1999	652.6
2000	651.2
[truncated: 2,199 more rows]

## Sheet: 18023J78
1	162.8
2	133.5
3	133.8
4	144.5
5	160.3
6	158.6
7	148
8	144.9
9	146.2
10	142.4
11	140.4
12	146.4
13	141.9
14	140.2
15	136.9
16	138.7
17	150.8
18	157.2
19	164.6
20	165.1
21	176.4
22	170.8
23	161.8
24	171.5
25	220.3
26	274.7
27	266
28	222.8
29	198.8
30	188.3
31	211.2
32	187.6
33	178.9
34	179
35	192.4
36	170.5
37	169.3
38	170.6
39	167.2
40	165.7
41	177.8
42	183.4
43	180
44	174.9
45	173.8
46	184.8
47	185.6
48	183.6
49	190.9
50	186.1
51	179.6
52	179
53	183.5
54	182.2
55	176.6
56	164.5
57	155.8
58	145.2
59	148.6
60	145.2
61	141.7
62	135.5
63	131.3
64	135.8
65	137.8
66	135.6
67	134.7
68	139.6
69	145.6
70	145.8
71	141.7
72	145.3
73	139.8
74	143.9
75	150.2
76	155
77	154.8
78	156.7
79	155.3
80	150.6
81	145
82	146.6
83	147.6
84	140.5
85	148.4
86	151.9
87	143.8
88	135.4
89	134.6
90	146.9
91	149.1
92	142.2
93	141.3
94	142.3
95	139.9
96	141.8
97	141.6
98	150.7
99	154.7
100	151.6
101	144.1
102	139.6
103	137.8
104	135
105	134.9
106	141.2
107	140
108	142.5
109	142.8
110	151.7
111	154.8
112	143.6
113	142.7
114	139.3
115	135.4
116	138
117	138.1
118	141.3
119	150.7
120	145
121	165.8
122	180.6
123	162.4
124	162.7
125	156.9
126	157.7
127	152.6
128	144.1
129	144.2
130	139.2
131	136.3
132	139.9
133	143.5
134	145.1
135	150.2
136	162.7
137	159.1
138	157.6
139	156.8
140	160.7
141	152.6
142	142.2
143	132.9
144	132.3
145	130.8
146	140.1
147	137.1
148	143.1
149	157.9
150	164.5
151	170.6
152	167.3
153	215.7
154	164.2
155	156.1
156	146.8
157	145
158	132.4
159	133.9
160	133.6
161	134.4
162	134.9
163	139.2
164	142.6
165	142.8
166	138.1
167	147
168	154.6
169	150.8
170	145.6
171	142.6
172	137
173	135
174	127.5
175	132.1
176	136
177	137.4
178	143.2
179	147.1
180	142.5
181	140.6
182	143.8
183	142.3
184	136.3
185	135.8
186	136.4
187	138.3
188	134.6
189	135.9
190	131.5
191	130
192	130.3
193	129.4
194	132.6
195	132.2
196	132.2
197	137.6
198	138.9
199	133
200	181.1
201	156.3
202	142.1
203	131.1
204	129.4
205	123.7
206	127.8
207	126.5
208	130.3
209	140.8
210	142.9
211	143.9
212	145.3
213	147.5
214	147.5
215	141.4
216	133.8
217	129.4
218	129.3
219	129.5
220	136
221	134.5
222	130.2
223	139.7
224	141.7
225	142.7
226	150.5
227	168.3
228	186
229	203.9
230	221.1
231	241.7
232	268.1
233	273.3
234	288.3
235	304.8
236	236.6
237	201.3
238	179.9
239	170.1
240	152.5
241	142.4
242	137.5
243	133
244	139.1
245	149.2
246	155.4
247	155.5
248	152.4
249	149.5
250	138.3
251	132.2
252	133.5
253	132.3
254	142.5
255	150
256	157.7
257	161.7
258	155.5
259	151.3
260	149.7
261	142.6
262	141.5
263	141.3
264	143.6
265	149.3
266	156.2
267	170.7
268	174.2
269	180.9
270	182.4
271	184.7
272	174.3
273	172.5
274	180.6
275	194
276	186.3
277	182
278	166.8
279	155
280	139.8
281	148
282	157.2
283	151
284	160.9
285	172.1
286	175.8
287	170.9
288	156.1
289	158.1
290	151.6
291	138.8
292	133.1
293	136.2
294	141.8
295	148.4
296	154
297	160.4
298	152.8
299	147.2
300	151.3
301	154.7
302	162.6
303	156.6
304	161.6
305	167.6
306	181.1
307	205.4
308	198.3
309	172.7
310	154.2
311	143.2
312	141.4
313	133.6
314	132.6
315	133.3
316	135.9
317	138.7
318	139.2
319	159.7
320	172.3
321	167.4
322	161.1
323	151.9
324	147.3
325	135.3
326	130.1
327	129.5
328	130.3
329	137.3
330	142.8
331	150.7
332	164.2
333	170.6
334	166.4
335	171.9
336	167.1
337	169.4
338	158.9
339	164.8
340	161.7
341	147.2
342	142.7
343	138.8
344	133.7
345	131.5
346	128.4
347	136.2
348	166.9
349	193.6
350	206.3
351	184.3
352	158.6
353	139.2
354	129.7
355	127.3
356	129.4
357	132.1
358	131.5
359	139.2
360	147.5
361	153.9
362	175.3
363	181.6
364	187.3
365	176.4
366	168
367	156.8
368	150.1
369	151.9
370	157.2
371	188.3
372	215.5
373	217.8
374	184.3
375	168.3
376	150.9
377	144.1
378	136.9
379	133.2
380	131.4
381	129.2
382	135.9
383	165.4
384	175.7
385	195.4
386	199.9
387	181.8
388	168
389	157.8
390	158
391	158
392	164.2
393	179.3
394	183.6
395	184.2
396	159.6
397	152.5
398	146.1
399	139.6
400	148.2
401	155.6
402	167.5
403	182.6
404	183.8
405	181.7
406	154.7
407	139.4
408	132.3
409	123.5
410	128
411	133.6
412	139.3
413	157.4
414	165.4
415	178.9
416	177
417	165.6
418	151.3
419	140.9
420	137.3
421	133
422	134.1
423	137.5
424	150.1
425	176.3
426	186.5
427	240.7
428	197.9
429	235.3
430	169.7
431	171
432	178.4
433	187
434	194.7
435	192.2
436	191.7
437	186.1
438	182.1
439	170.8
440	160.4
441	163.1
442	155.8
443	152.1
444	148.5
445	155.3
446	153.5
447	152.2
448	153.2
449	162.1
450	191.6
451	208.5
452	196.8
453	203.2
454	188.8
455	176.5
456	164.6
457	150.5
458	151.6
459	145.4
460	141.9
461	142.4
462	144.6
463	149.6
464	171.8
465	167.1
466	164.2
467	156.2
468	153
469	152
470	138.6
471	141.2
472	142.6
473	140.5
474	145.5
475	142.5
476	148.4
477	154.7
478	153.9
479	154.6
480	160
481	162.5
482	154.9
483	149.4
484	141.6
485	138.9
486	134.3
487	136.7
488	134.8
489	139.1
490	139.8
491	131.5
492	134.1
493	136.5
494	136.5
495	140.6
496	144.5
497	140
498	139.4
499	135.8
500	130.9
501	136.4
502	140
503	136.1
504	136.2
505	139.6
506	139
507	138.3
508	139.5
509	138.3
510	135.6
511	132.7
512	126.6
513	128.9
514	130.1
515	129.4
516	128.3
517	134
518	138.7
519	136.3
520	138.6
521	139.5
522	132.2
523	127.8
524	126.6
525	122.1
526	120.2
527	124.7
528	123.8
529	124.9
530	128.1
531	122.3
532	124.3
533	130.8
534	136.9
535	141.2
536	150.3
537	158.5
538	177.4
539	202.9
540	208.9
541	219.9
542	217.1
543	186.4
544	170
545	156.9
546	139.2
547	130.6
548	131.8
549	131
550	129.3
551	127.5
552	133.1
553	133.9
554	137.5
555	145.2
556	144.7
557	145.6
558	145.2
559	145.7
560	149.3
561	148.2
562	173.4
563	191.1
564	181.5
565	168.7
566	164.7
567	165
568	151
569	147.3
570	148.1
571	147
572	141.6
573	144.9
574	145.1
575	142.5
576	141.8
577	147
578	149.6
579	149.8
580	150.6
581	157.7
582	167.5
583	156.3
584	175.8
585	212
586	194.2
587	161.8
588	153.8
589	141.8
590	135.4
591	132.1
592	135.9
593	137.1
594	139.5
595	138.6
596	146.4
597	150.4
598	150.6
599	148.3
600	141.5
601	137.3
602	141.6
603	145.8
604	154.7
605	153.3
606	154.6
607	156.6
608	166.1
609	179.5
610	169.5
611	169
612	156.9
613	154.3
614	150.1
615	144.6
616	153
617	142.6
618	142.2
619	140.8
620	139.9
621	138.4
622	137.5
623	133
624	128.2
625	136.4
626	132.4
627	136.1
628	148.4
629	154.5
630	166.8
631	165.2
632	158
633	146.3
634	142.6
635	138.8
636	142.3
637	138
638	138.1
639	141.2
640	139.1
641	149.3
642	149.9
643	150.5
644	154.7
645	154.6
646	147
647	147.6
648	146.7
649	155.9
650	157.6
651	166.3
652	164.8
653	171.6
654	168.3
655	167.3
656	165
657	163.6
658	161.3
659	162.5
660	164.9
661	159.6
662	164.8
663	171.2
664	185.2
665	178.5
666	162.5
667	146.6
668	140.3
669	135.6
670	130.6
671	135.9
672	134.6
673	131.7
674	138
675	138.9
676	145.5
677	149.6
678	146.6
679	153.8
680	148.8
681	146.9
682	144.8
683	153.8
684	182.6
685	197.8
686	194.9
687	167.1
688	146.3
689	141.8
690	134.6
691	136.6
692	134.7
693	138.1
694	137.2
695	137.6
696	138
697	144.5
698	149.8
699	148.9
700	152.9
701	167.4
702	165.7
703	159.5
704	160.7
705	168.9
706	179.1
707	179.9
708	187.9
709	193.4
710	184.6
711	173.7
712	161.9
713	160.2
714	158.6
715	146.8
716	144.9
717	138.5
718	135.3
719	133.6
720	131.3
721	130.1
722	135.3
723	137.9
724	139.7
725	138.9
726	142.9
727	144.2
728	144.4
729	144.3
730	136.5
731	145.9
732	143.6
733	140.7
734	144.5
735	147.9
736	148.2
737	143.7
738	133.4
739	132
740	130
741	127.2
742	127.2
743	132.7
744	136.4
745	138.2
746	147.8
747	153.5
748	164.1
749	176.2
750	190.5
751	195.7
752	196.4
753	167.6
754	152.3
755	139.5
756	127
757	122.4
758	125
759	124.2
760	124.8
761	135.3
762	139.4
763	153.8
764	154.7
765	145.7
766	145.6
767	142.9
768	133.7
769	134.4
770	126.9
771	134.2
772	143.3
773	170.9
774	232.8
775	216.3
776	234
777	266.1
778	264.9
779	234.3
780	208.1
781	203.3
782	192.2
783	192.7
784	191.1
785	196.5
786	203.1
787	220.2
788	222.9
789	233.8
790	245.2
791	257.8
792	269.6
793	285.9
794	272.8
795	264
796	237.3
797	234.3
798	233.6
799	199.2
800	206.7
801	203
802	189.7
803	181.5
804	175
805	175.2
806	179.2
807	179
808	180.7
809	186.7
810	197
811	196.2
812	192.8
813	201.1
814	203.3
815	206.5
816	209.5
817	197.8
818	187.9
819	183.2
820	175
821	172.3
822	180.1
823	187.2
824	183
825	211.2
826	232.4
827	220.4
828	187.3
829	172.3
830	176.5
831	178.2
832	171.1
833	169.8
834	173.7
835	178.5
836	187.3
837	199.5
838	209.2
839	201.7
840	180.7
841	164.4
842	160.6
843	164.8
844	162.9
845	160
846	170.7
847	165.1
848	172.1
849	184.2
850	185
851	168.7
852	178.2
853	202
854	207
855	188.3
856	170.4
857	161.6
858	158.6
859	150.4
860	165.3
861	172
862	170.4
863	219.2
864	209.4
865	172.2
866	157.9
867	152.7
868	147.6
869	163.6
870	226.4
871	178.3
872	160.4
873	158.6
874	162.4
875	229.6
876	195.3
877	184.8
878	170.6
879	164
880	159.1
881	169.6
882	180.2
883	221.6
884	185.7
885	179.9
886	169.1
887	160.8
888	164.8
889	217.9
890	188.1
891	177.6
892	194.2
893	188.1
894	196.6
895	188
896	176.8
897	168.7
898	164.1
899	169.1
900	169.2
901	175.6
902	196.4
903	202.7
904	188.2
905	178.5
906	172.7
907	173.4
908	163.2
909	161.3
910	156.8
911	166.1
912	172.5
913	197.2
914	210
915	221.2
916	198.7
917	180.1
918	169.8
919	155.5
920	145
921	144.1
922	147.7
923	149.7
924	148.2
925	147.5
926	149.1
927	166.6
928	176.7
929	167.6
930	148.7
931	142.4
932	143.9
933	144.1
934	143.9
935	146.9
936	144.3
937	156
938	160.7
939	167.8
940	183.7
941	177.7
942	181
943	174
944	174.2
945	159.3
946	162
947	183.5
948	209.9
949	232.3
950	218.3
951	192.7
952	172.5
953	162.4
954	152.9
955	147.6
956	136.9
957	134.9
958	136.4
959	157.7
960	166.1
961	172.6
962	177.3
963	180.3
964	178.3
965	171.1
966	169.5
967	170.8
968	174.8
969	177.7
970	172.7
971	177.9
972	180.4
973	171.6
974	167.5
975	161.1
976	165.9
977	167.7
978	169.1
979	172.5
980	189.2
981	182.2
982	170.1
983	180.4
984	181.7
985	178.7
986	175.1
987	190.6
988	193.8
989	184
990	176.7
991	223.2
992	182.2
993	161
994	161.9
995	215.5
996	186.1
997	188.1
998	184
999	165.8
1000	178.1
1001	242.5
1002	233.5
1003	192.6
1004	174.6
1005	156
1006	151.2
1007	145.8
1008	145.6
1009	147.4
1010	154
1011	158.3
1012	162.3
1013	156.3
1014	158
1015	165
1016	162.8
1017	161.5
1018	153.7
1019	153.6
1020	160.5
1021	184.4
1022	193.8
1023	176.2
1024	164.5
1025	175.1
1026	172.2
1027	180.2
1028	186.5
1029	168.3
1030	162.9
1031	162.5
1032	169.5
1033	159.9
1034	160.6
1035	163
1036	161.6
1037	162.9
1038	164.8
1039	164.6
1040	154.1
1041	146.3
1042	147.7
1043	153.6
1044	146.2
1045	172.7
1046	179.1
1047	183.6
1048	184.6
1049	169
1050	165
1051	161
1052	153.6
1053	153.8
1054	150.6
1055	146.8
1056	146.2
1057	152.3
1058	157.7
1059	159.9
1060	160.9
1061	159.1
1062	146.3
1063	146.5
1064	144.6
1065	141.1
1066	139
1067	140.2
1068	149
1069	157.9
1070	154.8
1071	147.7
1072	138.6
1073	135.6
1074	143.3
1075	150.1
1076	148.3
1077	150.2
1078	154.2
1079	159.6
1080	172.6
1081	165.9
1082	158.3
1083	149
1084	144.6
1085	142.3
1086	136
1087	136.9
1088	137.5
1089	140.5
1090	147.8
1091	152.6
1092	155.1
1093	156
1094	154.9
1095	157.3
1096	160.3
1097	159
1098	156
1099	156.7
1100	197.4
1101	167.5
1102	151.6
1103	155.2
1104	170.1
1105	181.7
1106	175
1107	163.2
1108	166.7
1109	169.1
1110	170.3
1111	168.4
1112	171.4
1113	170.3
1114	181.2
1115	171.4
1116	158.4
1117	148.9
1118	143.1
1119	140.7
1120	142.4
1121	138.2
1122	135.8
1123	138.5
1124	136
1125	137.9
1126	137.8
1127	138
1128	143.7
1129	156.2
1130	160.9
1131	159.7
1132	161.2
1133	167.7
1134	167.8
1135	164.9
1136	151.2
1137	149.7
1138	149.2
1139	149.9
1140	156.6
1141	159.5
1142	170.4
1143	166
1144	159.7
1145	162.7
1146	161.4
1147	162.9
1148	159.3
1149	169.6
1150	170
1151	169.8
1152	156.1
1153	154.9
1154	149.4
1155	149.5
1156	150.3
1157	152.6
1158	149.4
1159	152.7
1160	149.6
1161	154.5
1162	159.5
1163	157.3
1164	153.9
1165	156.7
1166	155
1167	151.9
1168	153.2
1169	154.6
1170	158.3
1171	156.1
1172	166.2
1173	168.5
1174	168.5
1175	168.7
1176	164.6
1177	157.4
1178	160
1179	168.8
1180	185.2
1181	177.8
1182	177.3
1183	161.4
1184	155.3
1185	148.4
1186	156.1
1187	164.6
1188	161.2
1189	161.9
1190	168.7
1191	177.3
1192	173.9
1193	163
1194	157.3
1195	173.4
1196	189
1197	185.7
1198	172
1199	170.1
1200	180.7
1201	193.2
1202	181.8
1203	175.7
1204	172.1
1205	198.7
1206	200
1207	173.1
1208	160.4
1209	159.8
1210	154.4
1211	163
1212	172.4
1213	188
1214	193.3
1215	193.6
1216	205.3
1217	199.9
1218	185.8
1219	165.9
1220	159.2
1221	161.8
1222	287.1
1223	257.7
1224	191.5
1225	192.8
1226	193.8
1227	208.7
1228	207.2
1229	271.5
1230	174
1231	180.4
1232	158.1
1233	191.7
1234	198.3
1235	194.8
1236	191.3
1237	179
1238	164.2
1239	159.2
1240	175.4
1241	223.5
1242	208.6
1243	196.2
1244	189.4
1245	184.3
1246	164.1
1247	155.1
1248	152.1
1249	149.6
1250	151.2
1251	153.8
1252	167.8
1253	169
1254	167.5
1255	183.1
1256	193.9
1257	185.2
1258	173
1259	157.1
1260	147.6
1261	145.4
1262	145.8
1263	149.8
1264	158
1265	163
1266	147.8
1267	170.3
1268	173.5
1269	179
1270	188
1271	194.4
1272	181
1273	157.6
1274	153.5
1275	155.7
1276	153.8
1277	148.9
1278	148
1279	149.3
1280	150.9
1281	150.9
1282	146.1
1283	151.2
1284	161.5
1285	174.9
1286	173.8
1287	160.9
1288	151.1
1289	153.6
1290	152.6
1291	153.4
1292	148.6
1293	154.2
1294	154.8
1295	158.7
1296	157.2
1297	160.4
1298	161.3
1299	167.5
1300	164.1
1301	168.2
1302	166.3
1303	164.6
1304	160.8
1305	157
1306	161.1
1307	159.5
1308	160.2
1309	155.1
1310	159.4
1311	168.9
1312	174.2
1313	170.5
1314	182.4
1315	176.9
1316	168.7
1317	170
1318	166.8
1319	157.3
1320	151.8
1321	139.8
1322	143.1
1323	146.2
1324	168.5
1325	163.3
1326	156.1
1327	154.7
1328	157
1329	158.9
1330	155.8
1331	158.9
1332	167.6
1333	176
1334	173.7
1335	167.7
1336	163.4
1337	164.4
1338	163.1
1339	159.7
1340	156.3
1341	160.7
1342	169.4
1343	171
1344	181.3
1345	182.6
1346	190.1
1347	183.7
1348	162.1
1349	156.6
1350	149.1
1351	150.3
1352	165
1353	173.1
1354	176.4
1355	181
1356	172.8
1357	162.1
1358	157.5
1359	149
1360	148.8
1361	148.2
1362	167
1363	178.5
1364	170.2
1365	178.3
1366	196.4
1367	198.7
1368	193.8
1369	173.2
1370	168.1
1371	177.5
1372	177.3
1373	172
1374	163.7
1375	153.5
1376	147.5
1377	138.9
1378	138.3
1379	147.9
1380	167.3
1381	180.5
1382	177.9
1383	165.4
1384	153.7
1385	144.4
1386	145
1387	153.9
1388	163.3
1389	164.3
1390	165.1
1391	174.1
1392	188.7
1393	202.8
1394	197.6
1395	172.6
1396	169.9
1397	181.2
1398	170.8
1399	165.7
1400	170.4
1401	166.2
1402	169.7
1403	172.3
1404	173.2
1405	182.3
1406	202.6
1407	213.8
1408	281.2
1409	222.6
1410	221.3
1411	216.5
1412	210.5
1413	187.6
1414	189.2
1415	235.3
1416	202.5
1417	209
1418	222
1419	179.3
1420	165.9
1421	165.5
1422	169.1
1423	172.1
1424	179.9
1425	175.3
1426	161.1
1427	155.7
1428	156.7
1429	179.4
1430	197.9
1431	208
1432	211.8
1433	210.7
1434	204.1
1435	189.3
1436	181.2
1437	176.8
1438	174.6
1439	162.8
1440	164.2
1441	154.9
1442	161.7
1443	131.8
1444	161.3
1445	185.8
1446	207.2
1447	222.8
1448	184.9
1449	179.4
1450	169.6
1451	163.8
1452	212.7
1453	174.9
1454	172.9
1455	173.2
1456	191.4
1457	171.5
1458	174
1459	181.3
1460	188.1
1461	206.4
1462	211.2
1463	216.8
1464	189.6
1465	172
1466	168.3
1467	168.7
1468	170.3
1469	165.6
1470	173.9
1471	172.5
1472	188.2
1473	196.5
1474	206.8
1475	191.1
1476	165.5
1477	154.2
1478	155.1
1479	152.2
1480	143.6
1481	152.6
1482	163.1
1483	182.3
1484	198.8
1485	204.7
1486	196.2
1487	180.5
1488	164.9
1489	155.3
1490	154.1
1491	151.7
1492	150
1493	151.1
1494	152.8
1495	158.7
1496	170.9
1497	182.7
1498	189.9
1499	176.9
1500	168.8
1501	162.4
1502	159.4
1503	156.9
1504	151.3
1505	145.3
1506	143.9
1507	149.8
1508	162.9
1509	173.7
1510	176.4
1511	166.3
1512	169.3
1513	168
1514	174.2
1515	191.2
1516	179.9
1517	169.7
1518	166.6
1519	173.7
1520	171.1
1521	170.5
1522	171.9
1523	160.3
1524	156.6
1525	158.2
1526	156.3
1527	161.9
1528	167.1
1529	172.6
1530	181
1531	189.4
1532	182.7
1533	174.6
1534	170
1535	172.1
1536	175.8
1537	161.9
1538	152.1
1539	144.3
1540	151
1541	165.5
1542	175.6
1543	176.1
1544	164.4
1545	166.8
1546	173.1
1547	167.9
1548	164.9
1549	163.2
1550	174.4
1551	203
1552	202.6
1553	197
1554	179
1555	167
1556	147.7
1557	151.1
1558	141.2
1559	136.6
1560	148.2
1561	166.1
1562	175.1
1563	162.8
1564	156.8
1565	139.2
1566	135.1
1567	129.7
1568	135.6
1569	145.6
1570	154.9
1571	168.5
1572	179.8
1573	180.3
1574	180
1575	171.2
1576	156.1
1577	152.5
1578	141.7
1579	151.1
1580	153.1
1581	152.1
1582	158.7
1583	155.5
1584	150.7
1585	151.5
1586	159.3
1587	158.2
1588	154.9
1589	162.6
1590	156.1
1591	152
1592	146.9
1593	144.6
1594	136.6
1595	138.3
1596	139.9
1597	144.8
1598	158.1
1599	166.3
1600	173.6
1601	157.1
1602	154.1
1603	157
1604	164.1
1605	158.9
1606	153.7
1607	151.9
1608	164.8
1609	162.9
1610	158.8
1611	150.4
1612	149.5
1613	143
1614	146.6
1615	149.1
1616	146.4
1617	147.4
1618	147.7
1619	155.4
1620	169.5
1621	172.8
1622	155.7
1623	138.1
1624	130.5
1625	124.4
1626	130.6
1627	151.3
1628	157.4
1629	148.1
1630	135.2
1631	134.3
1632	150.8
1633	157.3
1634	157.7
1635	143.8
1636	140.3
1637	121.1
1638	125
1639	129.1
1640	137.2
1641	142.8
1642	150.5
1643	154.9
1644	164.1
1645	175.7
1646	169
1647	145.8
1648	140.2
1649	133.7
1650	135.7
1651	144.1
1652	144.8
1653	140.7
1654	142.1
1655	140.6
1656	143.9
1657	156.1
1658	157.9
1659	149.3
1660	137.7
1661	124.4
1662	121.4
1663	117.6
1664	119
1665	122.8
1666	123.3
1667	128.5
1668	141.8
1669	143.4
1670	136.7
1671	130.3
1672	128.2
1673	128.8
1674	128.4
1675	129.3
1676	127.6
1677	135.1
1678	146.3
1679	144.7
1680	142.4
1681	141.4
1682	134.7
1683	129.5
1684	129.6
1685	130.9
1686	138.2
1687	143.5
1688	133.5
1689	132.1
1690	136.5
1691	136
1692	136.7
1693	138.8
1694	133.2
1695	125.9
1696	128
1697	134.4
1698	145.4
1699	161.2
1700	159.4
1701	151.5
1702	137.3
1703	128
1704	125.8
1705	128.3
1706	134.9
1707	135.5
1708	129.8
1709	127.7
1710	136.7
1711	137.2
1712	142.7
1713	159.1
1714	166.1
1715	170
1716	167.9
1717	163.5
1718	158.4
1719	159.6
1720	156.5
1721	167.3
1722	158.8
1723	156.1
1724	147.2
1725	149
1726	147.4
1727	127.1
1728	126.6
1729	126.3
1730	125.2
1731	123.2
1732	131.6
1733	142.4
1734	142
1735	142.9
1736	133.7
1737	130.6
1738	132.5
1739	130.1
1740	130.8
1741	132
1742	129
1743	127
1744	127.5
1745	130.9
1746	140.3
1747	150.2
1748	139.9
1749	136.7
1750	145.2
1751	136.6
1752	135.3
1753	132.9
1754	133.8
1755	137
1756	131.9
1757	136.1
1758	139.2
1759	141.3
1760	139.2
1761	135.3
1762	131.2
1763	132.4
1764	136
1765	130.6
1766	131.5
1767	144.2
1768	145.9
1769	137.7
1770	132.3
1771	133.7
1772	132.8
1773	132.3
1774	132
1775	131.2
1776	136.1
1777	135
1778	135
1779	135.3
1780	136.4
1781	140.1
1782	142.5
1783	150.8
1784	153.7
1785	143
1786	142.9
1787	142.9
1788	136
1789	133.8
1790	132
1791	138.8
1792	136.5
1793	131.8
1794	127.8
1795	126.2
1796	124.8
1797	132.1
1798	134.5
1799	139.3
1800	141.9
1801	158
1802	168.3
1803	170.5
1804	191.8
1805	228.7
1806	248
1807	216.5
1808	198.8
1809	178.7
1810	160.8
1811	185.9
1812	203.1
1813	173.3
1814	163
1815	167.8
1816	172.9
1817	188.7
1818	168.5
1819	160.4
1820	156.2
1821	152
1822	149.5
1823	147.1
1824	147
1825	149.9
1826	144.6
1827	144.5
1828	141.5
1829	140
1830	145.5
1831	148.4
1832	145.2
1833	146.7
1834	148
1835	151.2
1836	158.1
1837	175
1838	175.7
1839	157.5
1840	151.2
1841	163.4
1842	202.5
1843	243.8
1844	269.2
1845	250.3
1846	215.1
1847	179.1
1848	161.3
1849	151.1
1850	155.4
1851	163.7
1852	181.3
1853	216.9
1854	300.7
1855	360
1856	354
1857	330.4
1858	322.6
1859	322.1
1860	321.7
1861	340.7
1862	345.8
1863	327.6
1864	324.5
1865	298
1866	299.3
1867	303.2
1868	291.3
1869	291.4
1870	287.2
1871	280.7
1872	254.9
1873	248.3
1874	244.6
1875	236.4
1876	257.7
1877	248
1878	256.2
1879	247
1880	243.4
1881	232.1
1882	249.4
1883	244.1
1884	244.3
1885	251
1886	251.2
1887	261.5
1888	260.8
1889	247.9
1890	256.3
1891	234.7
1892	234.1
1893	235.7
1894	238.6
1895	259.7
1896	273.5
1897	319.1
1898	337
1899	330.6
1900	322
1901	329
1902	345.9
1903	357.3
1904	363.5
1905	335.7
1906	306.3
1907	311.8
1908	336
1909	348.2
1910	334
1911	320.6
1912	304.8
1913	291.2
1914	287.5
1915	309
1916	337.8
1917	349.3
1918	337.8
1919	325.2
1920	304.8
1921	294.5
1922	294.1
1923	402.5
1924	542.4
1925	606.6
1926	619.7
1927	614.9
1928	612.1
1929	612
1930	615.5
1931	613.3
1932	620
1933	623
1934	629.2
1935	629.5
1936	628.1
1937	633.1
1938	627
1939	629.3
1940	637.4
1941	635.3
1942	627.7
1943	631.4
1944	636.8
1945	638.7
1946	624.2
1947	614.7
1948	614.4
1949	624.8
1950	628
1951	619
1952	603.3
1953	611.5
1954	617.9
1955	641
1956	643.6
1957	639
1958	632.8
1959	621.2
1960	612.3
1961	623.3
1962	629.2
1963	620.1
1964	614.8
1965	610.9
1966	619.8
1967	627.5
1968	628.2
1969	617.8
1970	619.2
1971	625.4
1972	626.9
1973	620.9
1974	623.4
1975	625.5
1976	619.6
1977	613.3
1978	613.2
1979	601.9
1980	600.1
1981	603.3
1982	618.5
1983	620
1984	619.4
1985	631.4
1986	624.6
1987	608.1
1988	597
1989	606.6
1990	616.4
1991	622.2
1992	624.2
1993	612.4
1994	604.9
1995	603.5
1996	600
1997	617.7
1998	642.1
1999	641.2
2000	630.8
[truncated: 2,199 more rows]

## Sheet: 18023J76
1	179.6
2	123.8
3	125
4	121.5
5	122.6
6	124.4
7	123.6
8	123.6
9	131.4
10	133.7
11	132.8
12	134.5
13	135.8
14	126.6
15	132.7
16	128
17	130.2
18	132.1
19	132.1
20	133.5
21	149.1
22	155.2
23	164.2
24	165.3
25	167.4
26	161.8
27	160.1
28	151.2
29	149.8
30	140.1
31	145.8
32	148.2
33	135.8
34	138.4
35	137.2
36	142
37	145.1
38	146.3
39	145
40	144.2
41	148.4
42	147.2
43	151.9
44	147
45	176.3
46	189
47	154
48	150.7
49	145.8
50	145.2
51	147
52	139.5
53	140.1
54	139.3
55	138.7
56	144.3
57	135.8
58	134.9
59	129.8
60	129.9
61	135.8
62	127.1
63	127.8
64	125.8
65	127.5
66	130.9
67	134.4
68	135.2
69	134.3
70	133.6
71	132
72	122.9
73	126.4
74	125.2
75	132
76	129.8
77	135.9
78	135.7
79	143.6
80	151.3
81	153.6
82	149.8
83	142.2
84	139.1
85	135.7
86	138.7
87	135.2
88	140
89	132.7
90	129.1
91	136
92	130.3
93	134.2
94	128.7
95	127.6
96	123.2
97	121.6
98	127.8
99	124.7
100	123.2
101	131.2
102	131.9
103	130.2
104	127.5
105	123.3
106	124.2
107	121
108	125.9
109	125.5
110	123.6
111	125.5
112	122.1
113	121
114	123.1
115	115.8
116	126.2
117	124.9
118	125.3
119	130.3
120	123
121	125.5
122	125.3
123	127.2
124	124.4
125	124.6
126	125
127	126.9
128	117.8
129	120.2
130	120.6
131	114.2
132	121.9
133	112.9
134	119.7
135	119.6
136	120.4
137	122.7
138	121.1
139	121.2
140	123.1
141	121.6
142	123
143	118.4
144	119.9
145	126.3
146	125.3
147	125.8
148	130.5
149	131.6
150	130.8
151	135.8
152	145
153	143.5
154	139.7
155	132.7
156	130.4
157	131
158	129.1
159	123.6
160	127.9
161	119.3
162	119.3
163	117.1
164	116.9
165	117.6
166	118
167	116.5
168	115.4
169	113.7
170	115.6
171	117.3
172	109.1
173	113.7
174	115
175	114.3
176	115.5
177	109.9
178	109
179	114.1
180	115.7
181	116.9
182	118.8
183	113
184	112.2
185	114.6
186	121.5
187	116.8
188	118.7
189	117.5
190	113.9
191	116
192	122
193	114.3
194	110.3
195	112.3
196	109.9
197	112.6
198	110.7
199	109.4
200	111.8
201	114.5
202	112.3
203	108.3
204	109.8
205	113.1
206	114.2
207	109.9
208	116.4
209	118.3
210	113.3
211	114.2
212	116.7
213	120.6
214	120.8
215	119.6
216	118.8
217	120.2
218	118.9
219	120.5
220	129.1
221	124
222	129.1
223	128.7
224	129.9
225	130.6
226	127.9
227	133
228	136.3
229	139.2
230	138.6
231	145.5
232	154.6
233	156.9
234	165.8
235	166.3
236	159.2
237	147.1
238	146.8
239	141.3
240	135.1
241	133.2
242	128.8
243	125
244	135.2
245	133.3
246	139.6
247	142.3
248	141.6
249	135.8
250	127.9
251	131.2
252	117.9
253	123.9
254	121.3
255	126.8
256	124.6
257	132.7
258	139.7
259	134.2
260	139.2
261	138.8
262	149
263	139.9
264	133.8
265	137.7
266	134.4
267	135.7
268	132.2
269	138.3
270	135.9
271	134.6
272	138.6
273	141
274	144.6
275	174.2
276	170.9
277	151.1
278	144.6
279	143.1
280	141.5
281	189.3
282	156.5
283	150.4
284	147.4
285	137
286	127.7
287	124.1
288	118.8
289	125.5
290	121.3
291	132.1
292	138.5
293	141
294	143
295	135.8
296	138.4
297	136.1
298	133.1
299	133.2
300	151.9
301	176.3
302	144.6
303	134
304	132.1
305	135.3
306	132
307	134.2
308	135.3
309	133.3
310	131.4
311	129.8
312	126.9
313	129.8
314	130.5
315	132
316	130.9
317	121.7
318	123
319	123.9
320	123.9
321	119.1
322	123.4
323	122.1
324	123.9
325	120.3
326	120.7
327	123.4
328	125.3
329	136.5
330	142
331	141.1
332	139
333	140.2
334	133.1
335	136.9
336	135.8
337	132.3
338	132.9
339	135.9
340	131
341	125.9
342	127.5
343	126.2
344	126.8
345	134.7
346	123.4
347	124.9
348	130.7
349	124.7
350	126
351	123.9
352	118.9
353	121.1
354	117.8
355	118.8
356	121.2
357	118.6
358	120.2
359	128.3
360	131.9
361	133.8
362	130.2
363	133.2
364	133
365	131.1
366	134.5
367	127.3
368	133.3
369	131.1
370	135.6
371	144
372	125.2
373	135.9
374	135.2
375	134.2
376	132.2
377	131.3
378	191.3
379	195.6
380	131.9
381	133.2
382	137.5
383	137.2
384	137.5
385	138.6
386	131.3
387	138.8
388	134.3
389	140
390	134.1
391	141.5
392	139.1
393	147
394	141.9
395	141.4
396	138.9
397	135.7
398	137.6
399	130.8
400	135.3
401	134
402	135.8
403	141.1
404	137.2
405	141.3
406	133.3
407	134.3
408	130.8
409	131.7
410	128.7
411	129.4
412	124.3
413	247.3
414	137
415	135.2
416	131.6
417	132.7
418	181.5
419	150.6
420	134.4
421	137.3
422	130.5
423	133.5
424	133.4
425	133.3
426	191.4
427	140.6
428	139
429	136.5
430	133.1
431	139.6
432	146.8
433	148.7
434	140.6
435	148.9
436	154.4
437	153.5
438	159.2
439	158.7
440	163
441	154.4
442	155.8
443	156.2
444	160.3
445	163.1
446	154.3
447	159.1
448	150.4
449	143.7
450	149.8
451	150.3
452	148.5
453	143.6
454	146.4
455	139.8
456	143.6
457	138.6
458	144.4
459	149.9
460	154.5
461	144.6
462	144.5
463	137.7
464	141.5
465	143.6
466	143.1
467	130.6
468	134.8
469	129.1
470	131.2
471	130.8
472	124.6
473	128.5
474	127.1
475	126.5
476	137.4
477	135.5
478	138.5
479	131.3
480	135.8
481	132.4
482	136.6
483	134.2
484	134.3
485	136.1
486	136.9
487	132.9
488	138.8
489	131.4
490	132
491	133.9
492	130.1
493	133.5
494	134.2
495	133
496	129.3
497	133.4
498	133.1
499	131.9
500	136.4
501	130.3
502	132.3
503	129.6
504	133.3
505	131.8
506	126.9
507	126.3
508	123.6
509	123.5
510	125.9
511	125.9
512	120
513	122.3
514	126.2
515	124.3
516	128.6
517	122.8
518	124.9
519	128.7
520	128.7
521	137.3
522	136.5
523	133
524	133.5
525	131
526	128.4
527	132.4
528	121.5
529	120.8
530	123.4
531	122.9
532	119
533	123.8
534	126.9
535	129
536	134.3
537	141.1
538	143.9
539	149.9
540	157.8
541	157.9
542	161.5
543	148.3
544	149.4
545	143.3
546	131.8
547	129.4
548	132.6
549	131.1
550	130.3
551	138.5
552	134
553	135.7
554	131.7
555	128.1
556	137
557	141.2
558	145.8
559	136.8
560	142.2
561	133.7
562	145.8
563	146.7
564	146.5
565	142.5
566	144.2
567	154.8
568	150.7
569	144.8
570	140.7
571	145.8
572	141
573	142.6
574	130.2
575	136.5
576	136.3
577	135.7
578	145
579	149.8
580	146.2
581	150.8
582	158.4
583	157.4
584	157.8
585	143.4
586	145.6
587	142
588	140.1
589	134.9
590	130.4
591	132.1
592	131.5
593	133.7
594	135.3
595	131.1
596	135.5
597	133.4
598	132.1
599	131.5
600	132
601	129.9
602	126.2
603	129.8
604	127.7
605	130.8
606	131.7
607	131.3
608	134.3
609	133
610	138.2
611	131.4
612	130.9
613	127.8
614	134.7
615	128.8
616	126.2
617	126.4
618	130.6
619	134.1
620	126.1
621	125.6
622	124.1
623	123.5
624	130.6
625	128.8
626	122.8
627	126.6
628	125.6
629	127.4
630	124.3
631	125.5
632	123.1
633	124.3
634	128.3
635	120.4
636	132.4
637	127.5
638	124.7
639	126.2
640	122.8
641	128
642	123.3
643	124.3
644	128.9
645	130
646	137
647	133.8
648	141.2
649	146.4
650	137.7
651	135.4
652	132.4
653	137.1
654	137.8
655	135.2
656	128
657	130.6
658	129.6
659	126
660	125.2
661	129.3
662	129.1
663	130.7
664	137.4
665	141.4
666	135.6
667	136.3
668	133.7
669	136.2
670	134.1
671	131.3
672	133.9
673	136
674	138.6
675	132.6
676	131.5
677	127.7
678	129.5
679	124.9
680	181.8
681	137
682	129.2
683	129.3
684	130.5
685	134
686	124.8
687	125.9
688	121.8
689	117.7
690	126.6
691	123
692	125.2
693	130.1
694	128.4
695	141.3
696	131.6
697	139.1
698	139.3
699	140.3
700	132.9
701	136.3
702	127.9
703	127.8
704	132.9
705	136.8
706	133.8
707	139.4
708	136.3
709	132.6
710	133.3
711	131
712	125.1
713	129.7
714	129.1
715	128.7
716	127.5
717	131.1
718	134.7
719	134.2
720	128
721	129.6
722	132.9
723	134.5
724	131.2
725	146.5
726	150.7
727	154
728	139.7
729	140.7
730	127.4
731	127.6
732	125.1
733	125.7
734	126.8
735	128.8
736	129.3
737	127.2
738	133.4
739	134.1
740	126.2
741	126.8
742	130
743	129.7
744	129.8
745	131.6
746	132.4
747	134.9
748	130.5
749	138.1
750	137.4
751	142
752	136
753	134.5
754	134.5
755	129
756	130
757	126.3
758	127.1
759	123.9
760	123.7
761	134.8
762	128
763	123.4
764	131.9
765	134.1
766	137.7
767	132
768	135
769	132.1
770	132.9
771	134
772	147.2
773	154.3
774	164.2
775	172
776	170
777	169.4
778	166.2
779	165.3
780	172.3
781	180.6
782	181.2
783	191
784	188.9
785	184.9
786	178.6
787	175
788	183
789	188.8
790	183.3
791	178.6
792	182.6
793	178.8
794	175.4
795	170.2
796	169.5
797	161.8
798	158.6
799	159.6
800	161.3
801	165.1
802	158.7
803	165.9
804	164.8
805	171.8
806	167.8
807	168.1
808	159.1
809	155
810	155.8
811	154.5
812	164.1
813	169.6
814	182.6
815	185
816	192.4
817	187.3
818	231.7
819	194.1
820	158.1
821	154.3
822	151.1
823	163.2
824	177
825	179.8
826	166.8
827	168.2
828	157.5
829	162.6
830	180
831	178
832	181
833	182.8
834	177.4
835	164.1
836	161.1
837	148
838	147.3
839	148.3
840	159.1
841	156
842	157.7
843	158.6
844	155.1
845	145.5
846	139.7
847	140.7
848	140.4
849	141.7
850	139.6
851	137.3
852	140.8
853	142.2
854	155.7
855	145.4
856	151.2
857	136.7
858	134.9
859	129.6
860	134.2
861	126.9
862	134.7
863	135.1
864	138.8
865	138
866	136.8
867	133.1
868	128.3
869	140.2
870	148.4
871	146.4
872	134.7
873	135.6
874	131.8
875	135.7
876	137.3
877	136.3
878	131.3
879	127.6
880	129.4
881	125.3
882	126.2
883	129.1
884	128.3
885	137.5
886	139.3
887	139.4
888	126.5
889	127.5
890	125.8
891	123.9
892	116.3
893	146.9
894	140
895	131.8
896	129.5
897	125.3
898	125.9
899	128.7
900	134.4
901	137.9
902	135.7
903	146.9
904	145.4
905	143.5
906	135.3
907	131.9
908	130.7
909	132.1
910	132.1
911	137.6
912	134.6
913	132.2
914	132.2
915	128.6
916	126.8
917	128.8
918	127.5
919	133.4
920	140.5
921	135.2
922	138.7
923	144.9
924	150
925	138.3
926	131.8
927	133.1
928	131.2
929	127.6
930	127.7
931	119.1
932	121.7
933	119.2
934	119.5
935	132
936	125.8
937	131.6
938	134
939	135.9
940	137.7
941	190.2
942	147.4
943	141.9
944	133.3
945	123.1
946	128.7
947	125.8
948	121.8
949	116.9
950	117.8
951	120
952	118.3
953	123.7
954	125.3
955	128.6
956	122.1
957	123.3
958	128.8
959	131.9
960	132.7
961	139.8
962	139
963	134.7
964	131
965	128.7
966	132.7
967	138.7
968	134.9
969	129.3
970	128.9
971	120.5
972	122.9
973	124.8
974	129.9
975	125.1
976	128.9
977	136.1
978	140.4
979	137.6
980	138.2
981	134.1
982	190
983	131.5
984	128.1
985	123.8
986	119.9
987	117.4
988	120.9
989	127.5
990	129.6
991	132.9
992	135.9
993	142.6
994	150.2
995	159.9
996	157.3
997	149.9
998	139.2
999	131
1000	130.8
1001	131.4
1002	129
1003	124.6
1004	120.5
1005	123.6
1006	124.1
1007	127.1
1008	127.9
1009	131.3
1010	131.7
1011	131.1
1012	136.2
1013	138.7
1014	129.3
1015	124.2
1016	123.1
1017	127.7
1018	140.6
1019	148.9
1020	150.2
1021	136.7
1022	119.8
1023	127.8
1024	131.7
1025	125.2
1026	122.2
1027	123.3
1028	120.4
1029	124.9
1030	125.2
1031	136.4
1032	149.5
1033	166.5
1034	159
1035	162.8
1036	141.9
1037	136.2
1038	128.4
1039	123.9
1040	118.8
1041	122.3
1042	126.8
1043	195.6
1044	219.2
1045	230
1046	166.9
1047	149
1048	126.5
1049	128.6
1050	130.3
1051	125.5
1052	126.2
1053	122.2
1054	116.5
1055	182.2
1056	133.5
1057	130.4
1058	133.6
1059	131.7
1060	118.6
1061	120
1062	120.4
1063	115.4
1064	114.7
1065	117.7
1066	122
1067	126.3
1068	123.2
1069	127.6
1070	135.2
1071	133.5
1072	135.3
1073	133.4
1074	133.8
1075	142.8
1076	131.2
1077	131.2
1078	120.7
1079	122.8
1080	119.6
1081	122
1082	115.1
1083	120.6
1084	120.1
1085	131.6
1086	134.5
1087	123.6
1088	122.1
1089	120.4
1090	123
1091	145.5
1092	156.1
1093	143.3
1094	137.7
1095	232.9
1096	158.6
1097	187.6
1098	141.9
1099	132.8
1100	127.5
1101	127.5
1102	127.7
1103	129.8
1104	132.8
1105	130.5
1106	131.4
1107	133.1
1108	128.4
1109	131.8
1110	139.3
1111	139.6
1112	141.3
1113	136.9
1114	145.7
1115	143
1116	140.5
1117	137.9
1118	132.3
1119	125.8
1120	125.4
1121	126.8
1122	128.5
1123	133.4
1124	134.6
1125	135.9
1126	138.8
1127	137.7
1128	142.6
1129	143.1
1130	156.2
1131	166.7
1132	166.4
1133	167.1
1134	161
1135	143.8
1136	140.4
1137	137.3
1138	132.7
1139	131.9
1140	126.6
1141	123.8
1142	121.1
1143	123.4
1144	121.3
1145	125.5
1146	123.5
1147	122.6
1148	123.9
1149	124.3
1150	125.5
1151	124.2
1152	134.2
1153	130.1
1154	126.5
1155	133.4
1156	129.6
1157	141
1158	137.8
1159	138.5
1160	189.5
1161	157.9
1162	142.5
1163	143.9
1164	142.1
1165	179.9
1166	148.9
1167	140.9
1168	137
1169	134.3
1170	138.8
1171	148.6
1172	154.2
1173	196.3
1174	159.2
1175	150
1176	159.9
1177	149
1178	144.1
1179	144.5
1180	138.1
1181	131.2
1182	136.1
1183	133.5
1184	148.6
1185	159.3
1186	163.1
1187	168.2
1188	171.4
1189	172.6
1190	167.2
1191	157.5
1192	162.7
1193	154
1194	147.9
1195	146.4
1196	139.8
1197	137.9
1198	143.6
1199	136.9
1200	141.9
1201	142.2
1202	142.6
1203	139.8
1204	142.3
1205	140.7
1206	145
1207	140.7
1208	137.7
1209	138.2
1210	147.2
1211	154.9
1212	177.1
1213	171.1
1214	195.7
1215	166.5
1216	154
1217	149.4
1218	149.8
1219	139.2
1220	148.3
1221	140.6
1222	139.9
1223	139.2
1224	134.4
1225	136.1
1226	133.9
1227	204.5
1228	142.1
1229	142.9
1230	146.2
1231	158
1232	152.2
1233	148
1234	146.2
1235	139
1236	140.8
1237	138.6
1238	141.2
1239	142.6
1240	144.4
1241	138.1
1242	138.1
1243	142.2
1244	144.2
1245	145.9
1246	151.8
1247	145.9
1248	144
1249	137.1
1250	143.2
1251	143.2
1252	141.3
1253	146
1254	146.7
1255	135
1256	133.4
1257	134.2
1258	133.9
1259	129.6
1260	142.1
1261	153.8
1262	164.3
1263	155
1264	152.1
1265	142.4
1266	137
1267	132.2
1268	131.7
1269	130.3
1270	221.3
1271	165.2
1272	139.9
1273	128.4
1274	120.5
1275	142
1276	140.7
1277	137.5
1278	138.3
1279	133.3
1280	129.4
1281	129.1
1282	126.8
1283	122.3
1284	129.8
1285	132.7
1286	133.9
1287	131.4
1288	132.3
1289	128.9
1290	129.4
1291	131.7
1292	136.9
1293	145.2
1294	142.5
1295	133.8
1296	130
1297	128.2
1298	118.3
1299	122
1300	119.3
1301	123.8
1302	119.6
1303	120.5
1304	118.3
1305	122
1306	126.5
1307	125.7
1308	129.1
1309	131
1310	127.2
1311	135.5
1312	126.7
1313	131.1
1314	130
1315	141.7
1316	143.4
1317	141.2
1318	132.9
1319	122.9
1320	128
1321	118.8
1322	126.8
1323	125.7
1324	125.3
1325	128.3
1326	129.1
1327	134.5
1328	131.2
1329	130.6
1330	123.1
1331	122.4
1332	126.1
1333	131.1
1334	137.7
1335	141.9
1336	155.9
1337	165.1
1338	164.4
1339	162.4
1340	174.5
1341	156.8
1342	150.2
1343	141.1
1344	134.3
1345	133.2
1346	127.6
1347	129.4
1348	133.1
1349	134.1
1350	138.5
1351	143.6
1352	136.7
1353	137.5
1354	128
1355	131
1356	131.2
1357	131.1
1358	127.4
1359	132
1360	135.8
1361	138
1362	132.9
1363	126.5
1364	130.8
1365	128.2
1366	126.4
1367	124.7
1368	130.8
1369	135.7
1370	128.5
1371	126.7
1372	123.4
1373	122
1374	128.2
1375	123.8
1376	123.7
1377	124.9
1378	126.4
1379	127.6
1380	128.1
1381	128.7
1382	135.5
1383	142.7
1384	145.5
1385	147.1
1386	159.9
1387	170.3
1388	181.1
1389	179.4
1390	163.4
1391	151.5
1392	200.5
1393	242.6
1394	210.2
1395	182
1396	155.2
1397	145.7
1398	139.8
1399	148.3
1400	148.6
1401	147.4
1402	148.5
1403	156.3
1404	163.8
1405	168.4
1406	164
1407	158.4
1408	152.6
1409	154.7
1410	151
1411	156.2
1412	150.7
1413	143.9
1414	162.6
1415	184.7
1416	158.8
1417	181.6
1418	149.3
1419	139.3
1420	136.3
1421	133
1422	134.2
1423	135.7
1424	135.4
1425	132.2
1426	131.4
1427	125.4
1428	125.9
1429	129.4
1430	133.5
1431	136.3
1432	138.1
1433	145.9
1434	145.7
1435	135.5
1436	133
1437	135.8
1438	133.7
1439	135.8
1440	140.3
1441	135.3
1442	125.7
1443	125.2
1444	122.9
1445	122.6
1446	112.6
1447	124.7
1448	132.6
1449	130.9
1450	133.5
1451	130.6
1452	130.7
1453	126
1454	126.6
1455	133
1456	133.6
1457	137.9
1458	142.1
1459	158.1
1460	166.9
1461	172.4
1462	166.8
1463	160.6
1464	143.9
1465	140.7
1466	132.4
1467	131
1468	128.8
1469	131.5
1470	129.7
1471	127.9
1472	129.1
1473	125.9
1474	126.6
1475	124.9
1476	127.8
1477	128.1
1478	128.2
1479	127.6
1480	130.9
1481	130.7
1482	136.7
1483	130.2
1484	130.8
1485	131.2
1486	134.5
1487	132.1
1488	128.3
1489	128.1
1490	130
1491	127.1
1492	130.1
1493	124.9
1494	125.9
1495	126.5
1496	130.6
1497	129.4
1498	128.5
1499	130.7
1500	129.8
1501	129.1
1502	131.9
1503	131
1504	127.8
1505	129.4
1506	120
1507	128.2
1508	124.1
1509	120.9
1510	118.7
1511	119.4
1512	116.4
1513	115.3
1514	117.6
1515	111.9
1516	115.3
1517	115.3
1518	124.1
1519	126.1
1520	127.8
1521	121.3
1522	122.8
1523	114.9
1524	117.8
1525	117.7
1526	122.2
1527	114.7
1528	115.6
1529	121.9
1530	117
1531	121.8
1532	117.4
1533	120.4
1534	123.2
1535	117.3
1536	121.7
1537	121.2
1538	127.4
1539	130.2
1540	125.5
1541	128.2
1542	124.4
1543	124.8
1544	124.7
1545	127.1
1546	127.9
1547	127
1548	126.2
1549	123.2
1550	128.3
1551	118.4
1552	121.3
1553	121.7
1554	119.5
1555	120
1556	118.7
1557	118.5
1558	115.5
1559	114.2
1560	113.2
1561	120.3
1562	117.7
1563	120.6
1564	119.6
1565	122.4
1566	139.3
1567	136.3
1568	138.6
1569	135.2
1570	134.1
1571	133.9
1572	133.9
1573	125.3
1574	128.2
1575	120.3
1576	117.8
1577	123.1
1578	116.1
1579	112.3
1580	115.9
1581	116.1
1582	119.4
1583	119.5
1584	120.7
1585	126.8
1586	130.5
1587	129.6
1588	128
1589	126.7
1590	130.7
1591	138.4
1592	137.4
1593	127.8
1594	127.8
1595	122.8
1596	122.5
1597	113.8
1598	114.4
1599	121.3
1600	113.7
1601	119.2
1602	116.1
1603	118.9
1604	121.7
1605	120.2
1606	116.6
1607	115.4
1608	121
1609	111.3
1610	118.2
1611	113.4
1612	114.5
1613	121.4
1614	118.1
1615	118.1
1616	120
1617	114.4
1618	118.7
1619	118.8
1620	118.5
1621	120.4
1622	114.6
1623	118
1624	121.4
1625	113
1626	117.5
1627	114
1628	114.1
1629	116.1
1630	115.3
1631	110.2
1632	109
1633	115.5
1634	120.3
1635	124.9
1636	124.3
1637	126
1638	125.3
1639	129.5
1640	127.4
1641	122.5
1642	119.5
1643	121.4
1644	119.5
1645	118.6
1646	117
1647	122.2
1648	119.5
1649	119
1650	120.8
1651	116.6
1652	119.4
1653	113.9
1654	114.2
1655	121.4
1656	116.1
1657	111.2
1658	122.7
1659	116.8
1660	116.1
1661	114.8
1662	112.4
1663	113.6
1664	113.4
1665	113.2
1666	116.9
1667	115.4
1668	121.7
1669	117.2
1670	115.7
1671	116.3
1672	118.4
1673	118.2
1674	114.3
1675	110.9
1676	112.9
1677	118.9
1678	113.1
1679	116.5
1680	117.3
1681	117.9
1682	117.7
1683	122.2
1684	116.3
1685	118.1
1686	121
1687	120.3
1688	115.5
1689	114.3
1690	110.6
1691	114.6
1692	114.4
1693	108.7
1694	109
1695	108
1696	109.7
1697	115.1
1698	112.5
1699	113.8
1700	116.5
1701	116.1
1702	116.9
1703	116.8
1704	116.5
1705	116.2
1706	118.1
1707	119.9
1708	122.3
1709	119.8
1710	132.3
1711	135.7
1712	134.7
1713	136
1714	140.6
1715	143
1716	131.3
1717	125.5
1718	128.3
1719	127.5
1720	125.1
1721	123.6
1722	115.8
1723	118.5
1724	121
1725	114.6
1726	113.6
1727	110.6
1728	111.5
1729	114.1
1730	108.7
1731	107.1
1732	112.9
1733	113.1
1734	118.5
1735	124.9
1736	120.6
1737	118.4
1738	120.2
1739	121.2
1740	125.1
1741	123.5
1742	120.9
1743	120.8
1744	115.3
1745	118.2
1746	115
1747	117.2
1748	117.5
1749	114.9
1750	116.3
1751	110.3
1752	112.6
1753	114.8
1754	113.5
1755	116
1756	117.6
1757	114.1
1758	104
1759	105.3
1760	114
1761	112.3
1762	112.1
1763	111.2
1764	109.7
1765	109.9
1766	112.9
1767	115.5
1768	114.9
1769	117
1770	113.9
1771	114.1
1772	112.8
1773	110.2
1774	107.4
1775	109.3
1776	109.8
1777	105.4
1778	106.7
1779	109.7
1780	109.5
1781	112.3
1782	109.7
1783	110.8
1784	114.6
1785	117.8
1786	119.5
1787	119.5
1788	115.3
1789	115.2
1790	121.3
1791	119.8
1792	119.5
1793	123.2
1794	118.2
1795	110.9
1796	111.3
1797	110
1798	111.7
1799	117.3
1800	162.1
1801	130.5
1802	252.5
1803	201.8
1804	306.2
1805	245.7
1806	217.9
1807	226.9
1808	269
1809	194
1810	172.7
1811	186.5
1812	224.8
1813	230.8
1814	261
1815	235.7
1816	211.5
1817	168.1
1818	172.2
1819	169.8
1820	147.3
1821	165
1822	159.7
1823	170.3
1824	131.7
1825	135.9
1826	142.2
1827	130.7
1828	128.2
1829	134.7
1830	131.6
1831	133
1832	142.9
1833	140.4
1834	144
1835	197.1
1836	212.4
1837	172.6
1838	174.7
1839	185.6
1840	225.1
1841	173.1
1842	169.1
1843	145.3
1844	136.4
1845	136
1846	137.5
1847	131.9
1848	138
1849	142.9
1850	167.2
1851	192.7
1852	207.1
1853	211.7
1854	218
1855	207
1856	191.9
1857	191.7
1858	188.1
1859	188.7
1860	180.3
1861	172.9
1862	181.6
1863	191.5
1864	193.4
1865	200.3
1866	207.6
1867	214.4
1868	215.1
1869	196.7
1870	197.5
1871	199.2
1872	198.9
1873	209.4
1874	242.3
1875	250.5
1876	267.4
1877	241.5
1878	230.3
1879	234.5
1880	237.7
1881	265.7
1882	252.6
1883	258.6
1884	228
1885	225.2
1886	254.9
1887	229.8
1888	231.3
1889	234.1
1890	259
1891	267.4
1892	264.4
1893	253.6
1894	241.7
1895	252.7
1896	245.4
1897	278.2
1898	267.7
1899	283
1900	273.5
1901	299.2
1902	318.3
1903	352.7
1904	371.8
1905	331.5
1906	335.6
1907	345.7
1908	350.2
1909	319.4
1910	308.8
1911	306.2
1912	309.7
1913	313
1914	306.6
1915	308.3
1916	346.4
1917	318.6
1918	317.3
1919	314.1
1920	311.9
1921	297.8
1922	304.6
1923	371.7
1924	542.9
1925	624.1
1926	638.8
1927	641.2
1928	615.5
1929	613.3
1930	608.8
1931	609.5
1932	609.5
1933	610.7
1934	611.9
1935	615.5
1936	615.6
1937	619.1
1938	616.9
1939	620
1940	622.9
1941	624.6
1942	627.9
1943	628.1
1944	630.6
1945	631.6
1946	633.2
1947	635.1
1948	638.4
1949	640
1950	641.2
1951	641.3
1952	643.6
1953	647.2
1954	646.2
1955	649.2
1956	649.8
1957	651.1
1958	654.8
1959	656.1
1960	657.4
1961	658.7
1962	662.4
1963	661.3
1964	663.8
1965	665.1
1966	665.2
1967	666.5
1968	667.8
1969	669
1970	670.4
1971	673
1972	675.7
1973	674
1974	675.7
1975	674.6
1976	675.8
1977	680.1
1978	679.9
1979	682.5
1980	680.2
1981	681.2
1982	682.6
1983	683.9
1984	685.3
1985	685.2
1986	685.4
1987	687.7
1988	689.5
1989	688.3
1990	690.3
1991	688.3
1992	687.8
1993	686.9
1994	686.5
1995	688.1
1996	687.8
1997	685.6
1998	687.7
1999	684.3
2000	682.7
[truncated: 2,199 more rows]

## Sheet: 18023J69
1	4.4
2	4.4
3	4.4
4	4.4
5	4.4
6	4.4
7	4.4
8	4.4
9	4.4
10	4.4
11	4.4
12	4.4
13	4.4
14	521.9
15	988.3
16	1016.5
17	1007.7
18	1017.9
19	1014.1
20	1019.9
21	1006.5
22	1017.7
23	1014.2
24	1019.8
25	1014.3
26	1006.6
27	1015
28	1016
29	1018
30	1016
31	1004.4
32	1015.7
33	1019.9
34	1018.1
35	1010.4
36	1013.9
37	1015.9
38	1011.6
39	1012.1
40	1016
41	1018
42	1020
43	1018
44	1006.4
45	1017.7
46	1016.1
47	1016
48	1006.6
49	1013.1
50	1008.2
51	1019.8
52	1014.1
53	993.2
54	996.8
55	1017.8
56	1014.1
57	1002.6
58	1013.7
59	1004.7
60	1012.9
61	1004.3
62	1015.8
63	1016
64	1000.9
65	1006.9
66	1010.1
67	1016
68	1000.7
69	1017.5
70	1008.5
71	1011.9
72	1015.3
73	1006.2
74	1010.1
75	1010.1
76	1019.7
77	1008.6
78	1013.8
79	1015.9
80	1017.9
81	1015.7
82	1018
83	1016
84	1000.6
85	1013.7
86	1014
87	1012.2
88	1008.4
89	1011.2
90	1014
91	1012.1
92	1019.8
93	1012.3
94	1002.7
95	1011.7
96	1003.6
97	1013.9
98	1008.3
99	1010.1
100	1013.9
101	1002.9
102	1016.7
103	1016
104	1021.9
105	1012.2
106	1017.9
107	1018
108	1012.2
109	1010.2
110	1006.4
111	1009.1
112	1008.2
113	1008.2
114	1012
115	1017.8
116	1010.4
117	1013.9
118	1014.1
119	999.9
120	860
121	353.4
122	529.7
123	990
124	1014.9
125	1003.7
126	994.8
127	1017.3
128	1010.4
129	1008.3
130	1007.3
131	1017.9
132	1016
133	1010.2
134	1006.3
135	1008.1
136	1007.3
137	1006.2
138	1010.1
139	1006.3
140	1013.8
141	1012.2
142	999.7
143	1010
144	1008.2
145	1015.8
146	1017.9
147	1008.6
148	997.6
149	1017.7
150	1023.9
151	1016.1
152	1008.3
153	1010.1
154	1013.9
155	1012.2
156	1011.4
157	1016
158	1014.1
159	1006.3
160	1010
161	1010.1
162	1010.1
163	1015.2
164	1010.1
165	1010.1
166	1002.5
167	1017.5
168	1010.4
169	1017.7
170	1014.2
171	1017.4
172	1014.1
173	1012.1
174	1017.9
175	1004.5
176	1010
177	1013.9
178	1010.3
179	1005.4
180	1015.9
181	1018
182	1014.1
183	1010.2
184	1008.3
185	999.4
186	1012
187	1012.1
188	1012.1
189	1014
190	1008.4
191	1017.6
192	1005.8
193	987.3
194	1009.3
195	1013.8
196	1017.8
197	1016.1
198	1013.6
199	1018
200	1010.2
201	1015.9
202	1000.8
203	1013.5
204	1017.8
205	1018
206	1011.7
207	1010.1
208	1010.1
209	1006.3
210	1017.6
211	1010.4
212	1005.4
213	1008.2
214	1012
215	1016
216	1016
217	1016
218	1008.4
219	1008.2
220	1009.2
221	1010.1
222	1019.8
223	1010.3
224	1008.2
225	1013.9
226	1010.3
227	1013.3
228	1010.1
229	998.7
230	1017.4
231	1019.9
232	1014.2
233	1012.2
234	1003.5
235	1010.1
236	1014
237	1014.1
238	1019.9
239	1016.1
240	1014.1
241	1010.3
242	1003.4
243	996.7
244	1013.6
245	1002.7
246	1017.3
247	1009.7
248	1014
249	1010.2
250	1004.4
251	1011.8
252	1015.9
253	1006.7
254	1011.1
255	1012.1
256	1014
257	1010.2
258	1015.9
259	1010.3
260	1015.8
261	1014.1
262	1015.5
263	994.7
264	1013.6
265	1014
266	1010.3
267	999.5
268	1013.9
269	1014.1
270	998.8
271	1015.4
272	1005.6
273	1014.1
274	1014.1
275	1010.2
276	1012.1
277	1006.4
278	1010
279	1013.3
280	1018
281	1010.2
282	1014
283	1010.2
284	1015.9
285	1014.1
286	1016
287	992
288	1019.7
289	1016.1
290	787.7
291	305.8
292	207.5
293	377.4
294	796.4
295	102.8
296	102.8
297	102.8
298	30.1
299	30.1
300	30.1
301	20.8
302	20.8
303	20.8
304	19.3
305	19.3
306	19.3
307	19.3
308	18.9
309	18.9
310	18.9
311	18.9
312	18.9
313	18.9
314	18.9
315	18.9
316	18.9
317	18.9
318	18.9
319	18.9
320	18.9
321	18.9
322	18.9
323	18.9
324	18.9
325	18.9
326	18.9
327	177.9
328	264.6
329	93.9
330	57
331	57
332	18.7
333	18.7
334	18.7
335	55.2
336	82.7
337	66.7
338	60.6
339	58.2
340	57.1
341	21.6
342	21.6
343	21.6
344	21.6
345	21.6
346	94.2
347	316.3
348	341.4
349	104.5
350	104.5
351	104.5
352	104.5
353	104.5
354	104.5
355	132.6
356	98.1
357	128.5
358	107.1
359	112.9
360	188
361	12.8
362	12.8
363	12.8
364	12.8
365	12.8
366	12.8
367	62.5
368	399.8
369	227.3
370	223.2
371	221.5
372	288.8
373	394.8
374	402.4
375	375.5
376	360.5
377	352.2
378	350.9
379	305.6
380	288.9
381	263.3
382	276.6
383	280.7
384	275.7
385	287.1
386	253.2
387	270.7
388	266.5
389	270.8
390	263.3
391	280.2
392	260.3
393	236.9
394	267.1
395	265.6
396	302.5
397	299.5
398	296.1
399	341.9
400	404
401	384.8
402	347.3
403	353.8
404	338.2
405	293.6
406	288.9
407	278.5
408	265.8
409	260.2
410	273.9
411	247.5
412	271
413	281.7
414	288.1
415	316
416	296.1
417	281
418	330.5
419	380.6
420	432.8
421	403.1
422	367.3
423	399.7
424	423.8
425	436.6
426	445.6
427	488.4
428	517.3
429	500.4
430	490.7
431	490.5
432	443.1
433	318.2
434	307.2
435	279.9
436	248.7
437	218.4
438	204.1
439	198.9
440	191.7
441	188.2
442	183.6
443	182.9
444	181.8
445	189.7
446	198
447	195.1
448	188.9
449	183.6
450	176.3
451	169.6
452	166.8
453	168.2
454	171.6
455	169.7
456	166.5
457	169.4
458	167.3
459	168.5
460	161.5
461	151
462	147
463	148.9
464	150.1
465	150.3
466	147.2
467	145.3
468	146.5
469	144.9
470	144.5
471	145.8
472	151.4
473	154.7
474	150.5
475	147.6
476	147.2
477	145
478	140.7
479	142.2
480	144
481	137.9
482	136.3
483	135.1
484	134.5
485	139.2
486	139.5
487	137.8
488	135.3
489	132.9
490	130.7
491	129.4
492	128.9
493	129.1
494	129.4
495	127.5
496	126.7
497	130.7
498	132.1
499	133.4
500	130.4
501	127.8
502	125.7
503	125.3
504	124.2
505	124.1
506	121.9
507	121.3
508	124.1
509	127.4
510	127.9
511	128.5
512	128.2
513	126.2
514	122.8
515	122.5
516	120.8
517	117.3
518	117.4
519	119.3
520	120.4
521	132.4
522	143.1
523	137.9
524	135.8
525	136.6
526	133.9
527	129.3
528	128.2
529	127.5
530	128.7
531	130.8
532	130
533	132.9
534	136.8
535	137.3
536	134.6
537	137.1
538	142.6
539	140.1
540	138.2
541	143.2
542	143.2
543	143.3
544	144
545	154.1
546	157.3
547	160.8
548	161.1
549	156
550	143.8
551	143.1
552	138.8
553	135
554	132.3
555	133.8
556	136.4
557	145.5
558	162
559	164.8
560	150.5
561	143.4
562	140.7
563	143.1
564	144.5
565	152.8
566	153.5
567	146.7
568	142.9
569	140.6
570	146
571	147.5
572	149.6
573	150.2
574	150.2
575	149.7
576	148.6
577	151.6
578	155.9
579	164.2
580	176.8
581	185.3
582	176.8
583	173.8
584	176
585	170.8
586	164.5
587	155.2
588	152.5
589	146.4
590	143.7
591	136.5
592	135.1
593	135.9
594	136.9
595	142.1
596	144.6
597	144.7
598	142.6
599	137.4
600	135.6
601	143.4
602	147.9
603	171.1
604	159.6
605	156.9
606	157.8
607	162.4
608	164.6
609	159.5
610	149.4
611	153.1
612	154.7
613	157.1
614	172.1
615	175.9
616	168.3
617	164.1
618	158.4
619	150.6
620	143.6
621	142.3
622	141.8
623	143.5
624	145.5
625	143
626	146.9
627	153.2
628	154
629	154
630	147.7
631	145.4
632	138.7
633	137.9
634	140.6
635	142.9
636	143.3
637	143.2
638	138.8
639	140.5
640	142.1
641	143.9
642	145.7
643	146.9
644	146.7
645	144.1
646	139.6
647	142.3
648	145.1
649	153
650	157.1
651	156.2
652	155.7
653	155.5
654	156.9
655	209.9
656	168.5
657	154.3
658	145.4
659	141.6
660	144.3
661	159
662	167.8
663	169.1
664	165.2
665	166.6
666	165.6
667	160.8
668	154.6
669	148.5
670	148.4
671	143.9
672	140.8
673	143
674	147.8
675	151.3
676	149.1
677	145.9
678	143.2
679	140.3
680	147.5
681	153.3
682	148.9
683	143.9
684	136.7
685	132.2
686	131.9
687	130.4
688	130.6
689	133.1
690	138.1
691	138.5
692	137.2
693	137.4
694	138.2
695	138.2
696	139.9
697	143.1
698	140.3
699	139.1
700	142
701	146.4
702	144.5
703	145.3
704	153.3
705	158.5
706	159.8
707	171.5
708	181.9
709	169.5
710	158.8
711	162.7
712	169.5
713	169.1
714	163.8
715	159.5
716	156.4
717	160.5
718	178.8
719	178.1
720	174
721	167.5
722	162.8
723	154.8
724	152.1
725	157.4
726	157.3
727	148.8
728	142.5
729	140.8
730	132.1
731	134
732	136.8
733	140
734	140
735	139.7
736	139.6
737	142.1
738	144.7
739	143.9
740	144.2
741	139.8
742	140.4
743	147.4
744	149.8
745	149.6
746	148.5
747	165.6
748	200.4
749	253.9
750	251.4
751	222.2
752	211.9
753	217.4
754	202.1
755	183.6
756	176.8
757	162.3
758	156
759	146.8
760	141.3
761	136.8
762	134.5
763	129.5
764	132.9
765	135.4
766	138.9
767	147.5
768	151.8
769	147.1
770	146.8
771	158.6
772	187.6
773	245.2
774	322.2
775	319.2
776	278.3
777	307.5
778	294.7
779	302.1
780	314.3
781	319.3
782	274.2
783	263.5
784	280.4
785	265.7
786	264.9
787	254.1
788	255.7
789	284
790	308.6
791	290
792	296.7
793	258.8
794	258.2
795	255.6
796	254.6
797	241.5
798	232.3
799	231.9
800	241.2
801	250.3
802	240.2
803	247.5
804	259.2
805	262.4
806	262.5
807	268.2
808	268.1
809	291.5
810	275.6
811	255.9
812	259.1
813	260.7
814	278.7
815	271.2
816	262.9
817	291
818	257.3
819	234.7
820	231.8
821	255.7
822	240.6
823	226.1
824	234.4
825	257.2
826	240.8
827	227.3
828	219.8
829	216.8
830	230.1
831	242.1
832	273.1
833	259.6
834	241.3
835	241
836	246.8
837	243.7
838	232.9
839	236.3
840	231.3
841	227.4
842	231.9
843	260.2
844	243
845	243.7
846	258.8
847	249.5
848	244.5
849	236.5
850	239.9
851	236.4
852	224.8
853	237.1
854	226.4
855	221.2
856	216
857	219.4
858	220.3
859	226.5
860	217.5
861	206.4
862	197.3
863	205.1
864	198.9
865	213.1
866	224.2
867	211.8
868	218.6
869	236.5
870	247.3
871	224
872	226.3
873	225.1
874	223.2
875	216.1
876	206.2
877	193.6
878	185
879	177.8
880	175.3
881	171.9
882	171.1
883	177.2
884	182.1
885	189.2
886	184
887	177.8
888	166.5
889	159
890	158.6
891	167.8
892	167.4
893	165.6
894	170
895	179.4
896	199.1
897	216
898	224.4
899	234.4
900	238.2
901	229.7
902	210
903	187.8
904	183.4
905	172.5
906	167.7
907	167.3
908	172.9
909	191.6
910	199.8
911	192.7
912	180.7
913	175.9
914	173.2
915	172.4
916	168.3
917	175.6
918	180.1
919	185.1
920	197.8
921	186.6
922	174.5
923	181.8
924	184.7
925	179.2
926	167.6
927	158.1
928	151.3
929	149.4
930	146
931	142.4
932	136.5
933	134.2
934	134.8
935	140
936	148.2
937	159.7
938	176.3
939	176.1
940	165.5
941	162.2
942	163.5
943	158
944	152.4
945	155.1
946	153.9
947	156.8
948	159.9
949	173.8
950	186.6
951	188
952	176.1
953	174
954	177.3
955	168.4
956	166.1
957	163.9
958	172.2
959	186.9
960	186.4
961	191
962	188
963	181.2
964	165.4
965	159.4
966	158.1
967	159.5
968	163.7
969	169.5
970	165.8
971	165.5
972	167.9
973	174.6
974	175.2
975	173.6
976	168.3
977	167.7
978	170.1
979	179.4
980	188.6
981	190.7
982	178.4
983	163.7
984	159
985	151.2
986	148
987	151.6
988	164.6
989	176.2
990	179.3
991	183.6
992	177.4
993	174.8
994	178.9
995	188.6
996	185
997	175.4
998	168.2
999	163.8
1000	158.7
1001	158.1
1002	155.5
1003	151.7
1004	151.7
1005	149.9
1006	150.9
1007	153.5
1008	162.9
1009	178.1
1010	183.3
1011	173.9
1012	161.4
1013	167.1
1014	168.2
1015	168
1016	168.5
1017	169
1018	166.2
1019	161.4
1020	159.2
1021	165.7
1022	177.8
1023	187.9
1024	192
1025	195.6
1026	190.1
1027	191.8
1028	180.8
1029	167.7
1030	160.9
1031	156.1
1032	154.5
1033	145.8
1034	145.6
1035	148.2
1036	152.1
1037	160.5
1038	185.9
1039	190.9
1040	188.6
1041	192.8
1042	179.5
1043	163.8
1044	155.3
1045	154.3
1046	154.6
1047	169.3
1048	187.1
1049	203.2
1050	212.7
1051	220.3
1052	242.3
1053	240
1054	253
1055	237.7
1056	216.2
1057	194.8
1058	186.2
1059	204.5
1060	227.3
1061	211.1
1062	194.5
1063	180.2
1064	170
1065	161.9
1066	158.6
1067	155.3
1068	159.7
1069	159.2
1070	163.3
1071	166.1
1072	168.6
1073	167.7
1074	181.7
1075	181.5
1076	180.8
1077	182.9
1078	193.1
1079	186.4
1080	177
1081	171.6
1082	171.1
1083	169.4
1084	168.1
1085	170.2
1086	164
1087	157.1
1088	154.2
1089	150.2
1090	151.1
1091	154.5
1092	161.1
1093	160.3
1094	153.2
1095	151.5
1096	146
1097	142.4
1098	149.9
1099	158.8
1100	182.5
1101	167.9
1102	164.3
1103	168.1
1104	170.9
1105	168.8
1106	169.4
1107	176.6
1108	195.2
1109	183.1
1110	164.9
1111	171.1
1112	189.2
1113	188.2
1114	181.7
1115	180.1
1116	178
1117	178.2
1118	177
1119	178.5
1120	187.4
1121	181.6
1122	197.5
1123	208
1124	214.6
1125	230.4
1126	237.8
1127	232.1
1128	234
1129	228.6
1130	204.1
1131	199.9
1132	192.7
1133	192.4
1134	196.4
1135	186.2
1136	185.6
1137	202.8
1138	200.3
1139	186.4
1140	177.2
1141	169.5
1142	158.5
1143	156.1
1144	150.2
1145	148.6
1146	152
1147	151.4
1148	155.1
1149	166.4
1150	165.1
1151	166.1
1152	162
1153	162.5
1154	165.2
1155	163.9
1156	160.6
1157	166.4
1158	173.3
1159	176.4
1160	174.4
1161	176.3
1162	171.5
1163	166.8
1164	162.4
1165	156.8
1166	149.4
1167	158.4
1168	163.6
1169	181.9
1170	183.5
1171	189.3
1172	186.6
1173	180.2
1174	183.5
1175	189
1176	188.2
1177	190.5
1178	178.9
1179	174.3
1180	172.2
1181	173.9
1182	174.4
1183	163
1184	163.6
1185	171.8
1186	170.2
1187	171.7
1188	168.3
1189	183.7
1190	187.7
1191	175.5
1192	175.3
1193	171.4
1194	168.7
1195	172.4
1196	171.1
1197	170.7
1198	166.1
1199	170.3
1200	176.2
1201	171.7
1202	174
1203	173.6
1204	171.9
1205	167.2
1206	164.1
1207	159.5
1208	158.5
1209	156.9
1210	151.3
1211	150.5
1212	157.1
1213	163
1214	163
1215	181.2
1216	193.2
1217	201.9
1218	215.9
1219	280.3
1220	293.8
1221	253.1
1222	213.4
1223	197.3
1224	186.5
1225	171.7
1226	169.6
1227	163.9
1228	157.9
1229	152.9
1230	149.7
1231	150.8
1232	153.4
1233	153.8
1234	147.5
1235	142.9
1236	137.8
1237	139.9
1238	147.8
1239	161.7
1240	171.8
1241	180
1242	188.5
1243	201
1244	212.5
1245	219.9
1246	217.6
1247	194.5
1248	185.2
1249	175.9
1250	166.9
1251	160
1252	153.3
1253	143.3
1254	142.1
1255	142.2
1256	142.8
1257	145.1
1258	147
1259	144.4
1260	140.8
1261	141.5
1262	143.4
1263	142.7
1264	140.5
1265	139.2
1266	139.6
1267	138.6
1268	140.1
1269	149.9
1270	161.5
1271	164.6
1272	176.6
1273	174.3
1274	166.7
1275	160.1
1276	147.2
1277	139.4
1278	136.7
1279	135.4
1280	165.4
1281	128.1
1282	131.5
1283	136.8
1284	145.1
1285	142.3
1286	143.2
1287	144.3
1288	142.4
1289	138.2
1290	138.9
1291	136.7
1292	130.6
1293	128.7
1294	125.4
1295	129.2
1296	138.1
1297	142
1298	142.5
1299	140.1
1300	139.5
1301	148.2
1302	150.1
1303	145.3
1304	138.2
1305	138.3
1306	142.2
1307	146.5
1308	144.5
1309	133.3
1310	130.2
1311	128.2
1312	126.4
1313	127.5
1314	127.9
1315	124.3
1316	121.9
1317	122.4
1318	131.3
1319	135
1320	133.1
1321	129.6
1322	125.7
1323	118.8
1324	118.8
1325	120.5
1326	119.2
1327	119.9
1328	126.8
1329	149.6
1330	161.7
1331	159.7
1332	148
1333	149.8
1334	154.4
1335	153.8
1336	155.3
1337	154
1338	142.1
1339	136.7
1340	131.4
1341	125.7
1342	125.9
1343	126.4
1344	129.4
1345	137.8
1346	157.9
1347	174.3
1348	180.8
1349	173.4
1350	168.1
1351	164.2
1352	157.9
1353	155.7
1354	153.5
1355	149.4
1356	150.1
1357	154.1
1358	160.8
1359	171.3
1360	165.6
1361	156.6
1362	148.5
1363	150.8
1364	158.3
1365	153.9
1366	150
1367	153.1
1368	161
1369	168.4
1370	172.8
1371	170.2
1372	176.3
1373	180
1374	183.4
1375	178.2
1376	175.8
1377	183.8
1378	184.2
1379	188.2
1380	209.1
1381	223.8
1382	214.9
1383	209.8
1384	216.6
1385	212.3
1386	208.4
1387	203.6
1388	189.7
1389	182.4
1390	181.8
1391	176.3
1392	182.6
1393	183.2
1394	185.6
1395	190.8
1396	195.3
1397	207.8
1398	226.6
1399	251.6
1400	249
1401	221.1
1402	218.8
1403	223.9
1404	231.5
1405	241.6
1406	241.5
1407	235.8
1408	226.2
1409	216.9
1410	221.5
1411	241.5
1412	251.1
1413	250.4
1414	246.7
1415	225.5
1416	212.2
1417	208.4
1418	200.7
1419	193.2
1420	195.3
1421	180.4
1422	177.4
1423	172.6
1424	172.3
1425	172.9
1426	165.7
1427	164.2
1428	169.8
1429	176.2
1430	179.8
1431	176.9
1432	162.7
1433	165.5
1434	163.7
1435	168.2
1436	174.1
1437	171.4
1438	180.8
1439	182
1440	190.9
1441	179.1
1442	170.2
1443	161.5
1444	157.2
1445	156.3
1446	166.2
1447	171.3
1448	236.8
1449	223.3
1450	201.3
1451	168.4
1452	158.6
1453	160.2
1454	163.1
1455	173.2
1456	176.5
1457	186.8
1458	199.1
1459	229.8
1460	220.1
1461	186.9
1462	181.9
1463	180.2
1464	179.8
1465	190.8
1466	204
1467	233
1468	277.5
1469	283.8
1470	299.7
1471	304.6
1472	275
1473	260.2
1474	259.9
1475	267.9
1476	258.3
1477	292.5
1478	288.3
1479	275.1
1480	263
1481	273
1482	288
1483	275.8
1484	265.6
1485	260.9
1486	259
1487	249
1488	224.4
1489	234.7
1490	262.5
1491	220.7
1492	197.2
1493	200.3
1494	193.8
1495	191.3
1496	196.6
1497	214.5
1498	216.4
1499	211.5
1500	208.9
1501	207.5
1502	206.8
1503	198.3
1504	178
1505	166.3
1506	162.3
1507	155.8
1508	158
1509	161
1510	164.7
1511	187.7
1512	198.7
1513	194.9
1514	186.2
1515	182.7
1516	188.7
1517	182.1
1518	193.5
1519	216.4
1520	247.2
1521	246.4
1522	250.7
1523	262.5
1524	225.2
1525	225.1
1526	233
1527	241
1528	241.8
1529	250.9
1530	259
1531	247.9
1532	247
1533	229.6
1534	215.7
1535	206.1
1536	202.4
1537	195
1538	180.8
1539	169.7
1540	167.3
1541	170.3
1542	179.8
1543	180.5
1544	188.7
1545	201.8
1546	192
1547	187.2
1548	178.4
1549	195.3
1550	205.1
1551	212.2
1552	201.2
1553	195.7
1554	184.5
1555	174.8
1556	169
1557	162.1
1558	168.4
1559	180.8
1560	196
1561	214.8
1562	213.4
1563	204.5
1564	209.2
1565	218
1566	207.6
1567	199.2
1568	194.1
1569	202.4
1570	208.2
1571	210
1572	206.5
1573	201.7
1574	197.6
1575	193.2
1576	176.8
1577	167.2
1578	166
1579	172.4
1580	176.9
1581	207.9
1582	224.3
1583	241.5
1584	223.8
1585	224.9
1586	242.8
1587	247
1588	248.5
1589	233.8
1590	214.5
1591	199.4
1592	189.5
1593	190.5
1594	191.7
1595	178.9
1596	197.6
1597	199.6
1598	183.9
1599	169.7
1600	153
1601	153.4
1602	157.7
1603	152.6
1604	150.2
1605	148.4
1606	153.7
1607	163.1
1608	163.3
1609	168.6
1610	171.8
1611	157.3
1612	152.7
1613	134
1614	147.9
1615	168.3
1616	183.7
1617	177.6
1618	163.2
1619	152
1620	140.3
1621	141.8
1622	146
1623	150.1
1624	154.2
1625	163.7
1626	159.2
1627	157.7
1628	149.8
1629	152.4
1630	150.6
1631	167.3
1632	174.1
1633	178.4
1634	178
1635	164.6
1636	152.7
1637	167.5
1638	171
1639	174.7
1640	175.2
1641	165
1642	168.9
1643	166.8
1644	161.6
1645	158.5
1646	153.6
1647	157.9
1648	161.1
1649	171.1
1650	180.4
1651	176.2
1652	175.4
1653	176.6
1654	181.6
1655	175.6
1656	164.2
1657	157
1658	162
1659	166.3
1660	168.7
1661	167.4
1662	167
1663	169.9
1664	170.1
1665	166.2
1666	162.4
1667	158.8
1668	163
1669	169.2
1670	167.5
1671	164.8
1672	158.3
1673	159.6
1674	162
1675	160.1
1676	165.6
1677	161
1678	152
1679	153.5
1680	167.9
1681	180.5
1682	186.6
1683	173.5
1684	172.9
1685	178.6
1686	169.8
1687	160.1
1688	151.9
1689	150.1
1690	156.2
1691	154.1
1692	147.2
1693	152.1
1694	162.2
1695	172.5
1696	168.5
1697	162.1
1698	151.2
1699	146.5
1700	144.8
1701	149
1702	154.4
1703	152.8
1704	159.1
1705	181.8
1706	201.7
1707	211.3
1708	197.1
1709	187.8
1710	184.6
1711	212.3
1712	245.2
1713	235
1714	215.4
1715	209.8
1716	192.7
1717	181.6
1718	170.6
1719	165.2
1720	160.2
1721	160.3
1722	165.6
1723	183
1724	190.4
1725	184.1
1726	172
1727	159.4
1728	153.1
1729	163.2
1730	170
1731	171.8
1732	181.9
1733	181.8
1734	177.1
1735	174.3
1736	170.2
1737	157.7
1738	148.6
1739	147.5
1740	143.1
1741	143.5
1742	148
1743	155.7
1744	155.9
1745	152.9
1746	146.9
1747	146.1
1748	143.2
1749	141.1
1750	140.8
1751	141.6
1752	144.2
1753	146.4
1754	156.6
1755	175.2
1756	193.8
1757	207.3
1758	182.7
1759	159
1760	152.8
1761	149
1762	149.3
1763	150.2
1764	146.4
1765	140.3
1766	135.7
1767	131.6
1768	139
1769	149.2
1770	146.8
1771	138.7
1772	134.8
1773	135.2
1774	140.8
1775	144.2
1776	140.9
1777	138.6
1778	142.2
1779	148.5
1780	156
1781	177.8
1782	197
1783	183.6
1784	190.7
1785	198.2
1786	201.5
1787	184.8
1788	183.3
1789	178.3
1790	175.9
1791	191.8
1792	200.6
1793	206
1794	209.9
1795	205.3
1796	181.3
1797	161.8
1798	150.6
1799	146.8
1800	146.4
1801	152.3
1802	165.6
1803	196.5
1804	218.8
1805	225.1
1806	217.7
1807	196.1
1808	191.2
1809	207.3
1810	219.4
1811	215.5
1812	219.5
1813	219.9
1814	271.4
1815	255.3
1816	199.1
1817	176.4
1818	174.2
1819	169.6
1820	160.2
1821	156.2
1822	153.4
1823	159.6
1824	178.1
1825	200.8
1826	202.7
1827	175.5
1828	159.4
1829	150.9
1830	149.5
1831	154.3
1832	158.2
1833	167
1834	179.8
1835	198.9
1836	245.9
1837	274.2
1838	280.2
1839	283.1
1840	330.2
1841	267.6
1842	259.7
1843	258.9
1844	264.1
1845	245.8
1846	240.5
1847	233.2
1848	232.7
1849	227.5
1850	285.6
1851	328.9
1852	347.1
1853	366.4
1854	366.4
1855	385.4
1856	401.9
1857	426.3
1858	421.5
1859	410.4
1860	439.9
1861	446.3
1862	450.7
1863	450
1864	463.1
1865	466.1
1866	468.2
1867	456
1868	445
1869	469.8
1870	453
1871	449.3
1872	482.1
1873	480
1874	475.4
1875	464.9
1876	472.2
1877	454.2
1878	432.8
1879	416.9
1880	396.6
1881	374
1882	383.3
1883	374.8
1884	376.1
1885	419.2
1886	439.3
1887	422.7
1888	447.9
1889	475.2
1890	482.5
1891	469.6
1892	449.4
1893	445.2
1894	455.6
1895	475.3
1896	481.8
1897	504.4
1898	519.4
1899	513.9
1900	523.2
1901	519.9
1902	534.7
1903	530.7
1904	530.7
1905	529.7
1906	545.3
1907	551.5
1908	543.5
1909	538.1
1910	544
1911	539.1
1912	542
1913	535
1914	534.8
1915	537.8
1916	536.9
1917	533.9
1918	535.7
1919	535.8
1920	533.9
1921	519.9
1922	546.9
1923	602
1924	612.2
1925	590.2
1926	590.7
1927	586.3
1928	591.7
1929	589.7
1930	591.8
1931	597.2
1932	596.6
1933	574
1934	618.3
1935	597.7
1936	593.1
1937	596.4
1938	592
1939	591.9
1940	588.7
1941	588.5
1942	591.7
1943	590.8
1944	588.5
1945	590.7
1946	594
1947	586.7
1948	588.1
1949	593
1950	596.4
1951	594.2
1952	594.2
1953	598.6
1954	598.8
1955	599.9
1956	595.6
1957	598.7
1958	597.7
1959	601
1960	602.3
1961	604.6
1962	604.7
1963	602.4
1964	602.4
1965	602.4
1966	604.7
1967	598.9
1968	605.8
1969	603.6
1970	606.7
1971	607.1
1972	607.1
1973	616.2
1974	597.3
1975	606.7
1976	605.9
1977	608.3
1978	607.1
1979	610
1980	609.6
1981	611.8
1982	611.9
1983	608.4
1984	613.2
1985	610.9
1986	610.8
1987	613
1988	613.2
1989	612.2
1990	615.3
1991	612.2
1992	615.5
1993	614.4
1994	612.2
1995	610.8
1996	608.5
1997	611.8
1998	614.3
1999	613.3
2000	613.2
[truncated: 2,199 more rows]

## Sheet: 18023J68
1	205.1
2	207.6
3	180.9
4	166.8
5	157.9
6	154.1
7	149.8
8	150.4
9	154.5
10	151.7
11	147.2
12	143.8
13	145.9
14	149.3
15	155.2
16	158.5
17	161.4
18	167.5
19	168.3
20	175.4
21	183.8
22	183.9
23	193
24	195
25	216.9
26	268.2
27	306.7
28	270.1
29	258.5
30	212.4
31	198.9
32	221.6
33	246.2
34	228.9
35	222.2
36	189.6
37	187.5
38	281
39	225.9
40	190.7
41	198.6
42	205.6
43	186.9
44	174.9
45	169.2
46	168.8
47	170.8
48	177.6
49	183
50	187.8
51	190.8
52	183.8
53	177
54	166.6
55	157.3
56	144.4
57	145.3
58	147.9
59	146.3
60	144.3
61	143.3
62	143.5
63	142.7
64	141.2
65	142
66	146.1
67	147.5
68	152.7
69	161.7
70	168.2
71	160
72	151.9
73	148.1
74	145
75	145.6
76	145.3
77	150.1
78	154.3
79	155.8
80	155.6
81	152.8
82	149.4
83	149.5
84	148.5
85	146.3
86	144.7
87	144.9
88	147.2
89	149
90	150.6
91	154.7
92	152.8
93	150.2
94	149.1
95	149.4
96	148.4
97	142.8
98	144.8
99	144.6
100	140.3
101	139.3
102	142.9
103	141.3
104	138.3
105	141.1
106	142.5
107	143.1
108	143.7
109	145.8
110	147.5
111	145.7
112	147.3
113	149.1
114	147.2
115	145.9
116	145.9
117	146.3
118	147
119	158.1
120	157.4
121	146.3
122	142.9
123	141.1
124	148.2
125	149.2
126	145.6
127	143.7
128	142.3
129	139.9
130	137.1
131	134.1
132	133.7
133	135.8
134	138.2
135	143.6
136	145.8
137	148
138	148.5
139	147.4
140	144.5
141	146.2
142	162
143	172.6
144	166.6
145	158.9
146	153.2
147	152.4
148	153.7
149	165.1
150	184.2
151	231.6
152	243.9
153	245.9
154	224.4
155	220.5
156	190.2
157	186.6
158	186.6
159	180.1
160	190.5
161	167.2
162	162.6
163	143.5
164	142.5
165	142.3
166	142.9
167	141.3
168	134
169	133.1
170	138.5
171	150.9
172	153.8
173	157.6
174	158.8
175	156.3
176	149.9
177	150.3
178	154
179	148.1
180	139.5
181	140
182	140.2
183	140
184	146.3
185	147.9
186	151.6
187	166
188	175.8
189	173
190	167.1
191	155.7
192	147.4
193	140.6
194	141.9
195	142.4
196	137.4
197	136.2
198	134.6
199	137.8
200	138.4
201	135.7
202	133.3
203	138.9
204	140.2
205	138.8
206	138.4
207	131.3
208	133.7
209	141.9
210	155.3
211	169.8
212	185.9
213	181.7
214	173.2
215	163.6
216	151.1
217	146.8
218	138.7
219	135.6
220	139
221	152.5
222	163.4
223	167.9
224	174.8
225	174
226	187.5
227	246.8
228	244.8
229	253.8
230	250
231	271.2
232	253.8
233	253.9
234	259.4
235	244
236	201.7
237	195.1
238	196.6
239	188
240	178
241	165.3
242	156.1
243	150.7
244	143.8
245	142.1
246	142.2
247	144.3
248	145.7
249	154.6
250	169
251	186
252	175
253	161
254	158.1
255	159.2
256	158.4
257	161.8
258	165
259	168.8
260	178.1
261	182.2
262	179.1
263	179
264	174.2
265	178.8
266	192.2
267	187.7
268	193.4
269	252
270	289.4
271	250.7
272	284
273	267.9
274	254.5
275	234.5
276	199
277	201.7
278	219.3
279	215.4
280	250.5
281	208.1
282	180.1
283	190.5
284	171.4
285	164.7
286	163.2
287	158
288	152.9
289	148.6
290	142.3
291	139.1
292	137
293	138.6
294	140.4
295	141.7
296	145.6
297	150.7
298	150
299	149.1
300	152.3
301	159.1
302	165.8
303	166.8
304	165.9
305	162.1
306	154
307	153.4
308	150.3
309	148.7
310	146.5
311	146.3
312	143.3
313	141.5
314	141.3
315	139.4
316	140.4
317	140.8
318	149.3
319	161.3
320	173.8
321	163.7
322	156.2
323	150.9
324	145.5
325	143.2
326	137.6
327	135.9
328	134.3
329	132.9
330	135.8
331	139.1
332	145.8
333	152.2
334	162.1
335	178.1
336	205.8
337	241.4
338	241.8
339	249.6
340	269.5
341	298.3
342	237.7
343	164.9
344	156.4
345	151
346	146.8
347	143.6
348	140.4
349	135.4
350	130.4
351	128.9
352	127.8
353	126
354	124.2
355	123.9
356	129.5
357	132.7
358	133.1
359	138
360	143.6
361	148.5
362	155.8
363	155.9
364	158.9
365	218.8
366	208.8
367	192.9
368	189.6
369	242.9
370	215
371	186.5
372	170.7
373	167.5
374	164.8
375	164.6
376	167
377	168
378	167.6
379	163.2
380	156.1
381	153.5
382	198.4
383	165.6
384	170.3
385	177.6
386	230.7
387	182
388	189.3
389	181.7
390	166.7
391	160.1
392	161.9
393	165
394	171.2
395	176
396	169.3
397	161.4
398	158.4
399	150.5
400	146.1
401	144.2
402	150.3
403	156.9
404	159.7
405	160.3
406	160.8
407	158.1
408	155.8
409	149.9
410	140.6
411	138.7
412	140
413	143.7
414	147
415	154.6
416	159.9
417	158.3
418	157.6
419	158.2
420	161.3
421	164.5
422	164.6
423	169.1
424	183.6
425	210.3
426	149.4
427	230.6
428	299.3
429	218.3
430	166.9
431	170.1
432	197.6
433	221.2
434	217.9
435	247.1
436	243
437	217.2
438	196.8
439	181.5
440	176.9
441	178.5
442	176.7
443	167.9
444	168.9
445	176.6
446	176.3
447	174.7
448	169
449	160.4
450	155.1
451	152.2
452	153.7
453	173.6
454	214.1
455	217.2
456	196.3
457	186.4
458	171.2
459	168.8
460	170.1
461	180.5
462	178.5
463	170.8
464	162.8
465	157
466	156.2
467	159.7
468	153.8
469	152
470	144.5
471	139.7
472	138.7
473	141.3
474	142.6
475	146.4
476	147.2
477	148.4
478	152.9
479	163
480	165.4
481	160.7
482	157.5
483	156.1
484	154.2
485	151.5
486	152.1
487	164.8
488	181
489	172.8
490	165.7
491	155.2
492	152.8
493	151.8
494	155.8
495	159.2
496	152.9
497	148.2
498	150.9
499	146
500	142.4
501	146.4
502	148.6
503	147.2
504	144.6
505	143
506	151.3
507	148
508	140.2
509	142.1
510	145.5
511	146.6
512	142.5
513	142.5
514	156.5
515	162.2
516	159.6
517	156.2
518	154.4
519	153.7
520	149.8
521	146.8
522	149.7
523	151.4
524	150.8
525	148.6
526	145
527	142.3
528	140.1
529	140
530	145.8
531	149.1
532	147
533	143.1
534	139.9
535	146.6
536	151.8
537	161.6
538	171.2
539	196.2
540	234.1
541	224.7
542	217.3
543	221.2
544	226.8
545	194.9
546	181
547	186.4
548	177.3
549	171.1
550	165.8
551	161.3
552	158.4
553	149.5
554	145
555	146.3
556	144.3
557	146.5
558	153.2
559	167.8
560	201.9
561	212.8
562	227.4
563	206.5
564	180.5
565	166.6
566	159
567	146.4
568	141
569	138
570	137.6
571	142.2
572	151.2
573	161.7
574	167.7
575	177
576	190.6
577	220.7
578	197.9
579	186.4
580	177
581	175.1
582	173.2
583	168.7
584	174.6
585	183.7
586	183.6
587	173.4
588	170.8
589	166.7
590	166.1
591	168.7
592	170.8
593	168.4
594	160.3
595	149.3
596	139.5
597	136.9
598	140.6
599	139.5
600	141.9
601	150.7
602	160.2
603	178
604	201.6
605	212.2
606	250.2
607	227.2
608	235
609	197.7
610	180.3
611	170.9
612	162.1
613	151.1
614	148.8
615	149.5
616	151
617	161
618	176.3
619	198.6
620	189.2
621	171.6
622	171.9
623	161.2
624	157.1
625	144.6
626	141.4
627	139.5
628	144.5
629	148.5
630	155.6
631	160
632	168.5
633	174
634	164.3
635	155.5
636	150
637	146
638	153
639	155.2
640	159.5
641	156.8
642	156.4
643	158
644	161.9
645	160.8
646	152.6
647	152.2
648	155.7
649	152.7
650	154.4
651	154.6
652	162.5
653	165.4
654	175.3
655	219.8
656	220.4
657	203.8
658	187.6
659	171.1
660	168.7
661	167.6
662	168.1
663	172.6
664	181.4
665	202.9
666	199.6
667	201.7
668	208.9
669	228.2
670	232.9
671	208.7
672	189
673	180.2
674	177.3
675	161.5
676	151.4
677	144.2
678	140.5
679	131.6
680	133.3
681	135.4
682	137.1
683	138.1
684	136.7
685	135.4
686	139.1
687	148.9
688	147.3
689	144.3
690	139.6
691	137.6
692	136.7
693	138.3
694	141.4
695	148.6
696	147
697	144.1
698	145.7
699	144.6
700	142.3
701	142.2
702	139.3
703	141.4
704	145.1
705	160.4
706	179.8
707	211.1
708	223.9
709	255.4
710	248.8
711	204.5
712	191.9
713	183.7
714	184.5
715	168
716	166.1
717	157
718	148.8
719	145.3
720	142.5
721	139.9
722	136.7
723	134.3
724	133
725	135.4
726	154.2
727	212.2
728	239
729	204.9
730	177.8
731	153.7
732	146.9
733	135.2
734	135.7
735	133.2
736	130
737	129.4
738	130.7
739	130.3
740	133.9
741	143.4
742	143.5
743	139.1
744	141.4
745	144.8
746	147
747	152.4
748	159.5
749	188.2
750	213.7
751	239.1
752	219.8
753	221.8
754	187.6
755	173.1
756	168.6
757	165.3
758	160.9
759	164.8
760	154.4
761	142.7
762	143.5
763	140.3
764	140.3
765	141.1
766	142
767	144.9
768	146.9
769	152.8
770	149.2
771	143.1
772	151
773	167.4
774	189.6
775	208.2
776	212
777	228
778	231.7
779	226.7
780	230.9
781	236.5
782	238.5
783	250.9
784	254.7
785	237.1
786	236.4
787	232.7
788	221.2
789	216.4
790	211.3
791	207.1
792	220.8
793	210.7
794	199.5
795	212
796	212.3
797	199.2
798	191.2
799	189.3
800	190.6
801	185.3
802	189.6
803	197.3
804	202.4
805	213.7
806	203.3
807	193.3
808	191
809	190.8
810	192.6
811	186.8
812	181.7
813	180
814	185.8
815	201.9
816	212.2
817	196.5
818	190.3
819	180.8
820	187.4
821	189.9
822	205.5
823	242.6
824	257.2
825	286.5
826	236.8
827	245.9
828	259.6
829	224.5
830	204.4
831	205.4
832	228.2
833	254
834	239.3
835	217
836	199.2
837	183.1
838	187.2
839	242.3
840	239.2
841	200.9
842	195.8
843	186.8
844	185.6
845	195.9
846	216
847	218.3
848	196.8
849	178
850	168.8
851	162.5
852	151.5
853	149.7
854	157
855	200.1
856	248.3
857	214.7
858	204.5
859	191.4
860	176.7
861	172.1
862	174.5
863	171.4
864	168.1
865	170.9
866	177.5
867	185.2
868	198.9
869	246
870	201.8
871	204.5
872	322.8
873	197.2
874	197.3
875	194.1
876	194.7
877	179.5
878	170.5
879	160.1
880	152.6
881	152
882	155.3
883	154.1
884	156.3
885	160.5
886	166.7
887	170.8
888	177.5
889	174.9
890	168.4
891	163
892	162.1
893	162.8
894	165.6
895	167.9
896	169.1
897	162.5
898	164.6
899	166.3
900	164.9
901	163.7
902	157.6
903	155.5
904	152.8
905	150.3
906	158.7
907	160.3
908	156.9
909	153.6
910	148.8
911	169.6
912	234.7
913	231.3
914	198.9
915	177.9
916	163.3
917	154.5
918	154.6
919	151.3
920	146.1
921	140.8
922	155.5
923	169
924	163.7
925	155.5
926	144.2
927	141.8
928	140.4
929	139.7
930	136.7
931	133
932	134.7
933	138.7
934	137.6
935	140.4
936	140.7
937	143.5
938	148.2
939	160.3
940	157.9
941	212.6
942	191.8
943	162.7
944	152.3
945	150.3
946	150.3
947	150.8
948	149.9
949	144.2
950	141.6
951	142.3
952	147.2
953	144.6
954	142.6
955	141.2
956	140.7
957	141.1
958	147.2
959	150.6
960	154.4
961	156.1
962	157.7
963	154.2
964	153.8
965	156.1
966	158
967	161.7
968	169.6
969	173.6
970	173.6
971	174.1
972	172.7
973	171
974	176.7
975	174.4
976	225.9
977	216.6
978	203.2
979	193.2
980	185.7
981	170.9
982	167.2
983	170
984	176.1
985	172.7
986	163.8
987	162.9
988	172.2
989	198.9
990	203.9
991	165.1
992	153.3
993	149.4
994	153.5
995	168.3
996	178.4
997	177.7
998	180.8
999	179.9
1000	180
1001	196.5
1002	193.8
1003	175.7
1004	180.3
1005	185.1
1006	170.2
1007	164.9
1008	162
1009	157.4
1010	157.1
1011	159.7
1012	160.2
1013	173.4
1014	231.8
1015	222.3
1016	178
1017	183
1018	187.5
1019	176.4
1020	173.5
1021	173.9
1022	178.3
1023	173.9
1024	163.8
1025	167.2
1026	170.9
1027	170.1
1028	183
1029	191
1030	173.1
1031	164.2
1032	155.6
1033	151.5
1034	147.6
1035	153.7
1036	159.5
1037	157.6
1038	156.7
1039	166.7
1040	173.5
1041	182.2
1042	196.7
1043	210.9
1044	263.1
1045	239.5
1046	236.6
1047	199.7
1048	187.3
1049	179.6
1050	179.9
1051	192.5
1052	217.4
1053	265.1
1054	217.5
1055	207.4
1056	231.9
1057	285.6
1058	256.5
1059	253.8
1060	251.1
1061	201
1062	182.2
1063	169.9
1064	154.8
1065	147.4
1066	141.9
1067	135.6
1068	134.2
1069	152
1070	156.7
1071	150
1072	146.5
1073	147.4
1074	155.5
1075	162.1
1076	172.5
1077	172.6
1078	174.5
1079	172.7
1080	170.8
1081	172.7
1082	173.5
1083	179.2
1084	177.7
1085	184.1
1086	210.1
1087	214.7
1088	186.3
1089	170.4
1090	169.5
1091	159.7
1092	152.5
1093	143.1
1094	142.2
1095	142.5
1096	163
1097	194.1
1098	116.6
1099	264.5
1100	222.8
1101	176
1102	160.7
1103	157.6
1104	159.6
1105	156.8
1106	153.4
1107	150.9
1108	151.1
1109	152.3
1110	161.4
1111	177.2
1112	184.1
1113	183.7
1114	183.9
1115	180.6
1116	174.3
1117	167.6
1118	162.4
1119	157.2
1120	158.9
1121	182
1122	205.9
1123	188.2
1124	172.1
1125	167.5
1126	164
1127	161.8
1128	154.9
1129	148.9
1130	143
1131	138.4
1132	138.6
1133	157.8
1134	166.8
1135	161.7
1136	158.6
1137	150.9
1138	148.6
1139	148
1140	145.8
1141	144
1142	148.3
1143	167.4
1144	173.5
1145	169.6
1146	166.1
1147	157
1148	155
1149	156.2
1150	159
1151	154.9
1152	165.7
1153	165
1154	160.1
1155	150.6
1156	148.6
1157	155.5
1158	153.4
1159	153.8
1160	159
1161	165.1
1162	169.1
1163	185.2
1164	205.1
1165	202.3
1166	208.9
1167	205.6
1168	188.5
1169	170.1
1170	162.6
1171	164.9
1172	169.4
1173	241.3
1174	254.5
1175	220.4
1176	272
1177	261.4
1178	214.3
1179	204.7
1180	185.4
1181	172.2
1182	172.8
1183	168.8
1184	171.9
1185	172.4
1186	172.5
1187	171.6
1188	174.7
1189	181.2
1190	210.1
1191	299.7
1192	283.6
1193	227.7
1194	218.8
1195	241.5
1196	264.7
1197	222.3
1198	208.9
1199	208.6
1200	204.5
1201	243.4
1202	273.2
1203	207.7
1204	208
1205	276.9
1206	291.7
1207	251.4
1208	222.9
1209	184.8
1210	178.7
1211	183.8
1212	179.3
1213	170.2
1214	167.2
1215	184.6
1216	258.1
1217	215.6
1218	175.1
1219	174.9
1220	174.1
1221	175.5
1222	176.1
1223	177.5
1224	173.2
1225	168.7
1226	172.6
1227	179.9
1228	183.2
1229	225.3
1230	263.6
1231	239.7
1232	236
1233	207
1234	195.5
1235	221.1
1236	289.2
1237	270.7
1238	229.9
1239	202.4
1240	178.1
1241	175.5
1242	175.5
1243	169.1
1244	160.3
1245	156
1246	161.3
1247	205.9
1248	317.6
1249	252.6
1250	210.3
1251	178.9
1252	163.7
1253	177.4
1254	207.1
1255	201.3
1256	201.9
1257	315.3
1258	303.9
1259	335.9
1260	308.3
1261	253.9
1262	256
1263	222.6
1264	188.5
1265	203.9
1266	207.3
1267	180
1268	189
1269	186.9
1270	181.2
1271	176.2
1272	178.3
1273	185.7
1274	177.4
1275	181.9
1276	186.4
1277	189
1278	194.5
1279	235.9
1280	226.8
1281	225.3
1282	207.7
1283	200.8
1284	210.2
1285	246.6
1286	221.6
1287	241.1
1288	230.7
1289	247.6
1290	269
1291	266.8
1292	276
1293	316.4
1294	293
1295	276.1
1296	244.8
1297	222.3
1298	206.1
1299	211.8
1300	189.8
1301	190.6
1302	200.3
1303	314.2
1304	256.6
1305	209
1306	192.6
1307	177.5
1308	178.3
1309	199.5
1310	221
1311	200.7
1312	198.2
1313	190
1314	178.3
1315	187.3
1316	185.1
1317	195.9
1318	211.9
1319	229.1
1320	289.9
1321	272.9
1322	267.7
1323	250.6
1324	241.1
1325	230.8
1326	254.3
1327	234.9
1328	216.7
1329	213.1
1330	199.8
1331	201.6
1332	215.9
1333	224.1
1334	221.9
1335	222.5
1336	213.4
1337	212.3
1338	204.1
1339	206.1
1340	211.1
1341	227
1342	219.1
1343	204
1344	181.3
1345	175
1346	173.2
1347	177.7
1348	206.3
1349	275
1350	271.2
1351	261.8
1352	233.6
1353	211.1
1354	199.9
1355	198.6
1356	224.4
1357	240
1358	234.4
1359	200.5
1360	187.1
1361	178.1
1362	174.6
1363	169.6
1364	165.2
1365	165.2
1366	165.2
1367	164.4
1368	166.2
1369	212.9
1370	257
1371	226.3
1372	210.7
1373	207.6
1374	217
1375	194.6
1376	167.9
1377	170.8
1378	170.1
1379	173.4
1380	178.8
1381	207.6
1382	231.5
1383	199.4
1384	196.3
1385	195
1386	189.5
1387	192
1388	199.3
1389	189.5
1390	178.9
1391	184.8
1392	189.3
1393	184.4
1394	183.4
1395	183
1396	182.9
1397	188.4
1398	193.6
1399	199.8
1400	190
1401	184.8
1402	187.6
1403	184.7
1404	183.5
1405	192.4
1406	194.9
1407	187.7
1408	185.4
1409	179.1
1410	176.7
1411	176.2
1412	173.6
1413	172
1414	176.4
1415	183.7
1416	182.9
1417	192.6
1418	212.2
1419	247.7
1420	240.7
1421	220.5
1422	209.2
1423	209.3
1424	202.1
1425	194.2
1426	185.1
1427	202.2
1428	197.5
1429	181.6
1430	180.5
1431	179.7
1432	182.8
1433	180
1434	177.5
1435	166.7
1436	163.4
1437	163.1
1438	169.4
1439	166.6
1440	166.4
1441	173.1
1442	176
1443	169.5
1444	172.1
1445	190.6
1446	187.9
1447	178.6
1448	171.9
1449	161.5
1450	156.4
1451	154.4
1452	150.2
1453	147.3
1454	146.6
1455	150.7
1456	176.7
1457	195.9
1458	185.1
1459	212.4
1460	304.5
1461	283.9
1462	239
1463	227.7
1464	195.4
1465	178.2
1466	171.2
1467	169.3
1468	167.1
1469	174.6
1470	210
1471	208.5
1472	196.5
1473	185.8
1474	186.7
1475	222.4
1476	324.3
1477	256.8
1478	201.8
1479	182.6
1480	169.6
1481	160.1
1482	154.8
1483	153
1484	147.9
1485	147.8
1486	153.8
1487	154.7
1488	153.3
1489	151.9
1490	150.2
1491	150.8
1492	151.3
1493	153.8
1494	154.3
1495	153.5
1496	156.7
1497	159.3
1498	180
1499	183.4
1500	171.2
1501	171.5
1502	170
1503	182.5
1504	231.6
1505	197.6
1506	166.9
1507	148.1
1508	140.1
1509	133.6
1510	134.1
1511	132.2
1512	134.3
1513	136.3
1514	138.8
1515	138.7
1516	139.9
1517	144.7
1518	143.9
1519	152.7
1520	164.6
1521	165.4
1522	149.8
1523	140.4
1524	134.8
1525	132.7
1526	134.5
1527	132.6
1528	133.6
1529	132.4
1530	143.5
1531	154.8
1532	156.8
1533	149.3
1534	147.1
1535	145.7
1536	144.3
1537	142.6
1538	143.4
1539	147.1
1540	156.6
1541	203.9
1542	187.5
1543	156.4
1544	153.9
1545	145
1546	140.4
1547	138.1
1548	137.8
1549	138.6
1550	142
1551	143.6
1552	144.7
1553	146
1554	153.9
1555	159.8
1556	158.5
1557	159.6
1558	157.2
1559	152.3
1560	148
1561	149.8
1562	150.3
1563	147.3
1564	146.5
1565	144.7
1566	153.5
1567	162.9
1568	159.3
1569	156.2
1570	155.2
1571	154.9
1572	155.6
1573	155.2
1574	154
1575	156.3
1576	156.2
1577	156.3
1578	157.4
1579	158.1
1580	159.1
1581	163.1
1582	171.7
1583	196.4
1584	273.3
1585	264
1586	239.3
1587	228
1588	273.7
1589	302.4
1590	312
1591	308.5
1592	257.4
1593	202.7
1594	177.2
1595	174.5
1596	165.3
1597	163.5
1598	159.3
1599	152.8
1600	146.6
1601	141.9
1602	144.2
1603	146.5
1604	153.5
1605	157.4
1606	151.2
1607	150.2
1608	164.5
1609	163.2
1610	149.2
1611	143.6
1612	141.4
1613	137.3
1614	139.4
1615	139.3
1616	143.5
1617	143.5
1618	150.1
1619	159.3
1620	170.9
1621	164.5
1622	155.3
1623	146.9
1624	145.1
1625	145.3
1626	147
1627	157.2
1628	155.7
1629	147.1
1630	139.3
1631	133.4
1632	131.9
1633	133.6
1634	137.3
1635	140.8
1636	143.5
1637	141.3
1638	143.3
1639	136.9
1640	133.5
1641	131
1642	129.8
1643	131.2
1644	134.5
1645	135.8
1646	118.9
1647	140.1
1648	160.1
1649	151
1650	147.7
1651	146.9
1652	148.6
1653	149.3
1654	148.4
1655	146.2
1656	143
1657	141.2
1658	137
1659	137.5
1660	135.3
1661	134.2
1662	133.1
1663	130.6
1664	131.8
1665	131.6
1666	128.1
1667	129.4
1668	131.3
1669	134.1
1670	139.6
1671	139.1
1672	136.8
1673	135.2
1674	132.8
1675	128.1
1676	130.2
1677	138.9
1678	137.2
1679	132
1680	133.1
1681	135.3
1682	134.3
1683	131.3
1684	126.5
1685	131.2
1686	134.2
1687	134.6
1688	134.3
1689	134.9
1690	137.2
1691	135.1
1692	133.5
1693	136
1694	132.5
1695	128.6
1696	129.3
1697	137.9
1698	140.2
1699	140
1700	139.5
1701	138
1702	140.7
1703	137.1
1704	139
1705	136
1706	136.8
1707	138.1
1708	144.9
1709	151.6
1710	157.8
1711	161.7
1712	166.1
1713	172.2
1714	176.1
1715	181.1
1716	182.4
1717	183.5
1718	173.1
1719	172.4
1720	237.6
1721	262.7
1722	225.9
1723	198.7
1724	168.8
1725	159.1
1726	155.2
1727	140
1728	137.6
1729	130.2
1730	128.7
1731	125
1732	120.5
1733	120.8
1734	120.9
1735	122.2
1736	123.5
1737	127.3
1738	134.1
1739	139.5
1740	137.9
1741	143.8
1742	142.8
1743	141.2
1744	137.8
1745	133.2
1746	138.2
1747	140.7
1748	141.4
1749	138.6
1750	134.9
1751	134.3
1752	138.4
1753	141.2
1754	140.8
1755	140.1
1756	151.2
1757	148.2
1758	145
1759	140.7
1760	140.6
1761	139.2
1762	143.4
1763	145
1764	143.7
1765	140.9
1766	139.1
1767	147.3
1768	173.5
1769	166
1770	152.6
1771	132.9
1772	129.4
1773	126.1
1774	127.5
1775	128.7
1776	131.5
1777	129.6
1778	128
1779	128.7
1780	132
1781	132.8
1782	139.8
1783	165.6
1784	186.6
1785	199.5
1786	244.4
1787	271.5
1788	239.4
1789	238.7
1790	270.3
1791	263.8
1792	215.2
1793	194.8
1794	175.9
1795	172.1
1796	167.7
1797	160.7
1798	147.8
1799	143.1
1800	141.8
1801	141.1
1802	196
1803	157.7
1804	167.4
1805	190.7
1806	197.8
1807	212
1808	233.1
1809	197.9
1810	176.7
1811	170.2
1812	162.1
1813	168.1
1814	167.4
1815	167
1816	163.1
1817	167.2
1818	170.7
1819	168.1
1820	162.3
1821	156.9
1822	151.3
1823	150.6
1824	149.5
1825	152.7
1826	154.8
1827	156.4
1828	157.7
1829	159.8
1830	160.2
1831	160.3
1832	161.7
1833	163.2
1834	174.4
1835	182.4
1836	178.6
1837	178.3
1838	177.9
1839	185.3
1840	215
1841	263.9
1842	270.5
1843	254.6
1844	209.8
1845	189
1846	186.8
1847	188.1
1848	191
1849	178.3
1850	184.1
1851	192.1
1852	232.1
1853	282
1854	294.8
1855	358.5
1856	382.5
1857	363.9
1858	353
1859	361.5
1860	329.8
1861	310.4
1862	310.9
1863	302.1
1864	305.1
1865	298.2
1866	288.5
1867	293.6
1868	287.9
1869	285.1
1870	274.7
1871	271.7
1872	269.5
1873	286.1
1874	277.8
1875	294.1
1876	304.7
1877	318.9
1878	304.8
1879	313.9
1880	297.2
1881	301.8
1882	284.3
1883	269.6
1884	271.2
1885	270.8
1886	304.6
1887	316.2
1888	295.9
1889	279
1890	283.5
1891	304.1
1892	334.8
1893	319
1894	298.2
1895	301.3
1896	309.1
1897	346.9
1898	399.5
1899	454.8
1900	488.9
1901	478.7
1902	445.3
1903	431.9
1904	442.2
1905	433.2
1906	442.5
1907	434.5
1908	405.1
1909	396
1910	399.6
1911	374
1912	392.1
1913	392.2
1914	389.7
1915	381.8
1916	381.6
1917	389.5
1918	377.3
1919	369
1920	363
1921	339.8
1922	358.6
1923	433.8
1924	578.5
1925	617
1926	639.4
1927	627.7
1928	621.3
1929	620.7
1930	625.4
1931	631.6
1932	632.1
1933	632.8
1934	635.1
1935	637.2
1936	638.8
1937	639.9
1938	640
1939	642.4
1940	642.4
1941	641.4
1942	644.8
1943	641.3
1944	642.6
1945	638.8
1946	637.6
1947	636.1
1948	634
1949	636.3
1950	638.5
1951	633
1952	629.8
1953	631.6
1954	629.7
1955	631.6
1956	626.1
1957	623.5
1958	618.6
1959	622.9
1960	622.3
1961	626.6
1962	626.9
1963	626.9
1964	623.3
1965	626.9
1966	624.5
1967	622.4
1968	619.6
1969	621.7
1970	620.1
1971	622.9
1972	620.7
1973	625.7
1974	625.7
1975	630.3
1976	626
1977	623.5
1978	631.3
1979	631.6
1980	630.9
1981	635
1982	628.7
1983	625.9
1984	623.3
1985	625.5
1986	626.9
1987	626.9
1988	628.1
1989	627
1990	631.5
1991	628.4
1992	623.6
1993	619.7
1994	622.9
1995	628
1996	619.9
1997	623.4
1998	632.5
1999	633.9
2000	631.1
[truncated: 2,199 more rows]

## Sheet: 18023J65
1	179.4
2	164.8
3	155.4
4	159.4
5	157.8
6	152.3
7	149.5
8	149.2
9	145.7
10	145.3
11	146.3
12	153.1
13	156.2
14	143.1
15	136.8
16	139.1
17	145.2
18	153.8
19	166.6
20	161.4
21	155.1
22	158.4
23	164.2
24	170.9
25	170.4
26	170.1
27	177
28	177.8
29	171.3
30	159.8
31	164.4
32	152.1
33	156.5
34	156.7
35	164.7
36	169.2
37	168.5
38	168.8
39	173
40	173.5
41	186
42	189.4
43	189.3
44	190.7
45	176.7
46	180.6
47	167.9
48	170.4
49	172.9
50	174.3
51	178.7
52	187.5
53	193
54	188.6
55	181.8
56	182.5
57	163.5
58	150
59	149.4
60	151.8
61	145.2
62	147.8
63	154.4
64	160.8
65	158.4
66	160.8
67	159.6
68	161.7
69	149.8
70	150.4
71	146.1
72	146.8
73	150.8
74	148.7
75	153.8
76	166.5
77	165.9
78	171.7
79	211.7
80	269.3
81	275.5
82	268.7
83	267.6
84	261.4
85	234.6
86	227.4
87	199.7
88	194.5
89	184.3
90	178.3
91	170
92	155.9
93	149.7
94	149.6
95	152.1
96	141.1
97	145.7
98	143.5
99	143.1
100	146.5
101	144
102	150.6
103	143.4
104	146.3
105	153.8
106	144.7
107	151.8
108	147.1
109	145.1
110	142.7
111	142.3
112	134
113	136.3
114	139.3
115	144.7
116	145.8
117	145.9
118	141.7
119	138.6
120	140
121	147.5
122	148.7
123	145.1
124	146
125	144.8
126	143.7
127	140.7
128	135.9
129	130.9
130	134.2
131	133.9
132	137.5
133	136.4
134	142
135	148.2
136	154.4
137	154.1
138	164.7
139	161.5
140	156.8
141	150.6
142	149.7
143	135.9
144	136.2
145	138.1
146	138.3
147	142.2
148	146.8
149	142.6
150	143.5
151	149
152	157.9
153	153.4
154	155
155	163
156	163.6
157	162.3
158	158.9
159	156.5
160	147
161	141.4
162	136.6
163	132.1
164	130.6
165	129.9
166	127.6
167	128.6
168	130.2
169	133.9
170	126.9
171	126.6
172	132.3
173	141.9
174	135.2
175	133.1
176	136.1
177	131.1
178	132
179	131.7
180	130.8
181	135.3
182	143.2
183	137.8
184	133.1
185	133.7
186	133.4
187	128.9
188	131.1
189	132.9
190	128.3
191	131.8
192	131.3
193	136
194	139.4
195	139.9
196	136.4
197	136.3
198	137.7
199	132.1
200	128.2
201	127.3
202	130.2
203	128.3
204	123.8
205	120.4
206	121.9
207	123.4
208	136.6
209	141.8
210	144.4
211	142.8
212	135.2
213	135.5
214	132.1
215	134.1
216	136
217	133.3
218	129.6
219	132.6
220	138.1
221	142.7
222	146.5
223	151.5
224	160.4
225	167.8
226	174.7
227	213.1
228	244.9
229	257.9
230	267.9
231	283.4
232	274.9
233	260.8
234	266.3
235	222.7
236	207.3
237	213.1
238	207.3
239	193.7
240	187.7
241	197.5
242	181.7
243	165.1
244	166.3
245	163.8
246	165.8
247	161.9
248	160.9
249	156.8
250	155.6
251	150.2
252	147.4
253	150.7
254	154.4
255	155.7
256	157.8
257	157
258	168.9
259	155.6
260	153.9
261	148.1
262	139.3
263	141.4
264	145
265	142.4
266	140.7
267	148.2
268	150.3
269	151
270	164.4
271	170.5
272	176.2
273	179.6
274	180.2
275	178.2
276	172.1
277	163.7
278	165.5
279	171.4
280	172.3
281	175.3
282	173.8
283	173.6
284	170.5
285	161.7
286	154.3
287	155.9
288	154.6
289	147.7
290	147.5
291	153.6
292	148
293	141.3
294	142.3
295	141.2
296	140.6
297	167.8
298	157.7
299	172.7
300	167.3
301	153.8
302	151.3
303	148.7
304	144.6
305	147.1
306	144.5
307	146.1
308	147.6
309	148.5
310	145.4
311	147.3
312	148.5
313	147.7
314	141.2
315	142
316	140.2
317	136.3
318	139.8
319	144
320	143.2
321	134.5
322	136.9
323	136.1
324	136.1
325	137
326	139.5
327	136.4
328	130
329	135.3
330	142.6
331	143.7
332	145.3
333	155.3
334	158
335	159.4
336	162.5
337	161.9
338	163.9
339	165.8
340	171.4
341	173.4
342	171.8
343	166.4
344	163.1
345	154.1
346	153.7
347	141.7
348	139.3
349	142.4
350	139
351	135.3
352	135.3
353	134.4
354	129
355	132.8
356	136.6
357	130.4
358	133.2
359	128.5
360	138.7
361	140.3
362	138
363	142.4
364	143.5
365	141.6
366	142.7
367	148.6
368	159.1
369	150.1
370	148.5
371	152.5
372	160
373	163.1
374	160.3
375	158.1
376	166.4
377	159
378	157.7
379	166.2
380	162.1
381	161.2
382	166.2
383	162.9
384	154.5
385	152.6
386	158
387	150.6
388	156.3
389	161.7
390	166.6
391	169.2
392	165.4
393	160.7
394	146.4
395	148.8
396	149.6
397	149
398	136.6
399	137.2
400	141.3
401	148.2
402	152.9
403	150.3
404	148.1
405	145.8
406	139.5
407	133.9
408	133.1
409	136.3
410	133.7
411	133.4
412	134.6
413	137.5
414	141.4
415	137.1
416	134.8
417	141.9
418	135.4
419	141.9
420	148.8
421	153
422	155.1
423	162.7
424	164
425	161.2
426	160
427	148.6
428	150.9
429	157.8
430	157.3
431	157.3
432	155.6
433	169.4
434	170.3
435	160.5
436	172.1
437	190.1
438	200.6
439	217.3
440	212.4
441	186.9
442	202.9
443	209.9
444	215
445	211.5
446	201.8
447	188.8
448	194.3
449	185.1
450	190.8
451	184.8
452	174.6
453	166.7
454	171.5
455	166.1
456	164.1
457	164.5
458	170.7
459	162.5
460	163.5
461	154.8
462	158
463	164.8
464	155
465	156.1
466	153.7
467	150.7
468	141.7
469	143
470	148.9
471	138.5
472	143.4
473	148.9
474	141.3
475	143.1
476	148.7
477	158.6
478	156
479	149.7
480	153.7
481	151.4
482	144.2
483	139.1
484	138.8
485	144.6
486	141
487	136.7
488	138.5
489	141.1
490	141.5
491	149.3
492	136
493	132
494	139.7
495	144.8
496	148
497	148.7
498	152.7
499	150.5
500	143.8
501	144.9
502	146.2
503	144.8
504	149.2
505	160.1
506	168.6
507	166.1
508	147.3
509	143.3
510	140
511	130.4
512	133.2
513	141.5
514	132.5
515	138.7
516	137.5
517	128.4
518	135.8
519	140.6
520	141.1
521	137.6
522	145.4
523	147.8
524	151.8
525	164.2
526	176.9
527	180.2
528	173.1
529	164.7
530	160
531	160.2
532	158.9
533	148
534	149.4
535	155
536	153.1
537	176.6
538	193.2
539	205.4
540	227.1
541	258
542	237.7
543	232.4
544	208.7
545	243.9
546	240
547	270.3
548	249.7
549	238.2
550	209.6
551	203.8
552	192.9
553	190.6
554	199.2
555	192.2
556	184.3
557	197.5
558	204.7
559	212.2
560	217.1
561	217.7
562	211.9
563	209.4
564	186.5
565	180.6
566	177.2
567	179.6
568	165.2
569	160.6
570	166
571	162.2
572	166.9
573	171.8
574	179
575	174.2
576	178
577	188.7
578	193.4
579	194.4
580	195
581	186.2
582	196.9
583	184
584	166.9
585	166.2
586	169.1
587	162.3
588	156.7
589	157.9
590	160.2
591	149.2
592	149.4
593	146.7
594	150.2
595	154.2
596	147.3
597	154
598	148
599	145.8
600	142.3
601	145.3
602	157.4
603	155.6
604	146.1
605	149
606	161.2
607	165.7
608	175.9
609	207.3
610	214.7
611	194.1
612	178.1
613	176.1
614	169.5
615	157.3
616	161.2
617	156.8
618	147.5
619	145.5
620	146.3
621	134.2
622	143.2
623	143.2
624	152.9
625	153.1
626	156.3
627	154.5
628	145.1
629	146.6
630	162.4
631	146.4
632	152.2
633	147
634	140.9
635	139.9
636	144
637	150.2
638	157.8
639	156.7
640	158.5
641	158.8
642	161.1
643	144.9
644	150.5
645	146.4
646	145.8
647	151.1
648	142.9
649	149.3
650	160.3
651	157.3
652	168.2
653	178.4
654	193.7
655	199.1
656	197.2
657	198.5
658	188.9
659	185.4
660	181.1
661	180.5
662	174
663	179.2
664	177.3
665	173.7
666	174.1
667	166.9
668	166.4
669	156.2
670	145.7
671	148.2
672	141.1
673	143.1
674	153.5
675	160.4
676	158.7
677	162.5
678	163.8
679	162.9
680	174.6
681	171.2
682	179.5
683	177.1
684	174.5
685	182.7
686	196.9
687	186.2
688	185.6
689	177
690	172.7
691	157.7
692	152.4
693	143
694	140.3
695	144.2
696	141.1
697	134.9
698	144.4
699	143.6
700	151.7
701	160.8
702	158
703	161.6
704	169.1
705	177.1
706	176.6
707	162.4
708	154.5
709	145.5
710	143.9
711	143.1
712	145.5
713	146
714	147.2
715	150.2
716	148.7
717	151.3
718	157.3
719	152.4
720	159.2
721	167.7
722	153.4
723	158.3
724	154.7
725	160.5
726	163.2
727	156.4
728	157.6
729	151.8
730	145.3
731	144.3
732	140.5
733	138.1
734	144.9
735	152.2
736	139
737	140
738	152.3
739	153.2
740	165.1
741	164.6
742	151.7
743	146.2
744	148.9
745	139.8
746	142.8
747	160.6
748	165.1
749	169.3
750	185.1
751	210.7
752	210.1
753	213.2
754	210.9
755	195
756	185.4
757	175.8
758	163.3
759	155.1
760	146.5
761	141.3
762	140.8
763	132.7
764	129.1
765	129.8
766	130.3
767	135.6
768	132
769	136.4
770	142.8
771	152
772	151.3
773	172.5
774	181.9
775	192.6
776	198.7
777	209.1
778	207
779	204.2
780	199
781	190
782	194.5
783	197.9
784	205.6
785	209.1
786	212
787	209.2
788	197.6
789	189.3
790	193.9
791	197.8
792	196.8
793	201.7
794	205
795	210.5
796	217.1
797	236.7
798	255.7
799	281.1
800	274.7
801	250.9
802	223.4
803	220.8
804	216.5
805	208.2
806	200.6
807	215
808	196.7
809	192
810	181.7
811	179.3
812	183.5
813	187
814	185.5
815	178.6
816	186.9
817	194.9
818	208.1
819	193.9
820	205
821	207
822	203.6
823	207.8
824	193
825	194.1
826	189.7
827	194.9
828	191
829	194.8
830	207.9
831	228.6
832	264.6
833	292.3
834	282.7
835	251
836	225.1
837	204.5
838	199.6
839	191
840	183.6
841	175.6
842	171.8
843	168.2
844	172.1
845	158.7
846	162.8
847	158.9
848	158.4
849	161
850	166.9
851	163.1
852	178.2
853	166.8
854	177.1
855	185.6
856	190.1
857	184.2
858	173.4
859	170.9
860	178.1
861	183.4
862	185.1
863	197.7
864	210.5
865	199.7
866	187.9
867	187.3
868	171.3
869	172.5
870	171.1
871	187.5
872	183.3
873	175.2
874	179.5
875	188.6
876	179.2
877	173.6
878	163.2
879	171.8
880	187.1
881	188.2
882	177.4
883	184.2
884	174.8
885	179.5
886	177.3
887	172
888	166.2
889	172.8
890	175.2
891	177.8
892	172
893	176.1
894	177.4
895	165
896	174.3
897	176.1
898	185.1
899	175.2
900	176.8
901	179
902	169.9
903	165
904	159.2
905	151.2
906	155
907	158
908	161.7
909	149.3
910	153.8
911	162
912	155.4
913	162.9
914	168.7
915	164
916	162.3
917	165.2
918	164.3
919	165.3
920	164.2
921	162.2
922	164.4
923	158.7
924	164.7
925	158.6
926	154.5
927	159.7
928	162.1
929	163
930	157.6
931	154.8
932	160.7
933	161.7
934	174.8
935	168.8
936	166.7
937	170.1
938	213.5
939	177.8
940	189.6
941	179.3
942	162.5
943	157.1
944	171
945	173.5
946	166.7
947	156.6
948	148.7
949	152.5
950	158.5
951	163.8
952	148.7
953	152
954	146.5
955	145.9
956	151.6
957	141.3
958	145.4
959	252
960	177.9
961	169.6
962	177.4
963	198.7
964	204.4
965	211.3
966	204
967	190.9
968	184.1
969	174.3
970	168.1
971	167.4
972	169
973	188.3
974	182.1
975	197.3
976	192.2
977	188.5
978	187
979	175.6
980	174.6
981	165.4
982	174
983	165.4
984	161
985	166.9
986	171.6
987	153.4
988	154.1
989	149.5
990	146.6
991	155.7
992	147.3
993	157.6
994	178.5
995	189.8
996	173.8
997	150.8
998	148.6
999	150.3
1000	151
1001	151.2
1002	154.4
1003	147.1
1004	155.6
1005	164.2
1006	175.4
1007	172.5
1008	158.2
1009	139.5
1010	134.7
1011	136.2
1012	138.8
1013	145.2
1014	149.4
1015	147.7
1016	151.9
1017	165.4
1018	162.1
1019	171.7
1020	186.2
1021	176.1
1022	136.8
1023	142.4
1024	146
1025	147.6
1026	151.9
1027	152.8
1028	157.7
1029	143.5
1030	142.2
1031	143.1
1032	143.7
1033	139.1
1034	141.7
1035	143.7
1036	154
1037	144.5
1038	152.6
1039	147.5
1040	144
1041	150.8
1042	149.7
1043	151.4
1044	161.9
1045	163.7
1046	162.9
1047	167.7
1048	167.9
1049	158.3
1050	143.7
1051	144.4
1052	153.6
1053	147.5
1054	136.9
1055	135.6
1056	134
1057	138
1058	139.1
1059	143.4
1060	149.5
1061	151.1
1062	145.8
1063	144.7
1064	150.5
1065	148.3
1066	141.7
1067	142.4
1068	140.1
1069	145.6
1070	151.7
1071	153.1
1072	140.5
1073	138.3
1074	143.4
1075	139.4
1076	144
1077	141.7
1078	135.5
1079	134.9
1080	138.9
1081	140.3
1082	146.5
1083	159
1084	146.7
1085	149.8
1086	148.7
1087	152.5
1088	135.3
1089	140.8
1090	146.6
1091	143.8
1092	141.5
1093	144
1094	146
1095	146.7
1096	146.4
1097	134.8
1098	139.2
1099	134.6
1100	135.5
1101	138.9
1102	142.9
1103	138.5
1104	142.6
1105	142.8
1106	141.4
1107	134.1
1108	131.3
1109	133.6
1110	140.5
1111	139.4
1112	133.6
1113	131.1
1114	136.5
1115	140.5
1116	136.3
1117	139.4
1118	146.5
1119	153.1
1120	152.6
1121	160.4
1122	169.7
1123	189.5
1124	199.6
1125	217.6
1126	223.3
1127	202.2
1128	194.1
1129	191.6
1130	192.3
1131	181.8
1132	179
1133	174.6
1134	176.2
1135	195.4
1136	184.5
1137	166.8
1138	165.2
1139	166
1140	169.4
1141	174.1
1142	185.8
1143	194.7
1144	206.1
1145	203.5
1146	175.4
1147	157.3
1148	155.5
1149	163.4
1150	161.6
1151	160.9
1152	152.9
1153	152.8
1154	161.8
1155	163.9
1156	166.9
1157	175.9
1158	179.8
1159	200.4
1160	202.4
1161	199.1
1162	184.6
1163	184
1164	185.9
1165	185.8
1166	199.1
1167	208.4
1168	224.6
1169	255.8
1170	238.9
1171	248.2
1172	228
1173	200.7
1174	197.3
1175	199.9
1176	203.7
1177	184.5
1178	186.8
1179	203.7
1180	192.1
1181	176.7
1182	176.6
1183	185.8
1184	192.3
1185	196.6
1186	201.7
1187	196.4
1188	188.9
1189	179.6
1190	173.1
1191	173.7
1192	168.3
1193	162.3
1194	157.6
1195	161.7
1196	152.1
1197	150.9
1198	157.4
1199	164.2
1200	169.4
1201	163.6
1202	157.3
1203	164.2
1204	159.9
1205	161.1
1206	170
1207	155.6
1208	158.8
1209	165.3
1210	168.5
1211	165.1
1212	175.1
1213	172.1
1214	172.2
1215	153.9
1216	158.8
1217	166.2
1218	158.3
1219	160.7
1220	157.6
1221	165.2
1222	176.7
1223	169.3
1224	166.5
1225	176
1226	174.3
1227	188.7
1228	216.9
1229	209.8
1230	199.3
1231	215.1
1232	278.8
1233	235.9
1234	323.2
1235	223
1236	179.9
1237	175.5
1238	176.1
1239	170
1240	171.5
1241	170
1242	166.7
1243	167.8
1244	165.8
1245	157.9
1246	161
1247	165.1
1248	169.1
1249	162.6
1250	163.1
1251	161.9
1252	160.2
1253	161.9
1254	153.8
1255	157.3
1256	147.8
1257	149.8
1258	153.1
1259	153.5
1260	170.3
1261	152.1
1262	158.1
1263	155.5
1264	159.6
1265	160.5
1266	164.3
1267	201.4
1268	168.8
1269	158.2
1270	158
1271	153.1
1272	152.4
1273	152.7
1274	146.8
1275	144.8
1276	148.5
1277	158.2
1278	150.6
1279	157.3
1280	160.8
1281	165.2
1282	152.2
1283	153.9
1284	156.3
1285	146.7
1286	148.8
1287	154.5
1288	155.9
1289	142.3
1290	147.9
1291	148.4
1292	150.8
1293	166.1
1294	175.4
1295	188.1
1296	191.2
1297	208.4
1298	228.3
1299	229.9
1300	209
1301	194.6
1302	188.4
1303	173.9
1304	173.3
1305	161.1
1306	160.6
1307	159.2
1308	147.7
1309	144.9
1310	147.4
1311	145
1312	151.1
1313	151.1
1314	149.9
1315	149.2
1316	156.9
1317	163
1318	157.6
1319	157.5
1320	168.5
1321	170.5
1322	160.2
1323	161.6
1324	152.2
1325	154.3
1326	152
1327	142.4
1328	153.5
1329	159.6
1330	162.9
1331	155.4
1332	166.7
1333	173.7
1334	169.6
1335	175.2
1336	175.9
1337	171.2
1338	167.9
1339	165.3
1340	166.1
1341	157
1342	154.2
1343	159.8
1344	161.3
1345	149.1
1346	155
1347	152.6
1348	155.8
1349	155.2
1350	157.9
1351	159.4
1352	159
1353	156.7
1354	150.5
1355	152.3
1356	147.3
1357	148.7
1358	150.5
1359	148.9
1360	147.3
1361	140.5
1362	148.9
1363	155.1
1364	158.6
1365	165.2
1366	162.1
1367	155.3
1368	154.7
1369	156.1
1370	156.4
1371	143.1
1372	145.9
1373	145.7
1374	151.2
1375	146.3
1376	153.9
1377	162.7
1378	160
1379	155.1
1380	155.9
1381	158.7
1382	168.3
1383	177.2
1384	192.4
1385	188.7
1386	194.3
1387	179.7
1388	172.4
1389	170.4
1390	164.5
1391	155.3
1392	157.7
1393	158.5
1394	162.3
1395	150.3
1396	152
1397	166.6
1398	188.6
1399	189.5
1400	169.8
1401	170
1402	168.5
1403	170.3
1404	177.8
1405	182.4
1406	191.6
1407	200.4
1408	252.6
1409	272.1
1410	246.2
1411	170.5
1412	158.4
1413	147.7
1414	149.8
1415	161.4
1416	165.9
1417	164.1
1418	166.9
1419	172.5
1420	182.3
1421	180.5
1422	189.8
1423	191.3
1424	185.1
1425	177.6
1426	167
1427	155.1
1428	150.1
1429	148
1430	149.4
1431	137
1432	134.3
1433	138.2
1434	143.9
1435	145.3
1436	148.8
1437	151.5
1438	156.3
1439	156.9
1440	158.5
1441	160.2
1442	154.2
1443	139
1444	143.5
1445	147
1446	154.2
1447	144.8
1448	148.4
1449	150.8
1450	156.9
1451	164.7
1452	190.7
1453	224.6
1454	195.5
1455	189.1
1456	246.2
1457	265.5
1458	241.1
1459	225.1
1460	201.5
1461	189.4
1462	173.3
1463	171
1464	169.8
1465	164.2
1466	163
1467	162.4
1468	163.7
1469	155.7
1470	157.9
1471	161.2
1472	167.8
1473	168.4
1474	165.3
1475	162
1476	158.9
1477	158.4
1478	155.7
1479	153.6
1480	155.5
1481	154.7
1482	150.2
1483	152.5
1484	151.6
1485	174.8
1486	187.6
1487	170.9
1488	159.3
1489	177.1
1490	230
1491	166.4
1492	160.1
1493	155.8
1494	152.5
1495	159.6
1496	163.8
1497	171.7
1498	182.3
1499	193.4
1500	206.4
1501	181.6
1502	180.1
1503	167.4
1504	158.4
1505	156
1506	139
1507	136.6
1508	133.8
1509	134.3
1510	139.9
1511	139.9
1512	139.7
1513	128.4
1514	135.6
1515	143.1
1516	134
1517	140.3
1518	141.5
1519	148.2
1520	146.9
1521	142.3
1522	141.4
1523	144.9
1524	139.8
1525	145.6
1526	149.7
1527	138.2
1528	140.9
1529	145.3
1530	139.4
1531	139.8
1532	142.6
1533	142.6
1534	141.5
1535	138.6
1536	138.9
1537	140.7
1538	142.3
1539	142.5
1540	142.8
1541	146.1
1542	143
1543	137.7
1544	137.6
1545	138.6
1546	140
1547	142.8
1548	146.1
1549	148.9
1550	156.1
1551	162.4
1552	165.5
1553	171.9
1554	182.8
1555	189.3
1556	177.1
1557	175
1558	168.6
1559	163
1560	161.5
1561	158.4
1562	159.2
1563	144.4
1564	145
1565	147.2
1566	154.1
1567	159.2
1568	151.3
1569	152.2
1570	159.1
1571	159.7
1572	150.3
1573	147.8
1574	153.9
1575	149.8
1576	146.5
1577	149.7
1578	154.7
1579	152.9
1580	156.3
1581	157.2
1582	157.5
1583	153.9
1584	156.4
1585	157.2
1586	159
1587	152.1
1588	153
1589	151.3
1590	148.6
1591	140.6
1592	145.5
1593	147.3
1594	146.3
1595	148.4
1596	146.9
1597	142.3
1598	137.6
1599	137.5
1600	137.5
1601	131.1
1602	134.2
1603	137.5
1604	128.6
1605	133
1606	124.3
1607	130.4
1608	136.7
1609	131.5
1610	131.8
1611	136.5
1612	141.6
1613	137.8
1614	140.7
1615	138.2
1616	134.5
1617	136.3
1618	133.2
1619	137.7
1620	138.2
1621	138
1622	136.2
1623	133.5
1624	136.7
1625	140.3
1626	130.7
1627	126.8
1628	127.5
1629	127.7
1630	120.2
1631	127.8
1632	121.3
1633	126.4
1634	128.4
1635	131.2
1636	130.2
1637	127
1638	125.4
1639	129.1
1640	131.5
1641	136.1
1642	136.4
1643	136.8
1644	133.5
1645	133
1646	136.5
1647	136.3
1648	138.7
1649	142.5
1650	141.5
1651	148.6
1652	159.7
1653	163.4
1654	156.5
1655	153.4
1656	144.7
1657	132.6
1658	128.6
1659	131.9
1660	134.3
1661	123.5
1662	123.4
1663	126.1
1664	121.3
1665	120.3
1666	125.1
1667	128.2
1668	127.4
1669	126.8
1670	120.9
1671	125.3
1672	127.4
1673	131.3
1674	134.4
1675	138.3
1676	130.4
1677	134.9
1678	135.2
1679	133.2
1680	133
1681	127.3
1682	128.3
1683	128.8
1684	127
1685	126.4
1686	126.8
1687	123.5
1688	121.7
1689	121.9
1690	124.1
1691	125.5
1692	128.3
1693	125.9
1694	127.6
1695	126.5
1696	122.8
1697	127.4
1698	127.7
1699	121.6
1700	126
1701	128.8
1702	130.3
1703	134
1704	135.5
1705	129.8
1706	137
1707	136.9
1708	133
1709	134
1710	147.4
1711	147.1
1712	144.3
1713	147.6
1714	164.3
1715	190
1716	210.4
1717	213.7
1718	204.3
1719	199.8
1720	189
1721	179.6
1722	172.3
1723	165.2
1724	161.4
1725	162.2
1726	155.5
1727	152.7
1728	147.2
1729	137.9
1730	140.9
1731	143.1
1732	134.6
1733	135.6
1734	134.6
1735	135.7
1736	134.6
1737	135.6
1738	142.1
1739	131.8
1740	140.1
1741	141
1742	142.8
1743	141.2
1744	142.9
1745	136.2
1746	133
1747	132.8
1748	130.8
1749	129
1750	126.3
1751	123.2
1752	120.5
1753	118.8
1754	119.8
1755	125.7
1756	127.9
1757	129.8
1758	126.6
1759	128
1760	133.2
1761	134.5
1762	129.6
1763	128.6
1764	126.2
1765	125.7
1766	130.3
1767	138.1
1768	147.5
1769	146.2
1770	133
1771	122.5
1772	124.1
1773	126.5
1774	131
1775	127.4
1776	125.5
1777	130.2
1778	132.1
1779	133.6
1780	136.9
1781	132.3
1782	133
1783	136.6
1784	143.5
1785	152.5
1786	160.9
1787	178.7
1788	201.4
1789	234.6
1790	205.2
1791	189.9
1792	178.4
1793	172.1
1794	164.8
1795	157.1
1796	151.9
1797	147.7
1798	141
1799	130
1800	130.6
1801	133.4
1802	129.5
1803	127.8
1804	140.3
1805	161.5
1806	174.1
1807	178.8
1808	193.4
1809	204.2
1810	194.7
1811	184.5
1812	193.9
1813	195
1814	204.4
1815	191.9
1816	186.6
1817	189.5
1818	183
1819	180.3
1820	177
1821	172.3
1822	172.8
1823	172.6
1824	171.8
1825	168.2
1826	162.8
1827	159.4
1828	150.5
1829	144.5
1830	148.7
1831	152.2
1832	146.2
1833	152.3
1834	155.1
1835	173.6
1836	161.4
1837	160.7
1838	147.5
1839	176.3
1840	208.7
1841	239.7
1842	211.6
1843	200
1844	195.6
1845	214.7
1846	231.2
1847	202.6
1848	184
1849	172.8
1850	171.1
1851	183.3
1852	211.5
1853	236
1854	228.6
1855	289.5
1856	340
1857	360
1858	347.6
1859	339.6
1860	311.4
1861	300.3
1862	287.3
1863	271.4
1864	278.8
1865	255.9
1866	269.3
1867	271.3
1868	272.8
1869	271.4
1870	265.7
1871	260.6
1872	252.5
1873	264.9
1874	268.4
1875	279.6
1876	281.8
1877	277.1
1878	278.9
1879	303.9
1880	295.5
1881	291.6
1882	285.8
1883	285.5
1884	280.3
1885	291.2
1886	290.4
1887	299.8
1888	290.6
1889	300
1890	296.9
1891	266.3
1892	258.9
1893	268.9
1894	263.6
1895	323.9
1896	290.2
1897	296.7
1898	309.4
1899	313
1900	302.7
1901	323
1902	347.7
1903	370
1904	395.1
1905	411.6
1906	431.7
1907	413
1908	399.9
1909	393.1
1910	393.1
1911	396.8
1912	376.4
1913	352.4
1914	355
1915	339.1
1916	332
1917	334.9
1918	331.7
1919	321
1920	322.5
1921	316.8
1922	326.6
1923	419.7
1924	538.2
1925	602
1926	616.3
1927	612.2
1928	624.6
1929	606.7
1930	609.4
1931	611.9
1932	611.1
1933	613
1934	614.3
1935	615.6
1936	615.5
1937	616.8
1938	612.2
1939	619.1
1940	626.9
1941	618.6
1942	621.1
1943	620.6
1944	630.2
1945	625.8
1946	622.1
1947	611
1948	615.5
1949	641.7
1950	619.2
1951	625.2
1952	619.6
1953	615.5
1954	635.6
1955	628.3
1956	622.3
1957	620.7
1958	628.1
1959	625.8
1960	620.1
1961	616
1962	613.3
1963	616.8
1964	621.2
1965	616
1966	613.3
1967	608.4
1968	602.4
1969	604.5
1970	599.3
1971	604.2
1972	608
1973	623.2
1974	604.2
1975	603.6
1976	598.9
1977	596.6
1978	602.2
1979	609.3
1980	610
1981	607.4
1982	604.9
1983	602.5
1984	603.5
1985	608
1986	607.2
1987	603.7
1988	601.3
1989	603.5
1990	603.5
1991	602.4
1992	596.6
1993	586.5
1994	599.4
1995	598.9
1996	587.9
1997	599.2
1998	608.9
1999	616.5
2000	607.3
[truncated: 2,199 more rows]

## Sheet: 18023J62
1	198.2
2	164.8
3	157
4	154.6
5	152.8
6	155
7	156.6
8	160
9	168.9
10	167.5
11	161.3
12	166.9
13	210.3
14	165.4
15	157.6
16	152.2
17	154.3
18	157.5
19	164.2
20	180
21	184.7
22	188.8
23	274.3
24	259.4
25	258.8
26	283.9
27	270.1
28	290.4
29	293.4
30	264.7
31	240.5
32	221.9
33	213.7
34	207.8
35	205.4
36	206.3
37	243.5
38	258
39	211.8
40	212.3
41	224
42	216.2
43	223.3
44	211
45	209.8
46	207.8
47	212.9
48	203.8
49	238.1
50	241.4
51	255.3
52	239
53	258.4
54	217.7
55	180.6
56	166.2
57	159.9
58	157.5
59	160
60	164.2
61	167.2
62	163.1
63	162.1
64	159.7
65	157.3
66	148.9
67	148.8
68	148.5
69	153.5
70	150.6
71	146.7
72	149.5
73	156.1
74	150.6
75	151.1
76	163.9
77	168.6
78	170.7
79	182.3
80	171.4
81	164.3
82	162
83	158.6
84	155.2
85	156.1
86	155.2
87	154.7
88	153.3
89	150
90	150.7
91	147.6
92	146.1
93	149.8
94	156.8
95	143.8
96	148.7
97	154.9
98	149.7
99	153.6
100	155.7
101	148.9
102	147.7
103	147.5
104	142.1
105	148.1
106	152.6
107	146.1
108	146
109	149.2
110	145.5
111	143.4
112	144.9
113	156.3
114	166.2
115	160.5
116	152.5
117	144.6
118	145.9
119	147.6
120	142.9
121	140.4
122	141.6
123	137.5
124	142
125	147.2
126	147.6
127	147.2
128	145.7
129	141.6
130	136.5
131	142.9
132	145.9
133	145.9
134	150.3
135	152.9
136	153.5
137	156.7
138	157.8
139	149.2
140	146.3
141	144.4
142	143.6
143	147.3
144	151.6
145	152.5
146	161.8
147	288.3
148	275.8
149	261.2
150	286.4
151	229.4
152	219.1
153	220.8
154	199.4
155	185.8
156	193.6
157	184.9
158	178.5
159	170.7
160	164.9
161	159.6
162	161.3
163	156.3
164	157.3
165	155.3
166	157.8
167	158.8
168	156.3
169	161.1
170	166.8
171	163.5
172	155.7
173	157.6
174	148.5
175	149.8
176	146.4
177	145
178	140.5
179	138.4
180	140.1
181	147.8
182	145.5
183	143
184	144.7
185	151.7
186	145.1
187	146.5
188	148.7
189	144.9
190	146.8
191	146.2
192	142.9
193	145.1
194	147.9
195	144.9
196	144.2
197	147.3
198	143.3
199	141.7
200	146.9
201	144.9
202	142.3
203	139.6
204	142.1
205	140
206	145.2
207	143.1
208	137.9
209	143.6
210	143.8
211	149.1
212	155.1
213	153.8
214	149.4
215	146.5
216	142.7
217	147.1
218	147
219	149.9
220	157.1
221	195.9
222	197
223	196.6
224	180.3
225	182.7
226	206.1
227	237.6
228	261.9
229	255.1
230	269.5
231	272
232	273.8
233	284.7
234	323.7
235	346.1
236	341.2
237	314.4
238	294.7
239	262.3
240	214.3
241	195
242	185.1
243	181.1
244	175.8
245	187.8
246	204.7
247	233.7
248	207.4
249	172.5
250	167.2
251	162.6
252	162.8
253	164
254	167
255	176.3
256	189.3
257	199.2
258	216.6
259	200.4
260	196.9
261	180.5
262	173.8
263	166.2
264	160.5
265	228.5
266	196.6
267	238.9
268	239.3
269	230.9
270	306.9
271	296.1
272	224.2
273	241
274	230.6
275	225.7
276	300.8
277	331.5
278	305.4
279	249.5
280	232.3
281	333.8
282	384.1
283	377.4
284	377
285	401.3
286	425.8
287	342.1
288	267.9
289	227.2
290	210.1
291	189.8
292	190.8
293	188.7
294	187.3
295	180.8
296	227.1
297	185.3
298	183.4
299	188
300	189.7
301	202.5
302	210.5
303	202.7
304	194
305	185
306	182.8
307	183.4
308	185.3
309	184.2
310	187.7
311	180.8
312	188.9
313	191.7
314	198.2
315	191.8
316	183.2
317	184.7
318	180.1
319	185.5
320	175.6
321	171.4
322	171.1
323	171.5
324	177.3
325	186.7
326	180.7
327	178.8
328	170.8
329	170.4
330	175.2
331	174.9
332	192.4
333	187.6
334	210.1
335	209.2
336	257.9
337	241.1
338	245.4
339	232.5
340	246
341	231.9
342	225.8
343	226.3
344	201.9
345	189.6
346	179
347	169
348	167.9
349	168.2
350	175
351	169.5
352	172.6
353	171.8
354	170
355	160.4
356	164.4
357	165.8
358	161.7
359	162.8
360	165.4
361	177.3
362	174.6
363	172.8
364	170.4
365	175.4
366	235.3
367	183.1
368	188.8
369	183
370	186.2
371	192.1
372	198.7
373	188.2
374	181
375	188.2
376	187.9
377	190.7
378	190.8
379	204.1
380	201.9
381	214.1
382	196
383	213.3
384	196.7
385	200
386	193.4
387	204.2
388	201.9
389	203.8
390	197.1
391	193.4
392	213.7
393	239.5
394	203.1
395	195.4
396	201.8
397	255.7
398	209.2
399	197.9
400	189.4
401	186
402	193.9
403	191.5
404	181.4
405	185
406	177
407	173
408	171.1
409	171.8
410	159.8
411	166.2
412	165.6
413	171.3
414	170.9
415	168.9
416	169.6
417	169.7
418	175.8
419	174.8
420	174.6
421	178.7
422	177.8
423	180.5
424	180.4
425	223.4
426	207.6
427	198.3
428	210.7
429	215
430	222
431	244.2
432	283.8
433	280.1
434	364.5
435	383
436	419.2
437	374.2
438	317.6
439	382.4
440	358.9
441	380
442	319.3
443	302.4
444	307.1
445	289.9
446	265.7
447	250.5
448	234.5
449	220
450	213.4
451	209.8
452	214.3
453	205.3
454	207
455	205.5
456	202.8
457	206.3
458	216.7
459	223.1
460	237.5
461	251.8
462	264.9
463	239.4
464	227.4
465	209.9
466	196.3
467	193.6
468	196.7
469	190.3
470	182.9
471	196.2
472	193.5
473	196.3
474	194.3
475	197.2
476	191.2
477	178.4
478	177.4
479	176.7
480	180.4
481	176.2
482	176
483	180.4
484	181.2
485	187.7
486	179.7
487	187.6
488	192.9
489	191
490	187.6
491	179.8
492	182.8
493	180.4
494	175.9
495	185.8
496	178.3
497	187.2
498	189.1
499	188
500	179.3
501	185.2
502	188.3
503	183.5
504	179.4
505	179
506	173.6
507	173
508	169
509	171.3
510	168.3
511	166.4
512	172.5
513	171.7
514	176.6
515	170.7
516	174.7
517	179
518	173.6
519	169.8
520	166
521	155.5
522	157.8
523	162.2
524	165
525	167.5
526	169.9
527	161.5
528	170.8
529	175.8
530	175.1
531	170.3
532	162.8
533	169.3
534	208.9
535	184.2
536	193.1
537	199.8
538	227
539	257.1
540	284.7
541	298.6
542	292.6
543	275.7
544	258.5
545	275.4
546	254.8
547	263.4
548	263.7
549	250.4
550	231.9
551	226.2
552	223.6
553	210.3
554	209
555	216.7
556	217.2
557	220.7
558	225.1
559	216.4
560	225.2
561	210.9
562	221.7
563	211.3
564	220.5
565	209.4
566	208.3
567	194.1
568	188.3
569	188.4
570	187.8
571	203.2
572	214.7
573	223.4
574	217
575	223.4
576	212.8
577	221.3
578	218.5
579	236
580	232.8
581	250
582	224.7
583	224.8
584	208.5
585	211.2
586	216.9
587	209.8
588	303.9
589	266.6
590	206.7
591	188.6
592	184.2
593	179.9
594	177.3
595	174.1
596	169.8
597	174.5
598	169.9
599	176.2
600	176.5
601	172.4
602	172
603	169.1
604	161.2
605	161.9
606	168
607	175.7
608	190.6
609	194.3
610	205.6
611	209.6
612	198.5
613	208.3
614	196.2
615	189.3
616	186.2
617	185.5
618	181.6
619	177.8
620	189.6
621	209.5
622	187.8
623	189.4
624	176.9
625	171.5
626	168.1
627	167.4
628	171.3
629	171.9
630	180.3
631	191.9
632	181.3
633	180.3
634	173.1
635	169.3
636	168.8
637	162
638	164.3
639	164.6
640	160.5
641	162.5
642	165.6
643	177.3
644	182.7
645	173.7
646	165
647	165.4
648	170
649	180.7
650	186.8
651	194.3
652	198.4
653	203.6
654	204.9
655	211.6
656	222.2
657	222.6
658	233.4
659	219.9
660	208.3
661	199.7
662	200.8
663	202.2
664	255.6
665	311
666	303.1
667	315.2
668	276.7
669	260.7
670	238.9
671	236.3
672	222.5
673	215.2
674	218.7
675	201
676	183.6
677	181.3
678	234.1
679	185.4
680	186.8
681	186.9
682	190.7
683	191.4
684	194.8
685	183.5
686	181.4
687	178.6
688	170.8
689	177
690	220.9
691	189.1
692	177.7
693	171.9
694	171.7
695	173.8
696	164.1
697	162.8
698	159.3
699	160
700	159.8
701	163
702	166.9
703	167.5
704	187.4
705	226.4
706	223.8
707	283.5
708	255.9
709	277.2
710	219.8
711	210.3
712	214.7
713	194.4
714	181.5
715	180.1
716	173.5
717	172.1
718	178.8
719	183.2
720	256.9
721	232.4
722	270.5
723	243.8
724	240.6
725	223.8
726	212.1
727	203.8
728	235.8
729	190.5
730	172.9
731	165.4
732	165.4
733	168
734	173.7
735	179.6
736	184.9
737	184.5
738	173.2
739	172.2
740	168.3
741	162.3
742	162.5
743	164.1
744	179.9
745	187.9
746	198.4
747	198.6
748	216.6
749	245.7
750	275
751	258.2
752	232.3
753	213.9
754	190.1
755	184.1
756	179.3
757	170.7
758	173.4
759	171.8
760	169.1
761	173.4
762	171.9
763	170.4
764	167
765	163.9
766	172.7
767	167.9
768	213.8
769	186.4
770	173.5
771	190.8
772	280.5
773	253.7
774	277.4
775	272
776	270.9
777	243.5
778	234.5
779	232.2
780	228.6
781	234.2
782	228.2
783	237.8
784	228.4
785	229.2
786	230.8
787	225.5
788	289.5
789	245.4
790	260.7
791	271.7
792	334.9
793	282.8
794	289.1
795	275.9
796	268.3
797	256.2
798	249.4
799	247.9
800	255.7
801	291.8
802	311.6
803	305.3
804	297.9
805	275
806	260.3
807	249.2
808	233.4
809	257.7
810	244.4
811	246.4
812	236.4
813	248.2
814	254.6
815	246.8
816	256.5
817	244.5
818	232.1
819	224.8
820	234.8
821	236.6
822	233.4
823	230.5
824	239.5
825	236.7
826	232.9
827	234.2
828	255.6
829	350.5
830	338.7
831	340
832	294.7
833	263.7
834	296.3
835	307.9
836	226.7
837	288.4
838	285.3
839	226.2
840	218.3
841	210.1
842	207
843	204.7
844	235.9
845	231.1
846	258.1
847	214.8
848	219.8
849	241.2
850	241
851	272.8
852	178.7
853	201.7
854	215.6
855	192.2
856	190.2
857	197.2
858	204.9
859	205.8
860	214.2
861	198.3
862	200.6
863	194.5
864	210.3
865	206.2
866	206.5
867	204.8
868	197.1
869	195.7
870	205.2
871	199.4
872	192.8
873	185.6
874	190
875	202.1
876	201.5
877	203.7
878	204.2
879	203.5
880	305.9
881	283.8
882	276
883	237.7
884	225.6
885	228.4
886	227.7
887	213.2
888	200.7
889	196.7
890	198.6
891	192.2
892	201.1
893	188.9
894	185.5
895	181.6
896	182
897	180.1
898	180.9
899	188.4
900	196.5
901	213.2
902	232.8
903	227.3
904	214.7
905	204.1
906	194.6
907	189.6
908	192.6
909	202.6
910	184
911	189.4
912	193.1
913	185
914	237.9
915	184.4
916	184
917	184.3
918	176.6
919	181.2
920	179.2
921	175
922	185
923	190.9
924	184
925	185.7
926	187.9
927	216.8
928	212.5
929	187
930	177.1
931	172.8
932	174.2
933	183.9
934	184.5
935	190.5
936	193.1
937	201.1
938	189.6
939	191.2
940	189.9
941	178.8
942	172.9
943	175.1
944	175.2
945	176.8
946	184.7
947	207.7
948	199.4
949	209.1
950	205.8
951	206.5
952	189.3
953	182.4
954	181.2
955	171.3
956	167.1
957	165.3
958	166.1
959	175.2
960	176.4
961	190.9
962	224.1
963	275
964	298.5
965	319.9
966	315.3
967	248.8
968	236.8
969	235.9
970	221.6
971	268.7
972	279
973	310.2
974	235.9
975	198.2
976	206.4
977	210.1
978	200.7
979	202.9
980	206.2
981	198.4
982	201.1
983	203
984	201
985	199.7
986	213.6
987	220.5
988	252.6
989	255.4
990	226
991	220.7
992	277.5
993	280.1
994	299.6
995	307.2
996	326.1
997	381.1
998	401.8
999	368.9
1000	386.6
1001	398.6
1002	458.8
1003	378.9
1004	358.5
1005	335.8
1006	273.3
1007	290
1008	205.4
1009	191.8
1010	193.4
1011	200.7
1012	203.9
1013	202.3
1014	193.7
1015	198.5
1016	219.4
1017	220.2
1018	214
1019	206
1020	200.7
1021	200.8
1022	201.9
1023	198
1024	199.5
1025	224.9
1026	232.9
1027	227.9
1028	274.6
1029	248.4
1030	278.2
1031	282.7
1032	223.2
1033	202
1034	201.1
1035	197.3
1036	255.5
1037	215.6
1038	175.6
1039	169.3
1040	175.9
1041	179.1
1042	177.4
1043	180.8
1044	211.2
1045	253.1
1046	220.5
1047	213
1048	213.6
1049	211.3
1050	198.4
1051	193.6
1052	194.7
1053	189.3
1054	192.7
1055	213.8
1056	208.7
1057	207.8
1058	204.9
1059	204.5
1060	200.7
1061	197.5
1062	186
1063	180.3
1064	223.2
1065	179.7
1066	178.9
1067	175.5
1068	180.5
1069	190.3
1070	189.5
1071	178.3
1072	171.2
1073	179.7
1074	181.1
1075	193.1
1076	185.3
1077	191.4
1078	192
1079	190.5
1080	182.6
1081	186.8
1082	197.5
1083	198.8
1084	187.7
1085	187.4
1086	182.2
1087	182.4
1088	190.2
1089	202.1
1090	216.4
1091	216.4
1092	249.3
1093	241.3
1094	236.8
1095	275.5
1096	230.3
1097	237.2
1098	196.8
1099	184.9
1100	184
1101	185.7
1102	179.7
1103	179.6
1104	238.8
1105	235.3
1106	201.6
1107	180.9
1108	186.3
1109	203
1110	244.8
1111	191.1
1112	172
1113	173.5
1114	182.4
1115	246.5
1116	213.4
1117	212
1118	199.5
1119	238.9
1120	225.2
1121	218.4
1122	234.1
1123	199.2
1124	181.2
1125	170.9
1126	169.2
1127	169.1
1128	175.6
1129	181.2
1130	173.5
1131	162.8
1132	164
1133	212.4
1134	169.8
1135	163
1136	162
1137	161.7
1138	162.6
1139	162.5
1140	162
1141	173.1
1142	184.4
1143	180.8
1144	176.8
1145	190.5
1146	215.9
1147	198.7
1148	192.6
1149	198.5
1150	201.3
1151	189.5
1152	186.5
1153	185.6
1154	184.2
1155	182.4
1156	176.8
1157	225.1
1158	173.9
1159	177.6
1160	184.6
1161	177.8
1162	172.8
1163	180.5
1164	188.4
1165	187.5
1166	172.4
1167	168.5
1168	168.1
1169	180.6
1170	201.2
1171	239.8
1172	329.5
1173	300.8
1174	351.4
1175	386.7
1176	459.6
1177	389.2
1178	307.6
1179	318.5
1180	257.8
1181	239.3
1182	209.8
1183	204.1
1184	209.1
1185	227.5
1186	214.1
1187	218.7
1188	216.8
1189	232.8
1190	212.1
1191	208
1192	211
1193	192.3
1194	199.9
1195	190.8
1196	187.3
1197	179.9
1198	185.6
1199	208.3
1200	225.4
1201	206
1202	192.6
1203	190.3
1204	187.9
1205	208.8
1206	206.9
1207	226.6
1208	235.6
1209	268.3
1210	256.3
1211	190.9
1212	176
1213	175.2
1214	169.1
1215	160.6
1216	165.3
1217	192.7
1218	218.3
1219	177.3
1220	198.2
1221	209.9
1222	201.1
1223	193.5
1224	206.5
1225	218.9
1226	273.1
1227	247
1228	199.7
1229	191
1230	195.4
1231	208.6
1232	250.8
1233	198.1
1234	191.7
1235	225
1236	221.3
1237	196.1
1238	207.2
1239	206.8
1240	222
1241	204.7
1242	203.2
1243	226.2
1244	245
1245	213.5
1246	204.5
1247	187.5
1248	186.2
1249	178.7
1250	172.8
1251	173.5
1252	172.6
1253	166
1254	171.1
1255	170.2
1256	164.6
1257	157.3
1258	188.3
1259	203.2
1260	199
1261	194.2
1262	197.4
1263	210.8
1264	204.6
1265	193.9
1266	225.5
1267	215.6
1268	191
1269	184.4
1270	180.1
1271	189.4
1272	183.5
1273	185.7
1274	176.6
1275	203.6
1276	197.1
1277	196.2
1278	224.9
1279	219.9
1280	219.1
1281	218.3
1282	186.2
1283	185.5
1284	178.7
1285	180.6
1286	193
1287	185.9
1288	191.5
1289	197.2
1290	185.2
1291	181.5
1292	187.8
1293	183.1
1294	174
1295	170.3
1296	166.6
1297	173.4
1298	172.7
1299	173.6
1300	173.3
1301	175.8
1302	193.4
1303	194.5
1304	185.2
1305	202.7
1306	234.7
1307	198.3
1308	178.3
1309	181.4
1310	177.9
1311	169.5
1312	165.4
1313	161.7
1314	156.3
1315	161.7
1316	166.2
1317	177.5
1318	174.6
1319	176.1
1320	169.7
1321	167.3
1322	168.1
1323	168.2
1324	175.5
1325	168.8
1326	167.5
1327	171.1
1328	170.4
1329	169.8
1330	176.8
1331	196.3
1332	225.1
1333	227.9
1334	233
1335	235.9
1336	228.5
1337	232.5
1338	216.1
1339	218.8
1340	280.8
1341	292.1
1342	280
1343	229
1344	206.2
1345	191.3
1346	182.9
1347	177.3
1348	172.9
1349	171.3
1350	175.8
1351	175.1
1352	172.4
1353	166
1354	163.6
1355	173.5
1356	193.9
1357	194
1358	211.6
1359	191.3
1360	168.2
1361	180.5
1362	189
1363	184.6
1364	166.3
1365	165.9
1366	170.8
1367	172.6
1368	169.2
1369	169.4
1370	164.2
1371	160.2
1372	158.9
1373	155.4
1374	155.2
1375	163.6
1376	174
1377	177.5
1378	180.4
1379	176.1
1380	185
1381	184.1
1382	193.4
1383	207
1384	208.9
1385	207.7
1386	211.2
1387	209.8
1388	213.6
1389	201.2
1390	189.2
1391	186.5
1392	269.4
1393	247.6
1394	230.7
1395	202
1396	213.9
1397	268.3
1398	269.3
1399	216.4
1400	243.1
1401	247.8
1402	267.9
1403	287
1404	264.9
1405	238.7
1406	210.7
1407	200.5
1408	204.3
1409	221
1410	236.2
1411	212.4
1412	209.1
1413	206.9
1414	193
1415	193.9
1416	215.7
1417	235.5
1418	230.1
1419	213.9
1420	230.7
1421	276.8
1422	279.4
1423	263.4
1424	223.9
1425	225.9
1426	205.6
1427	195.7
1428	188.6
1429	178.8
1430	172.5
1431	171.5
1432	171.9
1433	169.7
1434	172.3
1435	178.3
1436	188.6
1437	181.3
1438	176.7
1439	188.3
1440	187.8
1441	191.4
1442	200.2
1443	209.8
1444	220.7
1445	198.9
1446	249.2
1447	271.7
1448	227.1
1449	241.7
1450	254.8
1451	238.5
1452	235.4
1453	236.3
1454	232
1455	248.3
1456	279.5
1457	257.1
1458	249.7
1459	250.6
1460	234.7
1461	220.2
1462	210.1
1463	195.9
1464	191.9
1465	191.3
1466	190
1467	186.5
1468	204.8
1469	210.4
1470	209.3
1471	207
1472	194.5
1473	185.8
1474	186.4
1475	203
1476	224.6
1477	209.9
1478	215.5
1479	240.7
1480	215
1481	205
1482	195.9
1483	195.1
1484	204.7
1485	200.9
1486	188.1
1487	189.3
1488	191.7
1489	181.6
1490	181.4
1491	194.4
1492	192.2
1493	175.4
1494	188.4
1495	219.4
1496	251.4
1497	233.1
1498	238.2
1499	203.6
1500	181.5
1501	174.6
1502	174.9
1503	181.6
1504	176
1505	166.5
1506	171.3
1507	179.3
1508	185.8
1509	196.6
1510	189.3
1511	175.4
1512	170.5
1513	177.7
1514	163.4
1515	153.3
1516	153.5
1517	153.6
1518	152.5
1519	156.3
1520	162.1
1521	166.9
1522	180.3
1523	171.3
1524	177.5
1525	160.7
1526	160.8
1527	156
1528	154.1
1529	155.1
1530	154
1531	150.7
1532	152.2
1533	152.1
1534	149
1535	146.4
1536	147.2
1537	151.7
1538	149.8
1539	150.1
1540	159.7
1541	163
1542	161.2
1543	163.3
1544	156.2
1545	155.2
1546	150.1
1547	145.6
1548	151.4
1549	155.1
1550	157.6
1551	164.1
1552	168.3
1553	176.3
1554	176.2
1555	168.1
1556	170.4
1557	167.5
1558	158.4
1559	154.5
1560	155.3
1561	151.3
1562	152.2
1563	148.1
1564	143.8
1565	145.1
1566	146.8
1567	143.5
1568	151.4
1569	158.8
1570	164
1571	169.9
1572	171.3
1573	187
1574	201.8
1575	186.8
1576	177.6
1577	161.9
1578	156.2
1579	153.4
1580	152.2
1581	158.4
1582	160.2
1583	162.7
1584	178
1585	158.5
1586	159.5
1587	161.8
1588	150.1
1589	144.3
1590	137.4
1591	135.4
1592	132.6
1593	130.9
1594	133.1
1595	137.8
1596	145.9
1597	154.3
1598	157.1
1599	153.9
1600	145.6
1601	139
1602	139.6
1603	139.4
1604	135.6
1605	133.4
1606	134.1
1607	130.9
1608	133.1
1609	142.2
1610	140.4
1611	141.3
1612	135.4
1613	133.9
1614	132.1
1615	135
1616	138.7
1617	138.9
1618	134.5
1619	139.4
1620	127.7
1621	125.9
1622	127
1623	128.2
1624	128.7
1625	132.8
1626	133.5
1627	133.6
1628	134.4
1629	144.1
1630	138.5
1631	132.8
1632	131.8
1633	131.8
1634	131.5
1635	130.8
1636	130.1
1637	127.7
1638	125.4
1639	125.6
1640	180.1
1641	131.6
1642	134.2
1643	135
1644	129.6
1645	129.6
1646	131.8
1647	129.3
1648	129.2
1649	131.3
1650	129
1651	125.4
1652	122.9
1653	120.4
1654	122.1
1655	123.4
1656	122.1
1657	122.8
1658	123.6
1659	131.8
1660	131.2
1661	130.7
1662	126.2
1663	122.8
1664	122.7
1665	122.4
1666	124.8
1667	128.2
1668	135.7
1669	133.8
1670	131.8
1671	129.1
1672	125.3
1673	120.6
1674	120
1675	125.3
1676	124.9
1677	123.7
1678	124.3
1679	121.7
1680	123.8
1681	125.9
1682	128.9
1683	128
1684	124.5
1685	126.4
1686	127.9
1687	128.5
1688	125.8
1689	125
1690	125.1
1691	119.2
1692	118.8
1693	123.7
1694	135.3
1695	146.7
1696	138.1
1697	133.5
1698	124.3
1699	122.4
1700	128.7
1701	128.2
1702	124.8
1703	124.1
1704	125.6
1705	128.9
1706	131.6
1707	129.7
1708	125.4
1709	123.8
1710	128.7
1711	136.3
1712	157.1
1713	214.4
1714	223.1
1715	203.9
1716	186.6
1717	206.5
1718	191.4
1719	201.6
1720	158.7
1721	151.9
1722	152.6
1723	151.3
1724	145
1725	141.3
1726	136.9
1727	136.2
1728	134.5
1729	131
1730	127.9
1731	127.5
1732	121.5
1733	125.7
1734	131.2
1735	131.3
1736	124.9
1737	124.5
1738	126.3
1739	127.8
1740	123.2
1741	126.5
1742	123.2
1743	123.2
1744	128.3
1745	133.6
1746	130.2
1747	129
1748	129.3
1749	125.9
1750	127.7
1751	124.8
1752	123
1753	125.9
1754	120.2
1755	125.4
1756	127.9
1757	129.6
1758	136.3
1759	135.8
1760	135.5
1761	127.6
1762	124.7
1763	138.5
1764	147.1
1765	143.9
1766	136.8
1767	132.5
1768	124.4
1769	122
1770	121.9
1771	120.9
1772	116.7
1773	114.6
1774	117.2
1775	116.6
1776	116.1
1777	119.6
1778	124.4
1779	126.7
1780	128.2
1781	135.6
1782	151.8
1783	156.3
1784	154
1785	154.1
1786	161.7
1787	176
1788	222.1
1789	156.4
1790	150.1
1791	144.9
1792	135.5
1793	136.5
1794	128.7
1795	131.4
1796	134.8
1797	134.5
1798	134.2
1799	133.4
1800	131.2
1801	132.2
1802	135.7
1803	146.4
1804	155.4
1805	163.4
1806	187.7
1807	204.8
1808	247.6
1809	214.9
1810	209
1811	186.1
1812	188.2
1813	182.5
1814	201.2
1815	252
1816	225.1
1817	213.8
1818	198.6
1819	188.8
1820	176.3
1821	177.1
1822	174.9
1823	173.5
1824	175.4
1825	180.6
1826	174.2
1827	171.4
1828	171.9
1829	177.9
1830	177.3
1831	176.3
1832	180.9
1833	175.1
1834	167.6
1835	169.4
1836	171.2
1837	181
1838	207.7
1839	226.5
1840	247.4
1841	236.8
1842	254.7
1843	230
1844	231.2
1845	217.6
1846	223
1847	224.1
1848	229.7
1849	218.5
1850	215.3
1851	243.4
1852	265.9
1853	320.6
1854	300.8
1855	287.7
1856	265.9
1857	264.4
1858	306.3
1859	289.5
1860	282
1861	284.3
1862	280
1863	275.8
1864	290.7
1865	299.5
1866	309.7
1867	328.9
1868	343.1
1869	330.2
1870	326.6
1871	316.1
1872	311.3
1873	312.1
1874	299.7
1875	292.4
1876	292.5
1877	290.9
1878	297.1
1879	336.4
1880	319.5
1881	302.2
1882	306.5
1883	297.7
1884	310.2
1885	292.1
1886	294.3
1887	277.1
1888	277.7
1889	271.4
1890	288.1
1891	295.7
1892	299
1893	286.9
1894	287.1
1895	281.4
1896	284.7
1897	308.9
1898	335.4
1899	389.6
1900	421.4
1901	421.6
1902	407.2
1903	415.3
1904	405.8
1905	367.7
1906	354.6
1907	369.5
1908	360.3
1909	398.6
1910	381.3
1911	354.5
1912	333.3
1913	387.8
1914	364.7
1915	377.1
1916	368.4
1917	354.3
1918	361
1919	385
1920	416.4
1921	423.2
1922	423.3
1923	427.1
1924	492.6
1925	680.2
1926	589.9
1927	585.3
1928	576.9
1929	572.9
1930	575.2
1931	574.8
1932	583.8
1933	586.1
1934	584.6
1935	585.1
1936	586.2
1937	587.3
1938	589.5
1939	587.2
1940	586.3
1941	585.2
1942	583
1943	582.1
1944	585.1
1945	583
1946	582.9
1947	578.8
1948	580.7
1949	584.9
1950	582.3
1951	574.4
1952	572.5
1953	578.5
1954	588.1
1955	584.3
1956	575.6
1957	577.4
1958	577.2
1959	577.4
1960	573.3
1961	579.1
1962	583.9
1963	579.8
1964	568.7
1965	567.9
1966	574.2
1967	577.3
1968	576.1
1969	578.5
1970	578.5
1971	580.6
1972	578.6
1973	580.6
1974	584.2
1975	582.9
1976	577.6
1977	585.7
1978	590.3
1979	579.8
1980	576.5
1981	570.6
1982	579.3
1983	579.6
1984	586.2
1985	595.1
1986	587.6
1987	582.1
1988	577.6
1989	588.3
1990	595.1
1991	594.2
1992	576.3
1993	582.6
1994	576.5
1995	562.9
1996	557.6
1997	585.1
1998	596.2
1999	599.9
2000	595.5
[truncated: 2,199 more rows]

[truncated: 2 more sheets: 18023J59, 18023J87 stopped]
